# Supplementary material for: Remodeling of Mitochondria–Endoplasmic Reticulum Contact Sites Accompanies LUHMES Differentiation
Source: Biomolecules. 2025 Jan 14;15(1):126. doi: 10.3390/biom15010126 (PMC11764118; doi:10.3390/biom15010126)
Supplement: Supplementary file 1 [file biomolecules-15-00126-s001.zip]

Archive with 3 entries (3 files):
- Supplementary Table3_ transcription factors and targets.xlsx
- Supplementary Table 1_ Expression Browser.xlsx
- Supplementary Table 2_ GO terms Birch n=30, threshold =0.75, mincount = 50 enrichment results.xlsx
