# Supplementary material for: Remodeling of Mitochondria–Endoplasmic Reticulum Contact Sites Accompanies LUHMES Differentiation
Source: Biomolecules. 2025 Jan 14;15(1):126. doi: 10.3390/biom15010126 (PMC11764118; doi:10.3390/biom15010126)
Supplement: Supplementary file 1 [file biomolecules-15-00126-s001.zip › Supplementary Table3_ transcription factors and targets.xlsx]

## Sheet: Foglio1
TF	Target Gene
CEBPD	CCND2
CEBPD	DLGAP4
CEBPD	MBNL1
CEBPD	SEMA6D
CEBPD	NOTCH1
CEBPD	LIPG
CEBPD	SYT11
CEBPD	JUN
CEBPD	C2CD2
CEBPD	ECHDC2
CEBPD	NEUROG1
CEBPD	DPF3
CEBPD	DOCK3
CEBPD	ZBTB18
CEBPD	NEO1
CEBPD	PTPRN
CEBPD	CDK6
CEBPD	MAPK9
CEBPD	SDK1
CEBPD	MAB21L2
CEBPD	ZEB2
CEBPD	RASL10B
CEBPD	ARID4B
CEBPD	LCOR
CEBPD	CITED2
CEBPD	DAB1
CEBPD	MITF
CEBPD	HDGF
CEBPD	CELF4
CEBPD	ITGBL1
CEBPD	PRDM8
CEBPD	STC2
CEBPD	LMO3
CEBPD	NREP
CEBPD	FOXP1
CEBPD	NEUROD1
CEBPD	LHX6
CEBPD	PLEKHA6
CEBPD	FOXP2
CEBPD	TNNC2
CEBPD	PLA2G4A
CEBPD	TLX2
CEBPD	RIN1
ETS1	MAP4K4
ETS1	MGAT4A
ETS1	EPHA2
ETS1	DLGAP4
ETS1	FCHO1
ETS1	ITM2C
ETS1	ZMAT3
ETS1	SHC1
ETS1	CALU
ETS1	NASP
ETS1	EGFLAM
ETS1	MAP7D1
ETS1	EIF5A
ETS1	KIF1C
ETS1	SCN2A
ETS1	ARPC1B
ETS1	MRPL3
ETS1	SLC9A3R1
ETS1	FYN
ETS1	JUNB
ETS1	TOMM22
ETS1	NME2
ETS1	NRG1
ETS1	MGAT4C
ETS1	PPIG
ETS1	CBLB
ETS1	ETF1
ETS1	SLC25A37
ETS1	LRRC49
ETS1	CMTM6
ETS1	TRIM46
ETS1	E2F3
ETS1	PTPRN
ETS1	SLC41A1
ETS1	HMGA1
ETS1	CAMK1D
ETS1	RIN1
ETS1	SCN3A
ETS1	RPS3
ETS1	ATOH8
ETS1	CHMP1B
ETS1	MCTS1
ETS1	ACSL4
ETS1	SOX2
ETS1	TUBA1B
ETS1	RUNDC3A
ETS1	ELK3
ETS1	LRRN3
ETS1	ACVR2A
ETS1	CCNJL
ETS1	NME1
ETS1	IPO7
ETS1	ABCG1
ETS1	LRP5
ETS1	ETV5
ETS1	RGMA
ETS1	RPL6
ETS1	DNMT1
ETS1	IMPDH1
ETS1	ADAM15
ETS1	NT5C2
ETS1	ITPRIPL1
ETS1	EGFL7
ETS1	RUVBL1
ETS1	ST3GAL2
ETS1	RPL26
ETS1	ZSWIM8
ETS1	LYN
ETS1	RPLP2
ETS1	EBNA1BP2
ETS1	PTBP3
ETS1	PPP1R14C
ETS1	KLF12
ETS1	DYNC1I1
ETS1	FOXP1
ETS1	RPL41
ETS1	CPEB4
ETS1	NANS
ETS1	CKS1B
ETS1	CD248
ETS1	FLNC
ETS1	ARAP1
ETS1	PRKACB
ETS1	SLC9A9
ETS1	SPRED1
ETS1	CCP110
ETS1	TCF12
ETS1	TGIF2
ETS1	TGFB3
ETS1	MEF2C
ETS1	AGAP2
ETS1	CORO1A
ETS1	SYT5
ETS1	GDPD5
ETS1	STOML2
ETS1	IKBKB
ETS1	ARL4C
ETS1	DLC1
ETS1	MTIF2
ETS1	SPRY2
ETS1	PABPC1
ETS1	AMD1
ETS1	SLITRK1
ETS1	SPRED2
ETS1	SNRPB
FOXD1	ULK1
FOXD1	CXORF23
FOXD1	FRY
FOXD1	PHTF2
FOXD1	PPP2R3A
FOXD1	LMO3
FOXD1	TCF7L2
FOXD1	FOXP2
FOXD1	CLIP2
FOXD1	SKIDA1
FOXD1	DUSP1
FOXD1	CITED2
FOXD1	GFRA1
FOXD1	TMEM59
FOXD1	UBE2H
FOXD1	KLHL41
FOXD1	TGFB3
FOXD1	CADM1
FOXD1	RUNX1T1
FOXD1	SPRY4
FOXD1	CAMK1D
FOXD1	CALD1
FOXD1	CDKN1A
FOXD1	KLF12
FOXD1	LEF1
FOXD1	HSPG2
FOXD1	NAALADL2
FOXD1	KCNQ5
FOXD1	SCML1
FOXD1	ATXN7L2
FOXD1	SHOX2
FOXD1	OTX1
FOXD1	LMO4
FOXD1	TMCC1
FOXD1	PLS3
FOXN1	JUN
FOXN1	SLITRK5
FOXN1	ESRRG
FOXN1	FOXP2
FOXN1	PPP3CA
FOXN1	TOB1
FOXN1	ARID4B
FOXN1	CXADR
FOXN1	SIX1
FOXN1	DLL4
FOXN1	TFAP4
FOXN1	TMEM57
FOXN1	ZBTB18
FOXN1	BTRC
FOXN1	TOMM40
FOXN1	NFKB2
FOXN1	SPRY2
FOXN1	SKIDA1
FOXN1	SIRPA
FOXN1	SSB
FOXN1	RGL1
FOXN1	SUPT16H
FOXN1	RBM24
FOXN1	ERLIN1
FOXN1	HSPD1
FOXN1	SNX9
FOXN1	FSTL5
FOXN1	MLLT11
FOXN1	SYNJ1
FOXN1	ZNF385A
FOXN1	UCHL5
FOXN1	JUP
FOXN1	MRPL12
FOXN1	HSP90B1
FOXN1	EBF1
FOXN1	DBF4
FOXN1	LMO3
FOXN1	NRG1
FOXN1	NMNAT2
FOXN1	MBNL1
FOXN1	INSM1
FOXN1	SRRM3
FOXN1	CAMK4
FOXN1	HSPE1
FOXN1	NOLC1
FOXN1	STC2
FOXN1	ZEB2
FOXN1	LEF1
FOXN1	RPL41
FOXN1	PAPPA
FOXN1	JUNB
FOXN1	AMD1
FOXN1	ICA1
FOXN1	SYT4
FOXN1	HAUS4
FOXN1	ELAVL3
FOXN1	LRP1B
FOXN1	CCPG1
GATA2	CRMP1
GATA2	PAFAH1B1
GATA2	DPF3
GATA2	ATXN7L2
GATA2	ABCB6
GATA2	ACTN1
GATA2	SYN1
GATA2	MCTS1
GATA2	TRIOBP
GATA2	GRID2
GATA2	DNAJB5
GATA2	RPL8
GATA2	TCF7L1
GATA2	FAM131A
GATA2	UBE2H
GATA2	LMO3
GATA2	DPYSL2
GATA2	GRIK2
GATA2	LHX6
GATA2	RAB3C
GATA2	NXPH3
GATA2	TUBA1B
GATA2	LRP1
GATA2	NEURL1
GATA2	PLXNC1
SOX9	E2F1
SOX9	NT5C2
SOX9	SERINC3
SOX9	HMGB1
SOX9	GREB1
SOX9	FANCB
SOX9	FOXP2
SOX9	PBX1
SOX9	TUBA1A
SOX9	EIF3A
SOX9	DCLK2
SOX9	MYCL
SOX9	ETV1
SOX9	SFRP1
SOX9	BASP1
SOX9	MN1
SOX9	ANK3
SOX9	RASSF2
SOX9	TNNI1
SOX9	MAST1
SOX9	CHST8
SOX9	DPYSL5
SOX9	RANBP1
SOX9	VASH1
SOX9	DAAM1
SOX9	DCX
SOX9	BMF
SOX9	CADM1
SOX9	HSPG2
SOX9	SLC39A14
SOX9	ZNF711
SOX9	CELF3
SOX9	EGFLAM
SOX9	NUMBL
SOX9	SORBS2
SOX9	HDAC9
SOX9	RREB1
SOX9	BMP5
SOX9	NCAM1
SOX9	MAPK8IP1
SOX9	ETS1
SOX9	CALD1
SOX9	ELAVL4
SOX9	RCN1
SOX9	CDCA7
SOX9	MTSS1
SOX9	FAM13C
SOX9	SLIT2
SOX9	TRIM2
SOX9	ACVR2A
SOX9	FBN2
SOX9	CORO1A
SOX9	S100A1
SOX9	ELAVL2
SOX9	CDON
SOX9	VLDLR
SOX9	TCF4
SOX9	NASP
SOX9	MPZ
SOX9	PAK1
SOX9	ZNF710
SOX9	CFL2
SOX9	C1ORF21
SOX9	ZIC2
SOX9	SLITRK1
SOX9	CHL1
SOX9	RAPH1
SOX9	HMGN3
SOX9	SIX1
SOX9	CRMP1
SOX9	DBF4
SOX9	DTX1
SOX9	CDK2
SOX9	KIF1C
SOX9	ZFAND3
SOX9	IGF2BP1
SOX9	CADPS
SOX9	ATL1
SOX9	SOX2
SOX9	EBF1
SOX9	TGIF1
SOX9	LURAP1L
SOX9	GRK5
SOX9	KIAA1456
SOX9	TLE1
SOX9	NAV1
SOX9	GPC2
SOX9	MAPK3
SOX9	BNC2
SOX9	SEMA6C
SOX9	MAP4K4
SOX9	CDKN1A
SOX9	WEE1
SOX9	NDST3
SOX9	SSBP3
SOX9	NGFR
SOX9	DLC1
SOX9	MDFI
SOX9	PCBP4
SOX9	GNAO1
SOX9	NEUROD2
SOX9	SLC39A8
SOX9	DPYSL2
SOX9	PCDH18
SOX9	NOTCH3
SOX9	RELT
SOX9	SRGAP1
SOX9	ZFYVE1
SOX9	CASK
SOX9	KIFAP3
SOX9	SUN2
SOX9	KIF20B
SOX9	KIF1B
SOX9	LMO3
SOX9	GFRA1
SOX9	CBFA2T2
SOX9	ZNF521
SOX9	RRM2
SOX9	ADAM15
SOX9	MLLT11
SOX9	TOP2A
SOX9	STAG3
SOX9	NOL4L
SOX9	NEO1
SOX9	SOX4
SOX9	TUBB2B
SOX9	P2RX3
SOX9	MITF
SOX9	LHX6
SOX9	PRDM8
SOX9	TFDP2
SOX9	SKIDA1
SOX9	RTN4
SOX9	PAG1
SOX9	PMEL
SOX9	SYT4
TLX2	SH3BGRL2
TLX2	RNF11
TLX2	KCND2
TLX2	ANK2
TLX2	DUSP2
TLX2	SDK2
TLX2	GPC3
TLX2	LMO3
TLX2	DCX
TLX2	ETV1
TLX2	ELAVL4
TLX2	BMP5
TLX2	PCDH9
TLX2	ITGA3
TLX2	SLC24A4
TLX2	CADM1
TLX2	PTCHD4
TLX2	JADE1
TLX2	KLF12
TLX2	MAP4K4
TLX2	RPL4
TLX2	GAP43
TLX2	NRXN1
TLX2	TRIM62
TLX2	PEG3
TLX2	PLXNC1
TLX2	ELAVL2
ZHX2	CHRDL1
ZHX2	DLL4
ZHX2	SHOX2
ZHX2	KCNMA1
ZHX2	CALD1
ZHX2	PLEKHA6
ZHX2	PACSIN3
ZHX2	POFUT1
ZHX2	ELAVL2
ZHX2	GPX1
ZHX2	INA
ZHX2	ECT2
ZHX2	LMO4
ZHX2	RASL10B
ZHX2	EPB41L3
ZHX2	FOXP1
ZHX2	ZFPM2
ZHX2	STX7
ZHX2	MAP4K4
ZHX2	FAM78A
ZHX2	HS3ST5
ZHX2	RTN4RL1
ZHX2	ZBTB18
ZHX2	HAUS4
ZHX2	MLLT11
ZHX2	NHLH2
ZHX2	SIX1
ZHX2	NOL4L
ZHX2	WIPI1
ZHX2	PSMA8
ZHX2	C2CD5
ZHX2	SEMA3C
ZHX2	CALCOCO1
ZHX2	ACVR1B
ZHX2	DCX
ZHX2	DMRTA1
ZHX2	TEX15
ZHX2	LONRF2
ZHX2	SOX4
ZHX2	AFF3
ZHX2	XPR1
ZHX2	TMEM178A
ZHX2	SATB2
ZHX2	CDC42EP3
ZHX2	ZEB2
ZHX2	ZNF654
ZHX2	DPYSL3
ZHX2	FBLN2
ZHX2	DPYSL2
ZHX2	KLF15
ZHX2	SULF1
ZHX2	EPHA7
ZHX2	SULF2
ZHX2	SMC4
ZHX2	LAMC1
ZIC2	CXXC5
ZIC2	DACT3
ZIC2	FOXP1
ZIC2	CALB1
ZIC2	DAB1
ZIC2	ZNF385A
ZIC2	COL27A1
ZIC2	SEMA6C
ZIC2	DLL4
ZIC2	TNNC2
ZIC2	TGIF1
ZIC2	DAAM1
ZIC2	MYCN
ZIC2	CERCAM
ZIC2	PCDH10
ZIC2	MAPK10
ZIC2	FANCD2
ZIC2	IMPDH1
ZIC2	KCND2
ZIC2	CTNNBIP1
ZIC2	RIN1
ZIC2	SEMA3B
ZIC2	ZFP36L1
ZIC2	NDC80
ZIC2	ERBB3
ZIC2	LRP1
ZIC2	RAB6B
ZIC2	NLGN3
ZIC2	NELL2
ZIC2	LYST
ZIC2	LAMC2
ZIC2	HPCA
ZIC2	FAM46A
ZIC2	KCNC1
ZIC2	RASSF2
ZIC2	CHRNB2
ZIC2	ADAMTS1
ZIC2	ATP2C1
ZIC2	GNAO1
ZIC2	DLGAP4
ZIC2	GHR
ZIC2	CDK6
ZIC2	KCNK3
ZIC2	FSTL1
ZIC2	TP53
ZIC2	CASZ1
ZIC2	DNAJB5
ZIC2	SCRT2
