# Supplementary material for: Remodeling of Mitochondria–Endoplasmic Reticulum Contact Sites Accompanies LUHMES Differentiation
Source: Biomolecules. 2025 Jan 14;15(1):126. doi: 10.3390/biom15010126 (PMC11764118; doi:10.3390/biom15010126)
Supplement: Supplementary file 1 [file biomolecules-15-00126-s001.zip › Supplementary Table 1_ Expression Browser.xlsx]

## Sheet: Expression Browser
Name	Chromosome	Region	Identifier	2 vs. 0 - Max group means	2 vs. 0 - Fold change	2 vs. 0 - Log fold change	2 vs. 0 - P-value	2 vs. 0 - FDR p-value	2 vs. 0 - Bonferroni	4 vs. 0 - Max group means	4 vs. 0 - Fold change	4 vs. 0 - Log fold change	4 vs. 0 - P-value	4 vs. 0 - FDR p-value	4 vs. 0 - Bonferroni	6 vs. 0 - Max group means	6 vs. 0 - Fold change	6 vs. 0 - Log fold change	6 vs. 0 - P-value	6 vs. 0 - FDR p-value	6 vs. 0 - Bonferroni	8 vs. 0 - Max group means	8 vs. 0 - Fold change	8 vs. 0 - Log fold change	8 vs. 0 - P-value	8 vs. 0 - FDR p-value	8 vs. 0 - Bonferroni	A07_S45_1.Trimmed (GE) - Total counts	A07_S45_1.Trimmed (GE) - RPKM	A07_S45_1.Trimmed (GE) - TPM	A07_S45_1.Trimmed (GE) - CPM	A08_S46_1.Trimmed (GE) - Total counts	A08_S46_1.Trimmed (GE) - RPKM	A08_S46_1.Trimmed (GE) - TPM	A08_S46_1.Trimmed (GE) - CPM	A09_S47_1.Trimmed (GE) - Total counts	A09_S47_1.Trimmed (GE) - RPKM	A09_S47_1.Trimmed (GE) - TPM	A09_S47_1.Trimmed (GE) - CPM	A10_S48_1.Trimmed (GE) - Total counts	A10_S48_1.Trimmed (GE) - RPKM	A10_S48_1.Trimmed (GE) - TPM	A10_S48_1.Trimmed (GE) - CPM	A11_S49_1.Trimmed (GE) - Total counts	A11_S49_1.Trimmed (GE) - RPKM	A11_S49_1.Trimmed (GE) - TPM	A11_S49_1.Trimmed (GE) - CPM	A12_S50_1.Trimmed (GE) - Total counts	A12_S50_1.Trimmed (GE) - RPKM
DDX11L1	NC_000001.11	11874..14409		0	#N/A	#N/A	#N/A	#N/A	#N/A	0	#N/A	#N/A	#N/A	#N/A	#N/A	0	#N/A	#N/A	#N/A	#N/A	#N/A	0	#N/A	#N/A	#N/A	#N/A	#N/A	0	0	0	0	0	0	0	0	0	0	0	0	0	0	0	0	0	0	0	0	0	0
WASH7P	NC_000001.11	complement(14362..29370)		0	#N/A	#N/A	#N/A	#N/A	#N/A	0	#N/A	#N/A	#N/A	#N/A	#N/A	0	#N/A	#N/A	#N/A	#N/A	#N/A	0	#N/A	#N/A	#N/A	#N/A	#N/A	0	0	0	0	0	0	0	0	0	0	0	0	0	0	0	0	0	0	0	0	0	0
MIR6859-1	NC_000001.11	complement(17369..17436)		0	#N/A	#N/A	#N/A	#N/A	#N/A	0	#N/A	#N/A	#N/A	#N/A	#N/A	0	#N/A	#N/A	#N/A	#N/A	#N/A	0	#N/A	#N/A	#N/A	#N/A	#N/A	0	0	0	0	0	0	0	0	0	0	0	0	0	0	0	0	0	0	0	0	0	0
LOC107985730	NC_000001.11	29926..31295		0	#N/A	#N/A	#N/A	#N/A	#N/A	0	#N/A	#N/A	#N/A	#N/A	#N/A	0	#N/A	#N/A	#N/A	#N/A	#N/A	0	#N/A	#N/A	#N/A	#N/A	#N/A	0	0	0	0	0	0	0	0	0	0	0	0	0	0	0	0	0	0	0	0	0	0
MIR1302-2	NC_000001.11	30366..30503		0	#N/A	#N/A	#N/A	#N/A	#N/A	0	#N/A	#N/A	#N/A	#N/A	#N/A	0	#N/A	#N/A	#N/A	#N/A	#N/A	0	#N/A	#N/A	#N/A	#N/A	#N/A	0	0	0	0	0	0	0	0	0	0	0	0	0	0	0	0	0	0	0	0	0	0
FAM138A	NC_000001.11	complement(34611..36081)		0	#N/A	#N/A	#N/A	#N/A	#N/A	0	#N/A	#N/A	#N/A	#N/A	#N/A	0	#N/A	#N/A	#N/A	#N/A	#N/A	0	#N/A	#N/A	#N/A	#N/A	#N/A	0	0	0	0	0	0	0	0	0	0	0	0	0	0	0	0	0	0	0	0	0	0
LOC105379212	NC_000001.11	51943..53959		0	#N/A	#N/A	#N/A	#N/A	#N/A	0	#N/A	#N/A	#N/A	#N/A	#N/A	0	#N/A	#N/A	#N/A	#N/A	#N/A	0	#N/A	#N/A	#N/A	#N/A	#N/A	0	0	0	0	0	0	0	0	0	0	0	0	0	0	0	0	0	0	0	0	0	0
OR4G4P	NC_000001.11	52453..53396		0	#N/A	#N/A	#N/A	#N/A	#N/A	0	#N/A	#N/A	#N/A	#N/A	#N/A	0	#N/A	#N/A	#N/A	#N/A	#N/A	0	#N/A	#N/A	#N/A	#N/A	#N/A	0	0	0	0	0	0	0	0	0	0	0	0	0	0	0	0	0	0	0	0	0	0
OR4G11P	NC_000001.11	63016..63885		0	#N/A	#N/A	#N/A	#N/A	#N/A	0	#N/A	#N/A	#N/A	#N/A	#N/A	0	#N/A	#N/A	#N/A	#N/A	#N/A	0	#N/A	#N/A	#N/A	#N/A	#N/A	0	0	0	0	0	0	0	0	0	0	0	0	0	0	0	0	0	0	0	0	0	0
OR4F5	NC_000001.11	69091..70008		0	-1.04137	-0.058478	0.989388	#N/A	1	0	1.0882	0.121938	0.978216	0.982339	1	0.0332645	4.84604	2.27681	0.536627	#N/A	1	0	1.05008	0.0704965	0.98742	#N/A	1	0	0	0	0	0	0	0	0	0	0	0	0	1	0.066529	1.26399	0.0742373	0	0	0	0	0	0
LOC100996442	NC_000001.11	complement(91169..267354)		0	#N/A	#N/A	#N/A	#N/A	#N/A	0	#N/A	#N/A	#N/A	#N/A	#N/A	0	#N/A	#N/A	#N/A	#N/A	#N/A	0	#N/A	#N/A	#N/A	#N/A	#N/A	0	0	0	0	0	0	0	0	0	0	0	0	0	0	0	0	0	0	0	0	0	0
SEPT14P18	NC_000001.11	complement(126646..129225)		0	#N/A	#N/A	#N/A	#N/A	#N/A	0	#N/A	#N/A	#N/A	#N/A	#N/A	0	#N/A	#N/A	#N/A	#N/A	#N/A	0	#N/A	#N/A	#N/A	#N/A	#N/A	0	0	0	0	0	0	0	0	0	0	0	0	0	0	0	0	0	0	0	0	0	0
CICP27	NC_000001.11	131068..134836		0	#N/A	#N/A	#N/A	#N/A	#N/A	0	#N/A	#N/A	#N/A	#N/A	#N/A	0	#N/A	#N/A	#N/A	#N/A	#N/A	0	#N/A	#N/A	#N/A	#N/A	#N/A	0	0	0	0	0	0	0	0	0	0	0	0	0	0	0	0	0	0	0	0	0	0
LOC729737	NC_000001.11	complement(134773..140566)		0	#N/A	#N/A	#N/A	#N/A	#N/A	0	#N/A	#N/A	#N/A	#N/A	#N/A	0	#N/A	#N/A	#N/A	#N/A	#N/A	0	#N/A	#N/A	#N/A	#N/A	#N/A	0	0	0	0	0	0	0	0	0	0	0	0	0	0	0	0	0	0	0	0	0	0
RNU6-1100P	NC_000001.11	complement(157784..157887)		0	#N/A	#N/A	#N/A	#N/A	#N/A	0	#N/A	#N/A	#N/A	#N/A	#N/A	0	#N/A	#N/A	#N/A	#N/A	#N/A	0	#N/A	#N/A	#N/A	#N/A	#N/A	0	0	0	0	0	0	0	0	0	0	0	0	0	0	0	0	0	0	0	0	0	0
GTF2IP10	NC_000001.11	164689..164792		0	#N/A	#N/A	#N/A	#N/A	#N/A	0	#N/A	#N/A	#N/A	#N/A	#N/A	0	#N/A	#N/A	#N/A	#N/A	#N/A	0	#N/A	#N/A	#N/A	#N/A	#N/A	0	0	0	0	0	0	0	0	0	0	0	0	0	0	0	0	0	0	0	0	0	0
LOC102725121	NC_000001.11	181049..184258		0.530935	2.0107	1.0077	0.073179	0.134527	1	0.652568	2.64734	1.40455	0.0122196	0.025551	1	0.864709	3.32769	1.73452	0.00173093	0.00361828	1	1.07114	4.22023	2.07732	0.000162744	0.000370772	1	12	0.248606	3.8375	0.970678	40	0.605987	10.0455	2.272	40	0.70518	11.9697	2.89648	49	0.932276	17.7124	3.63763	68	1.0288	21.4571	4.12513	8	0.287494
LOC102723897	NC_000001.11	complement(184878..199860)		0	#N/A	#N/A	#N/A	#N/A	#N/A	0	#N/A	#N/A	#N/A	#N/A	#N/A	0	#N/A	#N/A	#N/A	#N/A	#N/A	0	#N/A	#N/A	#N/A	#N/A	#N/A	0	0	0	0	0	0	0	0	0	0	0	0	0	0	0	0	0	0	0	0	0	0
MIR6859-2	NC_000001.11	complement(187891..187958)		0	#N/A	#N/A	#N/A	#N/A	#N/A	0	#N/A	#N/A	#N/A	#N/A	#N/A	0	#N/A	#N/A	#N/A	#N/A	#N/A	0	#N/A	#N/A	#N/A	#N/A	#N/A	0	0	0	0	0	0	0	0	0	0	0	0	0	0	0	0	0	0	0	0	0	0
LOC107985721	NC_000001.11	200442..203983		0	#N/A	#N/A	#N/A	#N/A	#N/A	0	#N/A	#N/A	#N/A	#N/A	#N/A	0	#N/A	#N/A	#N/A	#N/A	#N/A	0	#N/A	#N/A	#N/A	#N/A	#N/A	0	0	0	0	0	0	0	0	0	0	0	0	0	0	0	0	0	0	0	0	0	0
RPL23AP21	NC_000001.11	complement(258511..259036)		0	#N/A	#N/A	#N/A	#N/A	#N/A	0	#N/A	#N/A	#N/A	#N/A	#N/A	0	#N/A	#N/A	#N/A	#N/A	#N/A	0	#N/A	#N/A	#N/A	#N/A	#N/A	0	0	0	0	0	0	0	0	0	0	0	0	0	0	0	0	0	0	0	0	0	0
RPL23AP24	NC_000001.11	complement(348069..348323)		0	#N/A	#N/A	#N/A	#N/A	#N/A	0	#N/A	#N/A	#N/A	#N/A	#N/A	0	#N/A	#N/A	#N/A	#N/A	#N/A	0	#N/A	#N/A	#N/A	#N/A	#N/A	0	0	0	0	0	0	0	0	0	0	0	0	0	0	0	0	0	0	0	0	0	0
WBP1LP7	NC_000001.11	439870..440232		0	#N/A	#N/A	#N/A	#N/A	#N/A	0	#N/A	#N/A	#N/A	#N/A	#N/A	0	#N/A	#N/A	#N/A	#N/A	#N/A	0	#N/A	#N/A	#N/A	#N/A	#N/A	0	0	0	0	0	0	0	0	0	0	0	0	0	0	0	0	0	0	0	0	0	0
OR4F29	NC_000001.11	complement(450740..451678)		0.0776845	11.1841	3.48337	0.332578	0.456286	1	0	1.0882	0.121938	0.978402	0.982339	1	0	1.04512	0.0636719	0.988601	0.992073	1	0	1.05008	0.0704965	0.987529	0.98927	1	0	0	0	0	3	0.155369	2.57557	0.1704	0	0	0	0	0	0	0	0	0	0	0	0	0	0
SEPT14P13	NC_000001.11	complement(485032..485211)		0	#N/A	#N/A	#N/A	#N/A	#N/A	0	#N/A	#N/A	#N/A	#N/A	#N/A	0	#N/A	#N/A	#N/A	#N/A	#N/A	0	#N/A	#N/A	#N/A	#N/A	#N/A	0	0	0	0	0	0	0	0	0	0	0	0	0	0	0	0	0	0	0	0	0	0
CICP7	NC_000001.11	487055..490819		0	#N/A	#N/A	#N/A	#N/A	#N/A	0	#N/A	#N/A	#N/A	#N/A	#N/A	0	#N/A	#N/A	#N/A	#N/A	#N/A	0	#N/A	#N/A	#N/A	#N/A	#N/A	0	0	0	0	0	0	0	0	0	0	0	0	0	0	0	0	0	0	0	0	0	0
LOC100132287	NC_000001.11	complement(490756..495445)		0	#N/A	#N/A	#N/A	#N/A	#N/A	0	#N/A	#N/A	#N/A	#N/A	#N/A	0	#N/A	#N/A	#N/A	#N/A	#N/A	0	#N/A	#N/A	#N/A	#N/A	#N/A	0	0	0	0	0	0	0	0	0	0	0	0	0	0	0	0	0	0	0	0	0	0
LOC105378947	NC_000001.11	complement(586287..611297)		0.00230613	-1.55709	-0.638854	0.753399	0.834258	1	0.00230613	-6.24291	-2.64222	0.414991	0.539592	1	0.00366281	1.85086	0.888198	0.616237	0.697981	1	0.00230613	-6.46949	-2.69365	0.407261	0.492061	1	0	0	0	0	1	0.00194436	0.0322319	0.0568001	0	0	0	0	3	0.00732561	0.13918	0.222712	0	0	0	0	1	0.00461226
LOC101928626	NC_000001.11	complement(627380..629009)		0	#N/A	#N/A	#N/A	#N/A	#N/A	0	#N/A	#N/A	#N/A	#N/A	#N/A	0	#N/A	#N/A	#N/A	#N/A	#N/A	0	#N/A	#N/A	#N/A	#N/A	#N/A	0	0	0	0	0	0	0	0	0	0	0	0	0	0	0	0	0	0	0	0	0	0
MTND1P23	NC_000001.11	629062..629440		0	#N/A	#N/A	#N/A	#N/A	#N/A	0	#N/A	#N/A	#N/A	#N/A	#N/A	0	#N/A	#N/A	#N/A	#N/A	#N/A	0	#N/A	#N/A	#N/A	#N/A	#N/A	0	0	0	0	0	0	0	0	0	0	0	0	0	0	0	0	0	0	0	0	0	0
MTND2P28	NC_000001.11	629640..630686		0	#N/A	#N/A	#N/A	#N/A	#N/A	0	#N/A	#N/A	#N/A	#N/A	#N/A	0	#N/A	#N/A	#N/A	#N/A	#N/A	0	#N/A	#N/A	#N/A	#N/A	#N/A	0	0	0	0	0	0	0	0	0	0	0	0	0	0	0	0	0	0	0	0	0	0
MTCO1P12	NC_000001.11	631074..632616		0	#N/A	#N/A	#N/A	#N/A	#N/A	0	#N/A	#N/A	#N/A	#N/A	#N/A	0	#N/A	#N/A	#N/A	#N/A	#N/A	0	#N/A	#N/A	#N/A	#N/A	#N/A	0	0	0	0	0	0	0	0	0	0	0	0	0	0	0	0	0	0	0	0	0	0
MIR6723	NC_000001.11	complement(632325..632413)		0	#N/A	#N/A	#N/A	#N/A	#N/A	0	#N/A	#N/A	#N/A	#N/A	#N/A	0	#N/A	#N/A	#N/A	#N/A	#N/A	0	#N/A	#N/A	#N/A	#N/A	#N/A	0	0	0	0	0	0	0	0	0	0	0	0	0	0	0	0	0	0	0	0	0	0
MTCO2P12	NC_000001.11	632757..633438		0	#N/A	#N/A	#N/A	#N/A	#N/A	0	#N/A	#N/A	#N/A	#N/A	#N/A	0	#N/A	#N/A	#N/A	#N/A	#N/A	0	#N/A	#N/A	#N/A	#N/A	#N/A	0	0	0	0	0	0	0	0	0	0	0	0	0	0	0	0	0	0	0	0	0	0
MTATP8P1	NC_000001.11	633535..633741		0	#N/A	#N/A	#N/A	#N/A	#N/A	0	#N/A	#N/A	#N/A	#N/A	#N/A	0	#N/A	#N/A	#N/A	#N/A	#N/A	0	#N/A	#N/A	#N/A	#N/A	#N/A	0	0	0	0	0	0	0	0	0	0	0	0	0	0	0	0	0	0	0	0	0	0
MTATP6P1	NC_000001.11	633696..634376		0	#N/A	#N/A	#N/A	#N/A	#N/A	0	#N/A	#N/A	#N/A	#N/A	#N/A	0	#N/A	#N/A	#N/A	#N/A	#N/A	0	#N/A	#N/A	#N/A	#N/A	#N/A	0	0	0	0	0	0	0	0	0	0	0	0	0	0	0	0	0	0	0	0	0	0
WBP1LP6	NC_000001.11	674842..675265		0	#N/A	#N/A	#N/A	#N/A	#N/A	0	#N/A	#N/A	#N/A	#N/A	#N/A	0	#N/A	#N/A	#N/A	#N/A	#N/A	0	#N/A	#N/A	#N/A	#N/A	#N/A	0	0	0	0	0	0	0	0	0	0	0	0	0	0	0	0	0	0	0	0	0	0
OR4F16	NC_000001.11	complement(683910..720118)		0.0682175	2.89213	1.53213	0.0103673	0.0245767	1	0.0264617	1.16468	0.219933	0.728217	0.841742	1	0.0394303	1.71568	0.778778	0.204193	0.284358	1	0.0478201	2.21497	1.14729	0.0591734	0.0936447	1	8	0.0146929	0.226801	0.647119	50	0.0671525	1.11319	2.84001	19	0.0296949	0.50404	1.37583	25	0.0421674	0.801142	1.85593	43	0.057674	1.20287	2.60854	12	0.0382304
SEPT14P14	NC_000001.11	complement(717625..720202)		0	#N/A	#N/A	#N/A	#N/A	#N/A	0	#N/A	#N/A	#N/A	#N/A	#N/A	0	#N/A	#N/A	#N/A	#N/A	#N/A	0	#N/A	#N/A	#N/A	#N/A	#N/A	0	0	0	0	0	0	0	0	0	0	0	0	0	0	0	0	0	0	0	0	0	0
CICP3	NC_000001.11	722046..725822		0	#N/A	#N/A	#N/A	#N/A	#N/A	0	#N/A	#N/A	#N/A	#N/A	#N/A	0	#N/A	#N/A	#N/A	#N/A	#N/A	0	#N/A	#N/A	#N/A	#N/A	#N/A	0	0	0	0	0	0	0	0	0	0	0	0	0	0	0	0	0	0	0	0	0	0
LOC100133331	NC_000001.11	complement(725759..730351)		0	#N/A	#N/A	#N/A	#N/A	#N/A	0	#N/A	#N/A	#N/A	#N/A	#N/A	0	#N/A	#N/A	#N/A	#N/A	#N/A	0	#N/A	#N/A	#N/A	#N/A	#N/A	0	0	0	0	0	0	0	0	0	0	0	0	0	0	0	0	0	0	0	0	0	0
LOC107984841	NC_000001.11	complement(732159..746737)		0.364327	-1.75708	-0.813182	0.124231	0.208865	1	0.364327	-1.12551	-0.170576	0.744932	0.85809	1	0.434181	1.27608	0.35172	0.497249	0.592371	1	0.551603	1.66092	0.731979	0.156252	0.222404	1	36	0.207855	3.20847	2.91203	75	0.31666	5.2493	4.26001	56	0.275142	4.67023	4.05507	84	0.445406	8.46229	6.23594	147	0.619824	12.9273	8.91755	52	0.5208
LOC107984847	NC_000001.11	complement(735566..738953)		0	#N/A	#N/A	#N/A	#N/A	#N/A	0	#N/A	#N/A	#N/A	#N/A	#N/A	0	#N/A	#N/A	#N/A	#N/A	#N/A	0	#N/A	#N/A	#N/A	#N/A	#N/A	0	0	0	0	0	0	0	0	0	0	0	0	0	0	0	0	0	0	0	0	0	0
LOC107984849	NC_000001.11	complement(739962..740334)		0	#N/A	#N/A	#N/A	#N/A	#N/A	0	#N/A	#N/A	#N/A	#N/A	#N/A	0	#N/A	#N/A	#N/A	#N/A	#N/A	0	#N/A	#N/A	#N/A	#N/A	#N/A	0	0	0	0	0	0	0	0	0	0	0	0	0	0	0	0	0	0	0	0	0	0
RNU6-1199P	NC_000001.11	complement(758233..758336)		0	#N/A	#N/A	#N/A	#N/A	#N/A	0	#N/A	#N/A	#N/A	#N/A	#N/A	0	#N/A	#N/A	#N/A	#N/A	#N/A	0	#N/A	#N/A	#N/A	#N/A	#N/A	0	0	0	0	0	0	0	0	0	0	0	0	0	0	0	0	0	0	0	0	0	0
LOC100288069	NC_000001.11	complement(764865..778688)		0	#N/A	#N/A	#N/A	#N/A	#N/A	0	#N/A	#N/A	#N/A	#N/A	#N/A	0	#N/A	#N/A	#N/A	#N/A	#N/A	0	#N/A	#N/A	#N/A	#N/A	#N/A	0	0	0	0	0	0	0	0	0	0	0	0	0	0	0	0	0	0	0	0	0	0
LOC105378580	NC_000001.11	778760..810065		0	#N/A	#N/A	#N/A	#N/A	#N/A	0	#N/A	#N/A	#N/A	#N/A	#N/A	0	#N/A	#N/A	#N/A	#N/A	#N/A	0	#N/A	#N/A	#N/A	#N/A	#N/A	0	0	0	0	0	0	0	0	0	0	0	0	0	0	0	0	0	0	0	0	0	0
LOC100287934	NC_000001.11	785927..787186		0	#N/A	#N/A	#N/A	#N/A	#N/A	0	#N/A	#N/A	#N/A	#N/A	#N/A	0	#N/A	#N/A	#N/A	#N/A	#N/A	0	#N/A	#N/A	#N/A	#N/A	#N/A	0	0	0	0	0	0	0	0	0	0	0	0	0	0	0	0	0	0	0	0	0	0
FAM87B	NC_000001.11	817371..819834		0	#N/A	#N/A	#N/A	#N/A	#N/A	0	#N/A	#N/A	#N/A	#N/A	#N/A	0	#N/A	#N/A	#N/A	#N/A	#N/A	0	#N/A	#N/A	#N/A	#N/A	#N/A	0	0	0	0	0	0	0	0	0	0	0	0	0	0	0	0	0	0	0	0	0	0
LINC00115	NC_000001.11	complement(826206..827522)		0	#N/A	#N/A	#N/A	#N/A	#N/A	0	#N/A	#N/A	#N/A	#N/A	#N/A	0	#N/A	#N/A	#N/A	#N/A	#N/A	0	#N/A	#N/A	#N/A	#N/A	#N/A	0	0	0	0	0	0	0	0	0	0	0	0	0	0	0	0	0	0	0	0	0	0
LINC01128	NC_000001.11	827591..859446		0	#N/A	#N/A	#N/A	#N/A	#N/A	0	#N/A	#N/A	#N/A	#N/A	#N/A	0	#N/A	#N/A	#N/A	#N/A	#N/A	0	#N/A	#N/A	#N/A	#N/A	#N/A	0	0	0	0	0	0	0	0	0	0	0	0	0	0	0	0	0	0	0	0	0	0
LOC107984850	NC_000001.11	860226..868202		0	#N/A	#N/A	#N/A	#N/A	#N/A	0	#N/A	#N/A	#N/A	#N/A	#N/A	0	#N/A	#N/A	#N/A	#N/A	#N/A	0	#N/A	#N/A	#N/A	#N/A	#N/A	0	0	0	0	0	0	0	0	0	0	0	0	0	0	0	0	0	0	0	0	0	0
FAM41C	NC_000001.11	complement(868071..876802)		0	#N/A	#N/A	#N/A	#N/A	#N/A	0	#N/A	#N/A	#N/A	#N/A	#N/A	0	#N/A	#N/A	#N/A	#N/A	#N/A	0	#N/A	#N/A	#N/A	#N/A	#N/A	0	0	0	0	0	0	0	0	0	0	0	0	0	0	0	0	0	0	0	0	0	0
TUBB8P11	NC_000001.11	873291..874514		0	#N/A	#N/A	#N/A	#N/A	#N/A	0	#N/A	#N/A	#N/A	#N/A	#N/A	0	#N/A	#N/A	#N/A	#N/A	#N/A	0	#N/A	#N/A	#N/A	#N/A	#N/A	0	0	0	0	0	0	0	0	0	0	0	0	0	0	0	0	0	0	0	0	0	0
LOC284600	NC_000001.11	905115..920466		0	#N/A	#N/A	#N/A	#N/A	#N/A	0	#N/A	#N/A	#N/A	#N/A	#N/A	0	#N/A	#N/A	#N/A	#N/A	#N/A	0	#N/A	#N/A	#N/A	#N/A	#N/A	0	0	0	0	0	0	0	0	0	0	0	0	0	0	0	0	0	0	0	0	0	0
LOC100130417	NC_000001.11	complement(916818..919692)		0	#N/A	#N/A	#N/A	#N/A	#N/A	0	#N/A	#N/A	#N/A	#N/A	#N/A	0	#N/A	#N/A	#N/A	#N/A	#N/A	0	#N/A	#N/A	#N/A	#N/A	#N/A	0	0	0	0	0	0	0	0	0	0	0	0	0	0	0	0	0	0	0	0	0	0
LOC107985728	NC_000001.11	complement(921013..924937)		0.0128528	7.77782	2.95937	0.415417	0.532759	1	0.0808763	47.105	5.55781	0.115618	0.190129	1	0.455825	249.728	7.96422	0.0232907	0.0407619	1	0.462654	252.17	7.97825	0.0230612	0.0397499	1	0	0	0	0	1	0.0123899	0.205389	0.0568001	4	0.0576721	0.978922	0.289648	32	0.497925	9.46011	2.3756	21	0.259841	5.41934	1.27394	0	0
SAMD11	NC_000001.11	925741..944581		0.131428	336.24	8.39335	0.0160125	0.0361853	1	0.0998698	273.394	8.09484	0.020236	0.0403559	1	0.553599	1457.32	10.5091	0.00254675	0.00520673	1	0.600338	1604.45	10.6479	0.00223128	0.00447232	1	0	0	0	0	61	0.157447	2.61001	3.46481	17	0.0510611	0.866707	1.231	149	0.482988	9.17631	11.0614	170	0.4382	9.13928	10.3128	0	0
NOC2L	NC_000001.11	complement(944203..959299)		14.0325	-1.81558	-0.860427	8.02828e-12	6.39479e-11	1.55363e-07	14.0325	-2.63509	-1.39785	4.35263e-28	5.74179e-27	8.42321e-24	14.0325	-3.68515	-1.88172	7.59606e-49	1.40058e-47	1.46999e-44	14.0325	-4.41638	-2.14286	1.07683e-61	2.47882e-60	2.08388e-57	3261	14.3647	221.734	263.782	2271	7.31535	121.267	128.993	1277	4.7868	81.2508	92.4701	881	3.56401	67.7129	65.4031	853	2.74401	57.2302	51.7461	1793	13.7004
KLHL17	NC_000001.11	960103..965719		7.71012	-2.3875	-1.2555	8.44121e-13	7.25396e-12	1.63354e-08	7.71012	-1.86968	-0.902791	2.54978e-07	9.55342e-07	0.00493434	7.71012	-1.97461	-0.981565	2.00495e-08	6.73342e-08	0.000387998	7.71012	-2.41448	-1.27171	7.56022e-13	3.15967e-12	1.46305e-08	619	7.32861	113.125	50.0708	348	3.01289	49.945	19.7664	355	3.57659	60.7088	25.7063	306	3.32714	63.2125	22.7166	324	2.80136	58.4262	19.655	394	8.09163
PLEKHN1	NC_000001.11	965820..975108		0.20586	259.435	8.01923	0.023385	0.0505474	1	0.00314132	5.27327	2.3987	0.523474	0.641723	1	0.0283094	36.4739	5.18879	0.145438	0.213258	1	0.018299	27.8552	4.79988	0.179588	0.250482	1	0	0	0	0	55	0.28794	4.77321	3.12401	0	0	0	0	7	0.0460238	0.87441	0.519661	7	0.036598	0.763301	0.424645	0	0
PERM1	NC_000001.11	complement(975198..982117)		0.194468	26.674	4.73736	0.00200421	0.00554209	1	0.033606	5.03903	2.33315	0.145085	0.231027	1	0.0283178	4.06395	2.02288	0.209425	0.290847	1	0.0505843	7.96373	2.99344	0.0568006	0.0902466	1	0	0	0	0	36	0.252991	4.19386	2.0448	1	0.00817785	0.13881	0.072412	4	0.0353027	0.670718	0.296949	13	0.0912358	1.90285	0.788627	1	0.0166701
HES4	NC_000001.11	complement(998962..1001052)		1.71347	4.22567	2.07918	2.6039e-05	9.98669e-05	0.503907	2.10127	5.59342	2.48373	4.77405e-07	1.74645e-06	0.00923874	4.98204	12.6706	3.66342	4.25097e-14	2.02708e-13	8.22648e-10	3.83079	10.0913	3.33503	7.5287e-12	2.9659e-11	1.45695e-07	16	0.508864	7.85485	1.29424	56	1.30239	21.5899	3.18081	80	2.16512	36.7505	5.79296	180	5.25741	99.8859	13.3627	194	4.50584	93.9755	11.7687	4	0.220674
RPL39P12	NC_000001.11	complement(1008074..1008229)		0	#N/A	#N/A	#N/A	#N/A	#N/A	0	#N/A	#N/A	#N/A	#N/A	#N/A	0	#N/A	#N/A	#N/A	#N/A	#N/A	0	#N/A	#N/A	#N/A	#N/A	#N/A	0	0	0	0	0	0	0	0	0	0	0	0	0	0	0	0	0	0	0	0	0	0
ISG15	NC_000001.11	1013467..1014540		4.43494	3.89456	1.96146	0.000398789	0.00126237	1	2.11837	2.00219	1.00158	0.0775965	0.134352	1	1.34122	1.22127	0.288376	0.61847	0.700149	1	1.1489	1.0939	0.129483	0.825122	0.891946	1	20	1.2384	19.116	1.6178	68	3.07902	51.0413	3.86241	34	1.79151	30.409	2.46201	23	1.30791	24.849	1.70746	31	1.4018	29.2364	1.88057	9	0.96668
AGRN	NC_000001.11	1020102..1056119		2.01851	1.25893	0.332202	0.0186224	0.0413208	1	6.42103	4.30811	2.10706	1.59281e-51	4.97964e-50	3.0824e-47	5.91659	3.80141	1.92654	2.42834e-43	3.70998e-42	4.69932e-39	4.61243	3.02282	1.59589	3.91113e-30	3.42601e-29	7.56881e-26	804	1.48447	22.9144	65.0354	1422	1.91994	31.8271	80.7697	4230	6.64609	112.81	306.303	3655	6.19757	117.748	271.338	3156	4.25545	88.7533	191.454	549	1.75832
LOC100288175	NC_000001.11	1059707..1066453		0	#N/A	#N/A	#N/A	#N/A	#N/A	0	#N/A	#N/A	#N/A	#N/A	#N/A	0	#N/A	#N/A	#N/A	#N/A	#N/A	0	#N/A	#N/A	#N/A	#N/A	#N/A	0	0	0	0	0	0	0	0	0	0	0	0	0	0	0	0	0	0	0	0	0	0
RNF223	NC_000001.11	complement(1065635..1074307)		0.18186	11.8441	3.5661	0.000240519	0.000790223	1	0.148646	10.3956	3.3779	0.000551199	0.0014211	1	0.0989881	6.73622	2.75194	0.00532302	0.0104162	1	0.0799865	5.41029	2.43571	0.0147289	0.0262939	1	2	0.0153354	0.236719	0.16178	38	0.21307	3.53209	2.1584	27	0.176173	2.99035	1.95512	12	0.0845017	1.60545	0.890848	13	0.072795	1.51824	0.788627	1	0.0133007
LOC105378948	NC_000001.11	complement(1066420..1069029)		0	#N/A	#N/A	#N/A	#N/A	#N/A	0	#N/A	#N/A	#N/A	#N/A	#N/A	0	#N/A	#N/A	#N/A	#N/A	#N/A	0	#N/A	#N/A	#N/A	#N/A	#N/A	0	0	0	0	0	0	0	0	0	0	0	0	0	0	0	0	0	0	0	0	0	0
C1orf159	NC_000001.11	complement(1081811..1116356)		1.25993	-2.23856	-1.16257	1.29799e-11	1.01316e-10	2.51188e-07	1.25993	-1.34307	-0.42554	0.0121456	0.0254099	1	1.25993	-1.26801	-0.342568	0.0425498	0.0706547	1	1.25993	-1.34434	-0.426898	0.0118595	0.0214669	1	688	1.32442	20.4439	55.6522	409	0.57575	9.54427	23.2312	523	0.85674	14.5422	37.8715	592	1.04659	19.8843	43.9485	637	0.895508	18.6771	38.6427	358	1.19545
LINC01342	NC_000001.11	1137017..1144056		0	#N/A	#N/A	#N/A	#N/A	#N/A	0	#N/A	#N/A	#N/A	#N/A	#N/A	0	#N/A	#N/A	#N/A	#N/A	#N/A	0	#N/A	#N/A	#N/A	#N/A	#N/A	0	0	0	0	0	0	0	0	0	0	0	0	0	0	0	0	0	0	0	0	0	0
MIR200B	NC_000001.11	1167104..1167198		0	#N/A	#N/A	#N/A	#N/A	#N/A	0	#N/A	#N/A	#N/A	#N/A	#N/A	0	#N/A	#N/A	#N/A	#N/A	#N/A	0	#N/A	#N/A	#N/A	#N/A	#N/A	0	0	0	0	0	0	0	0	0	0	0	0	0	0	0	0	0	0	0	0	0	0
MIR200A	NC_000001.11	1167863..1167952		0	#N/A	#N/A	#N/A	#N/A	#N/A	0	#N/A	#N/A	#N/A	#N/A	#N/A	0	#N/A	#N/A	#N/A	#N/A	#N/A	0	#N/A	#N/A	#N/A	#N/A	#N/A	0	0	0	0	0	0	0	0	0	0	0	0	0	0	0	0	0	0	0	0	0	0
MIR429	NC_000001.11	1169005..1169087		0	#N/A	#N/A	#N/A	#N/A	#N/A	0	#N/A	#N/A	#N/A	#N/A	#N/A	0	#N/A	#N/A	#N/A	#N/A	#N/A	0	#N/A	#N/A	#N/A	#N/A	#N/A	0	0	0	0	0	0	0	0	0	0	0	0	0	0	0	0	0	0	0	0	0	0
TTLL10-AS1	NC_000001.11	complement(1173055..1179648)		0	#N/A	#N/A	#N/A	#N/A	#N/A	0	#N/A	#N/A	#N/A	#N/A	#N/A	0	#N/A	#N/A	#N/A	#N/A	#N/A	0	#N/A	#N/A	#N/A	#N/A	#N/A	0	0	0	0	0	0	0	0	0	0	0	0	0	0	0	0	0	0	0	0	0	0
TTLL10	NC_000001.11	1173709..1197936		0.0292286	96.3831	6.59071	0.0625698	0.118121	1	0	1.0882	0.121938	0.978488	0.982339	1	0.00307052	12.4452	3.63752	0.314699	0.407399	1	0	1.05008	0.0704965	0.987579	0.98927	1	0	0	0	0	16	0.0323677	0.536563	0.908802	0	0	0	0	0	0	0	0	0	0	0	0	0	0
TNFRSF18	NC_000001.11	complement(1203508..1207900)		1.83307	8.57255	3.09972	2.11938e-06	9.40938e-06	0.0410143	0.177641	-2.12956	-1.09056	0.147454	0.234241	1	0.177641	-26.2074	-4.7119	0.00101314	0.00218435	1	0.177641	-7.34726	-2.87721	0.00260281	0.00516744	1	20	0.302764	4.67349	1.6178	156	1.72692	28.6273	8.86082	6	0.0772921	1.31195	0.434472	0	0	0	0	4	0.0442208	0.922286	0.242655	2	0.0525186
TNFRSF4	NC_000001.11	complement(1211326..1216812)		0.0136253	11.1846	3.48344	0.326172	0.450479	1	0.00531797	5.26982	2.39775	0.515641	0.641264	1	0	1.04512	0.0636719	0.988502	0.992073	1	0	1.05008	0.0704965	0.987423	0.98927	1	0	0	0	0	2	0.0177257	0.293841	0.1136	0	0	0	0	0	0	0	0	0	0	0	0	0	0
SDF4	NC_000001.11	complement(1216908..1232067)		5.67407	1.21639	0.282604	0.0295312	0.0617401	1	4.62009	-1.33383	-0.415573	0.00166302	0.00399885	1	4.62009	-1.57556	-0.655864	7.48252e-07	2.21473e-06	0.0144802	4.62009	-1.68971	-0.756777	1.3805e-08	4.46331e-08	0.000267155	1109	4.86483	75.0939	89.7068	1802	5.78048	95.8236	102.354	878	3.27748	55.6318	63.5777	695	2.79988	53.1951	51.595	780	2.49875	52.115	47.3176	575	4.37535
B3GALT6	NC_000001.11	1232249..1235041		27.7345	1.37066	0.454867	0.042969	0.0856998	1	19.9737	-1.13528	-0.183045	0.418176	0.542541	1	19.9737	-1.42674	-0.512724	0.0236174	0.0412936	1	19.9737	-1.49964	-0.584613	0.0100118	0.0183431	1	1140	27.1437	418.992	92.2144	1535	26.7267	443.052	87.1882	848	17.1819	291.644	61.4054	624	13.6448	259.239	46.3241	671	11.6675	243.343	40.7053	310	12.8037
FAM132A	NC_000001.11	complement(1242446..1247218)		0.292514	10.5073	3.39332	0.000604656	0.00185612	1	0.108746	4.19637	2.06914	0.0440404	0.0813933	1	0.0949073	3.41075	1.77009	0.0870541	0.135096	1	0.0788156	2.96087	1.56602	0.135524	0.196258	1	2	0.027866	0.430141	0.16178	37	0.37698	6.24924	2.1016	7	0.082995	1.40875	0.506884	10	0.127956	2.43105	0.742373	7	0.0712253	1.4855	0.424645	1	0.0241687
UBE2J2	NC_000001.11	complement(1253912..1273854)		3.80324	1.1554	0.208397	0.192089	0.298504	1	3.25974	-1.1911	-0.2523	0.117641	0.192965	1	3.25974	-1.25136	-0.323501	0.0446534	0.0738017	1	3.25974	-1.28426	-0.360942	0.0254255	0.0434667	1	1119	3.73143	57.5986	90.5157	1503	3.66503	60.7555	85.3706	901	2.5567	43.3972	65.2432	819	2.50811	47.6518	60.8004	996	2.42547	50.5866	60.421	482	2.78805
LOC101928895	NC_000001.11	1274002..1279447		0	#N/A	#N/A	#N/A	#N/A	#N/A	0	#N/A	#N/A	#N/A	#N/A	#N/A	0	#N/A	#N/A	#N/A	#N/A	#N/A	0	#N/A	#N/A	#N/A	#N/A	#N/A	0	0	0	0	0	0	0	0	0	0	0	0	0	0	0	0	0	0	0	0	0	0
SCNN1D	NC_000001.11	1280415..1292029		0.465451	1.76175	0.817009	0.0599614	0.113953	1	0.265006	1.08287	0.114858	0.796467	0.903261	1	0.310263	1.21452	0.280383	0.525238	0.621462	1	0.300723	1.19245	0.253923	0.566667	0.645662	1	44	0.251924	3.88871	3.55915	88	0.368444	6.10774	4.99841	58	0.282588	4.79663	4.1999	60	0.31549	5.99402	4.45424	66	0.275964	5.75561	4.0038	28	0.278089
ACAP3	NC_000001.11	complement(1292384..1307925)		8.26119	2.67947	1.42195	7.93265e-24	1.40323e-22	1.53513e-19	8.03068	2.80031	1.48558	8.97035e-26	1.06044e-24	1.73594e-21	7.707	2.57664	1.36549	5.01073e-22	3.45316e-21	9.69677e-18	5.61254	1.90888	0.932726	5.59614e-11	2.09822e-10	1.08296e-06	744	3.18348	49.1403	60.182	2512	7.85998	130.296	142.682	2198	8.00324	135.846	159.162	1901	7.47014	141.926	141.125	1591	4.97154	103.688	96.5158	399	2.96149
MIR6726	NC_000001.11	complement(1296110..1296170)		0	#N/A	#N/A	#N/A	#N/A	#N/A	0	#N/A	#N/A	#N/A	#N/A	#N/A	0	#N/A	#N/A	#N/A	#N/A	#N/A	0	#N/A	#N/A	#N/A	#N/A	#N/A	0	0	0	0	0	0	0	0	0	0	0	0	0	0	0	0	0	0	0	0	0	0
PUSL1	NC_000001.11	1308562..1311677		4.78884	-1.48464	-0.570117	0.0456863	0.0903165	1	4.78884	-3.0083	-1.58895	1.02049e-07	3.99121e-07	0.00197485	4.78884	-3.65098	-1.86828	5.3491e-10	2.00599e-09	1.03516e-05	4.78884	-3.00489	-1.58731	1.02872e-07	3.11744e-07	0.00199078	225	4.80198	74.1237	18.2002	233	3.63636	60.2803	13.2344	72	1.30762	22.1954	5.21366	60	1.176	22.3429	4.45424	95	1.48066	30.8811	5.76304	129	4.7757
CPSF3L	NC_000001.11	complement(1311585..1324687)		6.20949	1.18329	0.242806	0.0620629	0.117327	1	5.24429	-1.10039	-0.138014	0.294292	0.415431	1	5.24429	-1.18606	-0.24618	0.0613095	0.098568	1	5.24429	-1.188	-0.248538	0.0594986	0.0940723	1	1031	5.23267	80.7718	83.3974	1675	6.21659	103.053	95.1402	988	4.26709	72.4292	71.543	887	4.13434	78.5487	65.8485	1122	4.15863	86.7339	68.0646	597	5.25591
MIR6727	NC_000001.11	complement(1312502..1312566)		0	#N/A	#N/A	#N/A	#N/A	#N/A	0	#N/A	#N/A	#N/A	#N/A	#N/A	0	#N/A	#N/A	#N/A	#N/A	#N/A	0	#N/A	#N/A	#N/A	#N/A	#N/A	0	0	0	0	0	0	0	0	0	0	0	0	0	0	0	0	0	0	0	0	0	0
CPTP	NC_000001.11	1324756..1328896		7.77263	3.00461	1.58718	1.45611e-13	1.34073e-12	2.81787e-09	7.66683	3.18702	1.67221	8.10731e-15	5.41944e-14	1.56893e-10	7.04088	2.80337	1.48716	5.18896e-12	2.21944e-11	1.00417e-07	7.07965	2.87502	1.52357	1.65505e-12	6.77694e-12	3.20285e-08	189	3.03523	46.8521	15.2882	551	6.47075	107.266	31.2969	593	8.10391	137.555	42.9403	477	7.03504	133.659	35.4112	569	6.67321	139.179	34.5176	72	2.00573
TAS1R3	NC_000001.11	1331324..1335320		1.2258	12.6498	3.66105	6.21358e-10	4.12702e-09	1.20245e-05	1.56206	17.2725	4.1104	3.52643e-12	1.98037e-11	6.82434e-08	1.39165	14.5638	3.86432	6.54908e-11	2.62061e-10	1.26738e-06	1.1639	12.7449	3.67185	6.26253e-10	2.19984e-09	1.21192e-05	7	0.116466	1.79778	0.566229	108	1.31401	21.7824	6.13441	100	1.41583	24.0322	7.2412	104	1.58911	30.1915	7.72068	101	1.2272	25.5949	6.12703	2	0.0577219
DVL1	NC_000001.11	complement(1335278..1349142)		7.26174	-1.56491	-0.646083	5.63092e-07	2.69113e-06	0.010897	7.26174	-1.53422	-0.617506	1.94626e-06	6.72571e-06	0.037664	7.26174	-2.24479	-1.16658	5.4704e-19	3.31342e-18	1.05863e-14	7.26174	-2.59942	-1.37819	2.07119e-25	1.50514e-24	4.00818e-21	1616	7.75099	119.645	130.718	1218	4.27205	70.8181	69.1825	1081	4.41216	74.8917	78.2774	709	3.12306	59.3352	52.6343	760	2.66208	55.5214	46.1044	814	6.7725
MIR6808	NC_000001.11	complement(1339650..1339708)		0	#N/A	#N/A	#N/A	#N/A	#N/A	0	#N/A	#N/A	#N/A	#N/A	#N/A	0	#N/A	#N/A	#N/A	#N/A	#N/A	0	#N/A	#N/A	#N/A	#N/A	#N/A	0	0	0	0	0	0	0	0	0	0	0	0	0	0	0	0	0	0	0	0	0	0
MXRA8	NC_000001.11	complement(1352689..1363541)		9.67167	3.80673	1.92855	4.29795e-18	5.47113e-17	8.31739e-14	3.88596	1.6497	0.722204	0.00129359	0.00315999	1	2.5192	-2.37147	-1.24578	8.38804e-08	2.68517e-07	0.00162325	2.5192	-3.34693	-1.74284	2.50525e-13	1.07082e-12	4.84816e-09	484	2.96573	45.7791	39.1507	2218	9.93849	164.751	125.983	946	4.93272	83.7277	68.5017	198	1.11422	21.169	14.699	167	0.747299	15.586	10.1308	195	2.07267
AURKAIP1	NC_000001.11	complement(1373730..1375438)		73.1988	-1.35588	-0.439226	0.0052771	0.0133833	1	73.1988	-1.92391	-0.94404	2.75253e-09	1.2234e-08	5.32669e-05	73.1988	-2.35497	-1.23571	8.2457e-15	4.08742e-14	1.59571e-10	73.1988	-3.0506	-1.60909	1.22545e-23	8.21644e-23	2.3715e-19	2005	78.0203	1204.33	162.184	1676	47.6914	790.586	95.197	1089	36.0604	612.087	78.8567	837	29.9114	568.289	62.1367	748	21.2563	443.329	45.3764	1013	68.3773
NDUFB4P8	NC_000001.11	1378640..1379084		0	#N/A	#N/A	#N/A	#N/A	#N/A	0	#N/A	#N/A	#N/A	#N/A	#N/A	0	#N/A	#N/A	#N/A	#N/A	#N/A	0	#N/A	#N/A	#N/A	#N/A	#N/A	0	0	0	0	0	0	0	0	0	0	0	0	0	0	0	0	0	0	0	0	0	0
CCNL2	NC_000001.11	complement(1385711..1399338)		13.6988	1.47896	0.564588	7.85546e-06	3.24937e-05	0.152019	12.9066	1.49708	0.582149	4.23298e-06	1.41211e-05	0.0819167	12.8102	1.42565	0.51162	5.25841e-05	0.000130228	1	10.4867	1.18977	0.250687	0.0482259	0.0778461	1	1953	9.53028	147.11	157.978	3653	13.0355	216.09	207.491	2908	12.0756	204.97	210.574	2739	12.2748	233.209	203.336	2766	9.85707	205.583	167.796	1062	8.98953
LOC148413	NC_000001.11	1399530..1402046		0	#N/A	#N/A	#N/A	#N/A	#N/A	0	#N/A	#N/A	#N/A	#N/A	#N/A	0	#N/A	#N/A	#N/A	#N/A	#N/A	0	#N/A	#N/A	#N/A	#N/A	#N/A	0	0	0	0	0	0	0	0	0	0	0	0	0	0	0	0	0	0	0	0	0	0
MRPL20	NC_000001.11	complement(1401896..1407313)		11.5076	-1.30918	-0.388666	0.041773	0.0836556	1	11.5076	-1.84078	-0.880319	5.07071e-06	1.67455e-05	0.0981285	11.5076	-2.44432	-1.28944	3.02988e-11	1.23876e-10	5.86342e-07	11.5076	-2.73251	-1.45023	1.11665e-13	4.85006e-13	2.16093e-09	1065	13.0721	201.782	86.1477	908	8.14996	135.103	51.5745	549	5.73428	97.3332	39.7542	400	4.50894	85.6657	29.6949	448	4.01575	83.7541	27.1773	467	9.94311
RN7SL657P	NC_000001.11	complement(1405460..1405752)		0	#N/A	#N/A	#N/A	#N/A	#N/A	0	#N/A	#N/A	#N/A	#N/A	#N/A	0	#N/A	#N/A	#N/A	#N/A	#N/A	0	#N/A	#N/A	#N/A	#N/A	#N/A	0	0	0	0	0	0	0	0	0	0	0	0	0	0	0	0	0	0	0	0	0	0
LOC107984868	NC_000001.11	complement(1412295..1416247)		0	#N/A	#N/A	#N/A	#N/A	#N/A	0	#N/A	#N/A	#N/A	#N/A	#N/A	0	#N/A	#N/A	#N/A	#N/A	#N/A	0	#N/A	#N/A	#N/A	#N/A	#N/A	0	0	0	0	0	0	0	0	0	0	0	0	0	0	0	0	0	0	0	0	0	0
ANKRD65	NC_000001.11	complement(1418420..1422561)		4.66569	6.7752	2.76026	1.42329e-12	1.20039e-11	2.75435e-08	1.5441	2.41728	1.27338	0.00138296	0.00336347	1	0.697094	-2.03175	-1.02272	0.0193149	0.0343374	1	0.697094	-1.93396	-0.951561	0.0299735	0.050539	1	40	0.642222	9.91339	3.23559	352	4.13277	68.5093	19.9936	126	1.72149	29.2205	9.12391	15	0.221174	4.20211	1.11356	30	0.351754	7.33632	1.81991	27	0.751966
LOC105378585	NC_000001.11	1420245..1423287		0	#N/A	#N/A	#N/A	#N/A	#N/A	0	#N/A	#N/A	#N/A	#N/A	#N/A	0	#N/A	#N/A	#N/A	#N/A	#N/A	0	#N/A	#N/A	#N/A	#N/A	#N/A	0	0	0	0	0	0	0	0	0	0	0	0	0	0	0	0	0	0	0	0	0	0
TMEM88B	NC_000001.11	1426128..1427787		0.243118	3.04738	1.60757	0.142397	0.233982	1	0.277521	3.73397	1.90071	0.082846	0.142358	1	0.184483	2.35354	1.23483	0.27105	0.359225	1	0.173061	2.50891	1.32706	0.237223	0.317993	1	1	0.0400615	0.618392	0.0808898	8	0.234364	3.88507	0.454401	7	0.238636	4.05058	0.506884	6	0.220748	4.19401	0.445424	9	0.263307	5.49163	0.545973	2	0.138985
LOC102724312	NC_000001.11	complement(1430157..1434573)		0	#N/A	#N/A	#N/A	#N/A	#N/A	0	#N/A	#N/A	#N/A	#N/A	#N/A	0	#N/A	#N/A	#N/A	#N/A	#N/A	0	#N/A	#N/A	#N/A	#N/A	#N/A	0	0	0	0	0	0	0	0	0	0	0	0	0	0	0	0	0	0	0	0	0	0
LOC107985729	NC_000001.11	1433233..1435626		0.301026	-2.14033	-1.09783	0.181919	0.285117	1	0.301026	-1.29368	-0.371477	0.642026	0.758006	1	0.301026	-3.31272	-1.72802	0.0508902	0.0831387	1	0.301026	-4.88222	-2.28754	0.0176988	0.0311493	1	13	0.361123	5.57431	1.05157	5	0.101567	1.68369	0.284001	11	0.260024	4.41363	0.796532	4	0.102044	1.93875	0.296949	5	0.101432	2.1155	0.303318	5	0.24093
VWA1	NC_000001.11	1435523..1442882		1.87722	1.60895	0.686123	0.0118294	0.0276406	1	2.45122	2.26082	1.17684	1.47922e-05	4.6531e-05	0.286259	1.51305	1.33665	0.418623	0.127983	0.190054	1	1.12649	-1.44849	-0.534553	0.0607402	0.0958823	1	147	1.32824	20.5027	11.8908	263	1.73775	28.8068	14.9384	321	2.46816	41.8943	23.2442	185	1.53514	29.1662	13.7339	138	0.910603	18.9919	8.37158	59	0.924738
ATAD3C	NC_000001.11	1449689..1470158		0.0888973	3.52752	1.81865	0.00583685	0.0146413	1	0.041987	1.8116	0.857261	0.213627	0.320822	1	0.0481975	1.97405	0.981162	0.149838	0.218739	1	0.0295465	1.29324	0.370994	0.600303	0.67901	1	6	0.0194926	0.300888	0.485339	34	0.0807736	1.33899	1.9312	18	0.0497622	0.844661	1.30342	17	0.0507206	0.963645	1.26203	15	0.0355878	0.742233	0.909954	6	0.0338125
ATAD3B	NC_000001.11	1471732..1509466		2.31452	-1.91518	-0.937481	7.98832e-06	3.30146e-05	0.15459	2.31452	-4.2547	-2.08906	2.11823e-22	2.12064e-21	4.09919e-18	2.31452	-5.27991	-2.40051	8.45453e-29	7.79433e-28	1.63612e-24	2.31452	-6.14049	-2.61835	2.53426e-33	2.47465e-32	4.90429e-29	1598	2.81623	43.4715	129.262	962	1.23976	20.5517	54.6417	323	0.484399	8.22216	23.3891	230	0.372252	7.07244	17.0746	289	0.371947	7.75748	17.5318	593	1.81282
ATAD3A	NC_000001.11	1512143..1534687		4.94982	-2.63479	-1.39769	1.97484e-18	2.57052e-17	3.8217e-14	4.94982	-4.63907	-2.21384	1.57232e-41	3.48142e-40	3.04276e-37	4.94982	-4.80041	-2.26316	1.57016e-43	2.42248e-42	3.03858e-39	4.94982	-5.40679	-2.43477	3.95806e-49	6.38964e-48	7.65965e-45	1814	5.35085	82.596	146.734	879	1.89604	31.4308	49.9273	412	1.03417	17.5539	29.8337	352	0.953556	18.1167	26.1315	363	0.781959	16.3089	22.0209	889	4.54879
TMEM240	NC_000001.11	complement(1534778..1540360)		0.16297	1.63702	0.711071	0.275856	0.395273	1	0.246913	2.67141	1.4176	0.0271163	0.0526491	1	0.503705	5.14853	2.36416	0.000150105	0.000354962	1	0.589029	6.09299	2.60715	2.79012e-05	6.84947e-05	0.539944	9	0.107204	1.65481	0.728008	17	0.148078	2.4547	0.965602	25	0.253406	4.3013	1.8103	51	0.5579	10.5996	3.7861	59	0.51323	10.7041	3.57915	4	0.0826489
SSU72	NC_000001.11	complement(1541673..1574882)		3.67549	-1.19937	-0.262276	0.125713	0.210875	1	3.67549	-1.56237	-0.64374	0.000184835	0.000507509	1	3.67549	-1.84245	-0.881622	3.14382e-07	9.60303e-07	0.00608392	3.67549	-1.99915	-0.999384	7.35467e-09	2.41902e-08	0.000142328	2141	4.28729	66.1789	173.185	2026	2.96674	49.1799	115.077	1257	2.14196	36.3575	91.0219	1052	1.93464	36.7564	78.0977	1126	1.64663	34.3429	68.3072	882	3.06369
C1orf233	NC_000001.11	complement(1598008..1600096)		9.24484	-2.02494	-1.01788	0.000134277	0.000460776	1	9.24484	-2.17073	-1.11818	3.39047e-05	0.000102136	0.656123	9.24484	-1.40605	-0.491651	0.0628872	0.100837	1	9.24484	-1.14094	-0.190222	0.470118	0.55698	1	305	9.7095	149.876	24.6714	194	4.51619	74.8653	11.0192	161	4.36147	74.0312	11.6583	224	6.54882	124.422	16.6292	327	7.60216	158.554	19.837	159	8.78017
LOC105378586	NC_000001.11	1600314..1607383		0	#N/A	#N/A	#N/A	#N/A	#N/A	0	#N/A	#N/A	#N/A	#N/A	#N/A	0	#N/A	#N/A	#N/A	#N/A	#N/A	0	#N/A	#N/A	#N/A	#N/A	#N/A	0	0	0	0	0	0	0	0	0	0	0	0	0	0	0	0	0	0	0	0	0	0
MIB2	NC_000001.11	1615188..1630610		3.05122	2.65669	1.40963	6.08804e-20	8.65073e-19	1.17816e-15	2.4557	2.29849	1.20069	1.23162e-14	8.14014e-14	2.38343e-10	2.2038	1.97388	0.981035	3.22274e-10	1.22568e-09	6.23664e-06	1.73426	1.59921	0.677361	1.77163e-05	4.44077e-05	0.342847	271	1.16852	18.0373	21.9211	995	3.13735	52.0081	56.5161	661	2.42537	41.168	47.8643	570	2.25715	42.8837	42.3153	575	1.81062	37.763	34.8816	148	1.10697
MMP23B	NC_000001.11	1631681..1634654		5.04586	2.35055	1.233	0.000344894	0.00110404	1	2.19455	-1.01992	-0.0284596	0.935963	0.982339	1	2.19455	-2.43184	-1.28205	0.000549585	0.00122248	1	2.19455	-9.54841	-3.25526	1.15962e-12	4.80057e-12	2.2441e-08	87	1.94542	30.0297	7.03742	284	4.64393	76.9829	16.1312	106	2.01702	34.2367	7.67567	46	0.944649	17.9475	3.41492	14	0.22862	4.7682	0.849291	63	2.44368
CDK11B	NC_000001.11	complement(1635226..1659839)		2.28395	-1.18688	-0.24717	0.0630409	0.118879	1	2.28395	-1.39018	-0.475272	0.000420405	0.00110061	1	2.28395	-1.6221	-0.697866	2.43186e-07	7.50385e-07	0.00470614	2.28395	-2.05974	-1.04247	3.38567e-14	1.50744e-13	6.55196e-10	865	2.33706	36.075	69.9697	1007	1.98955	32.981	57.1977	683	1.5703	26.6542	49.4574	539	1.3374	25.4093	40.0139	505	0.996407	20.7815	30.6351	476	2.23084
SLC35E2B	NC_000001.11	complement(1661478..1692804)		10.6407	1.969	0.977463	5.56061e-15	5.71927e-14	1.07609e-10	13.7683	2.73974	1.45404	2.89568e-31	4.44035e-30	5.60372e-27	14.7296	2.80867	1.48989	9.05333e-33	9.65774e-32	1.752e-28	15.5093	3.01955	1.59433	2.82542e-37	3.14425e-36	5.46776e-33	2533	5.37715	83.002	204.894	6831	10.6041	175.785	388.002	7639	13.7995	234.231	553.155	7624	14.8634	282.39	565.986	9702	15.0408	313.696	588.559	1480	5.44989
LOC100288379	NC_000001.11	1673283..1674435		0	#N/A	#N/A	#N/A	#N/A	#N/A	0	#N/A	#N/A	#N/A	#N/A	#N/A	0	#N/A	#N/A	#N/A	#N/A	#N/A	0	#N/A	#N/A	#N/A	#N/A	#N/A	0	0	0	0	0	0	0	0	0	0	0	0	0	0	0	0	0	0	0	0	0	0
LOC107985731	NC_000001.11	1692543..1699202		0	#N/A	#N/A	#N/A	#N/A	#N/A	0	#N/A	#N/A	#N/A	#N/A	#N/A	0	#N/A	#N/A	#N/A	#N/A	#N/A	0	#N/A	#N/A	#N/A	#N/A	#N/A	0	0	0	0	0	0	0	0	0	0	0	0	0	0	0	0	0	0	0	0	0	0
MMP23A	NC_000001.11	1699939..1701808		0	#N/A	#N/A	#N/A	#N/A	#N/A	0	#N/A	#N/A	#N/A	#N/A	#N/A	0	#N/A	#N/A	#N/A	#N/A	#N/A	0	#N/A	#N/A	#N/A	#N/A	#N/A	0	0	0	0	0	0	0	0	0	0	0	0	0	0	0	0	0	0	0	0	0	0
CDK11A	NC_000001.11	complement(1702383..1724565)		0.778162	1.05272	0.0741173	0.781771	0.858534	1	0.72144	-1.16448	-0.219686	0.416531	0.540987	1	0.72144	-1.33066	-0.412144	0.128042	0.1901	1	0.72144	-1.68539	-0.753081	0.00600072	0.011348	1	261	0.782448	12.0779	21.1122	337	0.738785	12.2469	19.1416	227	0.579096	9.82954	16.4375	197	0.542375	10.3046	14.6248	172	0.376562	7.85372	10.4341	127	0.660432
SLC35E2	NC_000001.11	complement(1724838..1745999)		4.89609	2.6197	1.3894	2.00671e-25	3.84196e-24	3.88338e-21	6.5091	3.74658	1.90557	1.62662e-46	4.23096e-45	3.14783e-42	8.23008	4.5405	2.18285	7.96017e-61	2.10262e-59	1.54045e-56	8.63611	4.87596	2.28569	1.67419e-66	4.44724e-65	3.23989e-62	526	1.65297	25.5153	42.5481	2058	4.7293	78.3981	116.895	2455	6.56508	111.435	177.771	2823	8.14719	154.789	209.572	3903	8.95715	186.814	236.77	400	2.18046
LOC100129381	NC_000001.11	1735819..1737291		0	#N/A	#N/A	#N/A	#N/A	#N/A	0	#N/A	#N/A	#N/A	#N/A	#N/A	0	#N/A	#N/A	#N/A	#N/A	#N/A	0	#N/A	#N/A	#N/A	#N/A	#N/A	0	0	0	0	0	0	0	0	0	0	0	0	0	0	0	0	0	0	0	0	0	0
NADK	NC_000001.11	complement(1751232..1780514)		3.52891	-1.74795	-0.805666	4.71331e-10	3.17367e-09	9.12121e-06	3.52891	-1.75561	-0.811976	4.40165e-10	2.0965e-09	8.51807e-06	3.52891	-1.78301	-0.834313	1.32137e-10	5.1633e-10	2.55711e-06	3.52891	-1.81421	-0.859343	4.19175e-11	1.58238e-10	8.11187e-07	1531	3.47692	53.67	123.842	1168	1.93971	32.1547	66.3425	962	1.85911	31.5564	69.6603	887	1.84996	35.1475	65.8485	1152	1.91058	39.8478	69.8845	909	3.5809
GNB1	NC_000001.11	complement(1785285..1891117)		3.74755	1.16091	0.215262	0.135189	0.224089	1	6.1547	2.04899	1.03492	6.50441e-13	3.84934e-12	1.25873e-08	6.60319	2.10696	1.07517	7.96857e-14	3.74943e-13	1.54208e-09	6.11269	1.99192	0.994157	4.9878e-12	1.9832e-11	9.65239e-08	5304	3.33287	51.4463	429.04	7474	3.43432	56.931	424.524	11492	6.14497	104.304	832.159	11161	6.44074	122.368	828.563	13016	5.97289	124.573	789.598	2877	3.13591
LOC105378949	NC_000001.11	1891057..1892722		0.87704	3.77634	1.91699	0.00555423	0.0140023	1	0.790819	3.67749	1.87872	0.0071072	0.0154868	1	1.35753	6.01703	2.58905	0.000152401	0.00036012	1	1.2261	5.4266	2.44005	0.000384961	0.000841856	1	7	0.279421	4.31316	0.566229	30	0.875699	14.5165	1.704	28	0.951105	16.144	2.02754	37	1.35638	25.7699	2.74678	36	1.04943	21.8874	2.18389	2	0.138484
CALML6	NC_000001.11	1913751..1917294		0.274753	3.25273	1.70165	0.0377077	0.0764051	1	0.0863544	-1.0627	-0.0877334	0.923841	0.982339	1	0.112507	1.41053	0.496238	0.567838	0.650465	1	0.0863544	-3.11027	-1.63704	0.144679	0.20801	1	4	0.0750588	1.15861	0.323559	25	0.343048	5.68674	1.42	5	0.0798402	1.3552	0.36206	5	0.0861648	1.63705	0.371187	1	0.0137036	0.285807	0.0606636	3	0.0976499
TMEM52	NC_000001.11	complement(1917590..1919301)		5.70095	-6.45772	-2.69102	2.73667e-08	1.53037e-07	0.0005296	5.70095	-3.87213	-1.95313	3.82579e-05	0.000114572	0.740367	5.70095	-5.79775	-2.53549	1.66813e-07	5.20964e-07	0.00322816	5.70095	-8.96681	-3.16459	4.93725e-10	1.7431e-09	9.55456e-06	127	4.93328	76.1504	10.273	21	0.596519	9.88855	1.1928	44	1.45443	24.6875	3.18613	21	0.749151	14.2332	1.55898	21	0.595722	12.4246	1.27394	96	6.46862
CFAP74	NC_000001.11	complement(1921951..2003837)		0.0139467	-1.61719	-0.693489	0.282279	0.401161	1	0.0139467	-4.51182	-2.17371	0.00480616	0.010755	1	0.0139467	-1.68929	-0.756413	0.247955	0.334215	1	0.0139467	-2.22361	-1.1529	0.0907527	0.137755	1	17	0.013806	0.213111	1.37513	20	0.0118775	0.196894	1.136	5	0.00345542	0.058652	0.36206	10	0.00745828	0.1417	0.742373	8	0.00474464	0.098956	0.485309	10	0.0140874
LOC107984872	NC_000001.11	1955857..1958986		0	#N/A	#N/A	#N/A	#N/A	#N/A	0	#N/A	#N/A	#N/A	#N/A	#N/A	0	#N/A	#N/A	#N/A	#N/A	#N/A	0	#N/A	#N/A	#N/A	#N/A	#N/A	0	0	0	0	0	0	0	0	0	0	0	0	0	0	0	0	0	0	0	0	0	0
LOC105378589	NC_000001.11	complement(2013211..2016598)		0	#N/A	#N/A	#N/A	#N/A	#N/A	0	#N/A	#N/A	#N/A	#N/A	#N/A	0	#N/A	#N/A	#N/A	#N/A	#N/A	0	#N/A	#N/A	#N/A	#N/A	#N/A	0	0	0	0	0	0	0	0	0	0	0	0	0	0	0	0	0	0	0	0	0	0
GABRD	NC_000001.11	2019329..2030753		0.0747454	1.67346	0.742832	0.341958	0.463532	1	0.0434768	-5.12096	-2.35642	0.0306668	0.0588754	1	0.0434768	-8.07432	-3.01334	0.0128478	0.0236196	1	0.0434768	-1.67614	-0.745146	0.391372	0.47942	1	8	0.046566	0.718796	0.647119	19	0.0808734	1.34065	1.0792	1	0.00495324	0.0840759	0.072412	1	0.00534561	0.101562	0.0742373	5	0.021254	0.443283	0.303318	4	0.0403876
LOC105378590	NC_000001.11	complement(2034704..2047447)		0	#N/A	#N/A	#N/A	#N/A	#N/A	0	#N/A	#N/A	#N/A	#N/A	#N/A	0	#N/A	#N/A	#N/A	#N/A	#N/A	0	#N/A	#N/A	#N/A	#N/A	#N/A	0	0	0	0	0	0	0	0	0	0	0	0	0	0	0	0	0	0	0	0	0	0
LOC105378591	NC_000001.11	complement(2049201..2050070)		0	#N/A	#N/A	#N/A	#N/A	#N/A	0	#N/A	#N/A	#N/A	#N/A	#N/A	0	#N/A	#N/A	#N/A	#N/A	#N/A	0	#N/A	#N/A	#N/A	#N/A	#N/A	0	0	0	0	0	0	0	0	0	0	0	0	0	0	0	0	0	0	0	0	0	0
PRKCZ	NC_000001.11	2050470..2185395		0.59756	3.68327	1.88099	8.2438e-41	3.39527e-39	1.59534e-36	0.498941	3.30477	1.72455	3.45439e-34	5.88463e-33	6.68494e-30	0.338281	2.15169	1.10547	9.58312e-15	4.73666e-14	1.85453e-10	0.364954	2.3798	1.25084	1.80627e-18	9.8209e-18	3.49549e-14	296	0.145892	2.252	23.9434	1764	0.635787	10.5395	100.195	1119	0.469331	7.9664	81.029	722	0.32681	6.20908	53.5994	1081	0.389097	8.11516	65.5774	217	0.185528
LOC100506504	NC_000001.11	complement(2181811..2184176)		2.07907	1.57856	0.658613	0.0976755	0.171424	1	1.70306	1.38332	0.468131	0.245312	0.359751	1	1.70956	1.33026	0.411708	0.305871	0.39973	1	2.40738	1.93393	0.951538	0.0166949	0.0295012	1	48	1.34916	20.8257	3.88271	126	2.58979	42.9312	7.15681	63	1.50685	25.5772	4.56196	68	1.75529	33.3488	5.04814	127	2.60685	54.3696	7.70428	26	1.26766
FAAP20	NC_000001.11	complement(2184460..2212720)		2.25121	1.63712	0.711163	7.95367e-05	0.000283546	1	1.99177	1.55761	0.639332	0.000408727	0.00107221	1	1.94665	1.458	0.543993	0.00262786	0.00536557	1	1.99964	1.5278	0.611454	0.000726406	0.00153933	1	662	1.55778	24.046	53.5491	1156	1.9892	32.9752	65.6609	1054	2.11056	35.8245	76.3222	904	1.9536	37.1165	67.1106	1086	1.86625	38.9233	65.8807	286	1.16741
LOC105378593	NC_000001.11	2207013..2208854		0	#N/A	#N/A	#N/A	#N/A	#N/A	0	#N/A	#N/A	#N/A	#N/A	#N/A	0	#N/A	#N/A	#N/A	#N/A	#N/A	0	#N/A	#N/A	#N/A	#N/A	#N/A	0	0	0	0	0	0	0	0	0	0	0	0	0	0	0	0	0	0	0	0	0	0
LOC105378592	NC_000001.11	complement(2207597..2215193)		0.0512102	1.8071	0.853679	0.394946	0.517396	1	0.0756549	2.80564	1.48833	0.132652	0.214048	1	0.136345	4.8184	2.26856	0.0187672	0.0334427	1	0.101446	3.73472	1.901	0.0515467	0.0827378	1	2	0.0175075	0.270246	0.16178	16	0.10242	1.69783	0.908802	10	0.0744909	1.2644	0.72412	17	0.136666	2.59653	1.26203	19	0.121462	2.53325	1.15261	3	0.0455537
SKI	NC_000001.11	2228695..2310213		4.70098	3.63817	1.86321	1.10958e-39	4.3269e-38	2.14725e-35	3.60967	3.00355	1.58667	3.76022e-29	5.20141e-28	7.27677e-25	1.47158	1.17416	0.23163	0.104166	0.158551	1	1.28315	-1.0391	-0.0553351	0.698953	0.77695	1	1739	1.41865	21.8984	140.667	8216	4.90129	81.2491	466.67	4973	3.45227	58.5986	360.105	1952	1.46243	27.7848	144.911	1983	1.18139	24.6394	120.296	811	1.14764
MORN1	NC_000001.11	complement(2321253..2391751)		2.47591	1.99752	0.99821	5.39353e-15	5.55341e-14	1.04376e-10	1.2357	-1.52469	-0.608514	3.32229e-06	1.12048e-05	0.0642929	1.2357	-2.34278	-1.22822	2.01646e-20	1.30053e-19	3.90225e-16	1.2357	-2.76501	-1.46729	8.35253e-28	6.63931e-27	1.61638e-23	1371	1.29327	19.963	110.9	3876	2.67368	44.3218	220.157	926	0.743316	12.617	67.0535	633	0.548371	10.4185	46.9922	646	0.445018	9.28147	39.1887	720	1.17813
LOC100129534	NC_000001.11	complement(2350414..2352661)		0	#N/A	#N/A	#N/A	#N/A	#N/A	0	#N/A	#N/A	#N/A	#N/A	#N/A	0	#N/A	#N/A	#N/A	#N/A	#N/A	0	#N/A	#N/A	#N/A	#N/A	#N/A	0	0	0	0	0	0	0	0	0	0	0	0	0	0	0	0	0	0	0	0	0	0
RER1	NC_000001.11	2391314..2405444		8.57694	1.31388	0.393831	0.0157014	0.0355635	1	6.47942	1.06065	0.0849488	0.603831	0.718434	1	6.47942	-1.02194	-0.0313082	0.848329	0.909919	1	6.47942	-1.10716	-0.146868	0.37065	0.464226	1	1581	7.44037	114.85	127.887	2531	8.71019	144.39	143.761	1651	6.6118	112.228	119.552	1465	6.33167	120.296	108.758	1570	5.39578	112.537	95.2419	676	5.51846
PEX10	NC_000001.11	complement(2404802..2412622)		3.21053	-1.78317	-0.834443	0.000822383	0.00245569	1	3.21053	-1.9577	-0.969162	0.000120156	0.000337484	1	3.21053	-2.3601	-1.23885	9.80715e-07	2.87563e-06	0.0189788	3.21053	-2.04681	-1.03338	4.23353e-05	0.00010209	0.819273	377	3.20564	49.4824	30.4955	272	1.69128	28.0365	15.4496	221	1.5991	27.143	16.0031	158	1.23381	23.4412	11.7295	242	1.50273	31.3415	14.6806	218	3.21543
PLCH2_1	NC_000001.11	2412481..2505530		0.42259	2.12683	1.0887	5.33158e-07	2.56026e-06	0.0103177	0.28896	1.56232	0.643694	0.00331501	0.00760816	1	0.202823	-4.17271	-2.06098	2.28246e-17	1.28599e-16	4.41703e-13	0.202823	-6.5916	-2.72063	2.32089e-25	1.68074e-24	4.49138e-21	238	0.170097	2.62562	19.2518	694	0.362703	6.01257	39.4193	447	0.271854	4.61444	32.3682	66	0.0433193	0.823026	4.89966	51	0.0266184	0.555163	3.09385	190	0.235549
PANK4_1	NC_000001.11	complement(2508531..2526628)		0.607041	-1.63005	-0.704919	0.0275265	0.0582514	1	0.607041	-1.48183	-0.567378	0.0773619	0.134017	1	0.607041	-1.68826	-0.755535	0.0189075	0.033663	1	0.607041	-1.73647	-0.796154	0.0138451	0.0248175	1	150	0.551183	8.5081	12.1335	131	0.352005	5.83523	7.44081	132	0.412751	7.00601	9.55838	84	0.283467	5.38561	6.23594	105	0.281765	5.87659	6.36968	104	0.662899
HES5_1	NC_000001.11	complement(2528745..2530554)		0.357309	89.2121	6.47917	0.0677686	0.126323	1	0.0322428	9.45306	3.24078	0.376413	0.504212	1	0.0848383	23.7379	4.56912	0.202237	0.282112	1	0.0268318	9.13519	3.19143	0.383902	0.472585	1	0	0	0	0	18	0.483618	8.01698	1.0224	0	0	0	0	1	0.0337423	0.641073	0.0742373	2	0.0536635	1.11923	0.121327	0	0
LOC115110_1	NC_000001.11	complement(2549920..2557011)		0	#N/A	#N/A	#N/A	#N/A	#N/A	0	#N/A	#N/A	#N/A	#N/A	#N/A	0	#N/A	#N/A	#N/A	#N/A	#N/A	0	#N/A	#N/A	#N/A	#N/A	#N/A	0	0	0	0	0	0	0	0	0	0	0	0	0	0	0	0	0	0	0	0	0	0
TNFRSF14_1	NC_000001.11	2555767..2565622		0.370993	2.77084	1.47033	0.00716976	0.0175936	1	0.129369	-1.285	-0.361771	0.539264	0.653874	1	0.129369	-3.83015	-1.9374	0.00407534	0.00810115	1	0.129369	-1.81476	-0.859781	0.158519	0.225137	1	21	0.141695	2.18721	1.69869	73	0.360189	5.97089	4.14641	18	0.103352	1.75428	1.30342	7	0.0433762	0.824106	0.519661	14	0.0689851	1.43878	0.849291	10	0.117043
LOC100996583_1	NC_000001.11	2566535..2584534		0	#N/A	#N/A	#N/A	#N/A	#N/A	0	#N/A	#N/A	#N/A	#N/A	#N/A	0	#N/A	#N/A	#N/A	#N/A	#N/A	0	#N/A	#N/A	#N/A	#N/A	#N/A	0	0	0	0	0	0	0	0	0	0	0	0	0	0	0	0	0	0	0	0	0	0
FAM213B_1	NC_000001.11	2586460..2591469		6.64047	-1.52358	-0.60747	0.000202434	0.000674155	1	7.93036	1.27866	0.354628	0.0272017	0.0527939	1	7.53019	1.16325	0.218157	0.174374	0.248425	1	7.35193	1.15611	0.209282	0.193807	0.267125	1	476	6.70657	103.523	38.5036	410	4.22426	70.0259	23.288	667	7.99704	135.741	48.2988	583	7.54363	143.322	43.2804	686	7.05846	147.214	41.6152	269	6.57438
MMEL1_1	NC_000001.11	complement(2590639..2633042)		0.00647896	38.448	5.26484	0.137466	0.227115	1	0.0121153	76.3556	6.25466	0.076806	0.133185	1	0.00722199	42.8571	5.42146	0.126161	0.18769	1	0.00863366	53.8212	5.7501	0.104413	0.156171	1	0	0	0	0	7	0.00802786	0.133079	0.397601	13	0.0173493	0.294486	0.941356	6	0.00864168	0.164184	0.445424	8	0.00916244	0.191095	0.485309	0	0
LOC105378597_1	NC_000001.11	2633111..2636620		0	#N/A	#N/A	#N/A	#N/A	#N/A	0	#N/A	#N/A	#N/A	#N/A	#N/A	0	#N/A	#N/A	#N/A	#N/A	#N/A	0	#N/A	#N/A	#N/A	#N/A	#N/A	0	0	0	0	0	0	0	0	0	0	0	0	0	0	0	0	0	0	0	0	0	0
TTC34_1	NC_000001.11	complement(2636988..2789737)		0.00544333	1.30388	0.382812	0.5496	0.665586	1	0.00770483	1.98326	0.98787	0.116978	0.192024	1	0.00967471	2.41396	1.2714	0.0403759	0.0674109	1	0.0064883	1.64518	0.718245	0.260099	0.341148	1	11	0.00478902	0.0739237	0.889788	17	0.00541223	0.0897191	0.965602	22	0.00815055	0.138347	1.59306	21	0.00839637	0.159523	1.55898	21	0.00667676	0.139253	1.27394	4	0.00302081
LOC105378603_1	NC_000001.11	complement(2700540..2702756)		0	#N/A	#N/A	#N/A	#N/A	#N/A	0	#N/A	#N/A	#N/A	#N/A	#N/A	0	#N/A	#N/A	#N/A	#N/A	#N/A	0	#N/A	#N/A	#N/A	#N/A	#N/A	0	0	0	0	0	0	0	0	0	0	0	0	0	0	0	0	0	0	0	0	0	0
LOC105378602_1	NC_000001.11	2701377..2702276		0	#N/A	#N/A	#N/A	#N/A	#N/A	0	#N/A	#N/A	#N/A	#N/A	#N/A	0	#N/A	#N/A	#N/A	#N/A	#N/A	0	#N/A	#N/A	#N/A	#N/A	#N/A	0	0	0	0	0	0	0	0	0	0	0	0	0	0	0	0	0	0	0	0	0	0
LOC105378601_1	NC_000001.11	2762488..2763387		0	#N/A	#N/A	#N/A	#N/A	#N/A	0	#N/A	#N/A	#N/A	#N/A	#N/A	0	#N/A	#N/A	#N/A	#N/A	#N/A	0	#N/A	#N/A	#N/A	#N/A	#N/A	0	0	0	0	0	0	0	0	0	0	0	0	0	0	0	0	0	0	0	0	0	0
LOC105378598_1	NC_000001.11	2763419..2784745		0	#N/A	#N/A	#N/A	#N/A	#N/A	0	#N/A	#N/A	#N/A	#N/A	#N/A	0	#N/A	#N/A	#N/A	#N/A	#N/A	0	#N/A	#N/A	#N/A	#N/A	#N/A	0	0	0	0	0	0	0	0	0	0	0	0	0	0	0	0	0	0	0	0	0	0
LOC107985732_1	NC_000001.11	2764564..2765629		0	#N/A	#N/A	#N/A	#N/A	#N/A	0	#N/A	#N/A	#N/A	#N/A	#N/A	0	#N/A	#N/A	#N/A	#N/A	#N/A	0	#N/A	#N/A	#N/A	#N/A	#N/A	0	0	0	0	0	0	0	0	0	0	0	0	0	0	0	0	0	0	0	0	0	0
LOC105378600_1	NC_000001.11	2766073..2766972		0	#N/A	#N/A	#N/A	#N/A	#N/A	0	#N/A	#N/A	#N/A	#N/A	#N/A	0	#N/A	#N/A	#N/A	#N/A	#N/A	0	#N/A	#N/A	#N/A	#N/A	#N/A	0	0	0	0	0	0	0	0	0	0	0	0	0	0	0	0	0	0	0	0	0	0
LOC107984904_1	NC_000001.11	2771826..2772891		0	#N/A	#N/A	#N/A	#N/A	#N/A	0	#N/A	#N/A	#N/A	#N/A	#N/A	0	#N/A	#N/A	#N/A	#N/A	#N/A	0	#N/A	#N/A	#N/A	#N/A	#N/A	0	0	0	0	0	0	0	0	0	0	0	0	0	0	0	0	0	0	0	0	0	0
LOC105378599_1	NC_000001.11	2773495..2774394		0	#N/A	#N/A	#N/A	#N/A	#N/A	0	#N/A	#N/A	#N/A	#N/A	#N/A	0	#N/A	#N/A	#N/A	#N/A	#N/A	0	#N/A	#N/A	#N/A	#N/A	#N/A	0	0	0	0	0	0	0	0	0	0	0	0	0	0	0	0	0	0	0	0	0	0
ACTRT2	NC_000001.11	3021482..3022903		0.0467666	-12.9842	-3.69869	0.213752	0.324267	1	0.0467666	-1.31922	-0.399687	0.795705	0.902643	1	0.0990286	1.60805	0.685317	0.61518	0.697012	1	0.0467666	-11.8738	-3.56971	0.247177	0.328295	1	2	0.0935332	1.44378	0.16178	0	0	0	0	2	0.0795931	1.35101	0.144824	3	0.128847	2.44798	0.222712	0	0	0	0	0	0
LINC00982	NC_000001.11	complement(3059617..3067725)		0	#N/A	#N/A	#N/A	#N/A	#N/A	0	#N/A	#N/A	#N/A	#N/A	#N/A	0	#N/A	#N/A	#N/A	#N/A	#N/A	0	#N/A	#N/A	#N/A	#N/A	#N/A	0	0	0	0	0	0	0	0	0	0	0	0	0	0	0	0	0	0	0	0	0	0
PRDM16	NC_000001.11	3069025..3438621		0.220369	1.04339	0.0612719	0.730802	0.816431	1	0.212747	1.04417	0.062358	0.726816	0.840273	1	0.212747	-15.1889	-3.92494	8.86989e-81	3.96238e-79	1.7165e-76	0.212747	-78.9273	-6.30245	2.22091e-93	1.2142e-91	4.2979e-89	1095	0.197025	3.04129	88.5744	1729	0.227497	3.77124	98.2074	1073	0.164292	2.78868	77.6981	79	0.0130543	0.248019	5.86475	25	0.00328503	0.0685139	1.51659	732	0.228469
LOC100420339	NC_000001.11	3069658..3070697		0	#N/A	#N/A	#N/A	#N/A	#N/A	0	#N/A	#N/A	#N/A	#N/A	#N/A	0	#N/A	#N/A	#N/A	#N/A	#N/A	0	#N/A	#N/A	#N/A	#N/A	#N/A	0	0	0	0	0	0	0	0	0	0	0	0	0	0	0	0	0	0	0	0	0	0
MIR4251	NC_000001.11	3127975..3128035		0	#N/A	#N/A	#N/A	#N/A	#N/A	0	#N/A	#N/A	#N/A	#N/A	#N/A	0	#N/A	#N/A	#N/A	#N/A	#N/A	0	#N/A	#N/A	#N/A	#N/A	#N/A	0	0	0	0	0	0	0	0	0	0	0	0	0	0	0	0	0	0	0	0	0	0
LOC105378606	NC_000001.11	complement(3159009..3167597)		0	#N/A	#N/A	#N/A	#N/A	#N/A	0	#N/A	#N/A	#N/A	#N/A	#N/A	0	#N/A	#N/A	#N/A	#N/A	#N/A	0	#N/A	#N/A	#N/A	#N/A	#N/A	0	0	0	0	0	0	0	0	0	0	0	0	0	0	0	0	0	0	0	0	0	0
LOC107984909	NC_000001.11	3191945..3195519		0	#N/A	#N/A	#N/A	#N/A	#N/A	0	#N/A	#N/A	#N/A	#N/A	#N/A	0	#N/A	#N/A	#N/A	#N/A	#N/A	0	#N/A	#N/A	#N/A	#N/A	#N/A	0	0	0	0	0	0	0	0	0	0	0	0	0	0	0	0	0	0	0	0	0	0
LOC105378605	NC_000001.11	complement(3210740..3214473)		0	#N/A	#N/A	#N/A	#N/A	#N/A	0	#N/A	#N/A	#N/A	#N/A	#N/A	0	#N/A	#N/A	#N/A	#N/A	#N/A	0	#N/A	#N/A	#N/A	#N/A	#N/A	0	0	0	0	0	0	0	0	0	0	0	0	0	0	0	0	0	0	0	0	0	0
LOC105378604	NC_000001.11	complement(3306636..3327974)		0	#N/A	#N/A	#N/A	#N/A	#N/A	0	#N/A	#N/A	#N/A	#N/A	#N/A	0	#N/A	#N/A	#N/A	#N/A	#N/A	0	#N/A	#N/A	#N/A	#N/A	#N/A	0	0	0	0	0	0	0	0	0	0	0	0	0	0	0	0	0	0	0	0	0	0
ARHGEF16	NC_000001.11	3454583..3481115		0.214216	-4.34016	-2.11775	0.000121483	0.00042058	1	0.214216	-24.983	-4.64287	3.7945e-10	1.81716e-09	7.34312e-06	0.214216	-156.533	-7.29032	1.20144e-07	3.79693e-07	0.00232503	0.214216	-82.7311	-6.37036	5.04851e-09	1.679e-08	9.76988e-05	79	0.198005	3.05642	6.3903	29	0.0531521	0.881107	1.6472	1	0.00213284	0.0362027	0.072412	0	0	0	0	2	0.00366076	0.0763503	0.121327	53	0.230427
MEGF6	NC_000001.11	complement(3487942..3624757)		0.449076	-5.79789	-2.53553	2.63603e-21	4.0603e-20	5.10125e-17	0.449076	-29.1436	-4.86511	9.95266e-55	3.41496e-53	1.92604e-50	0.449076	-61.2769	-5.93727	7.94678e-63	2.21744e-61	1.53786e-58	0.449076	-57.3236	-5.84106	9.86422e-61	2.19028e-59	1.90892e-56	807	0.392258	6.05492	65.2781	228	0.0810413	1.34343	12.9504	31	0.0128224	0.217647	2.24477	10	0.00446392	0.0848104	0.742373	22	0.00780933	0.162874	1.3346	600	0.505893
LOC105378608	NC_000001.11	3546965..3550776		0	#N/A	#N/A	#N/A	#N/A	#N/A	0	#N/A	#N/A	#N/A	#N/A	#N/A	0	#N/A	#N/A	#N/A	#N/A	#N/A	0	#N/A	#N/A	#N/A	#N/A	#N/A	0	0	0	0	0	0	0	0	0	0	0	0	0	0	0	0	0	0	0	0	0	0
MIR551A	NC_000001.11	complement(3560695..3560790)		0	#N/A	#N/A	#N/A	#N/A	#N/A	0	#N/A	#N/A	#N/A	#N/A	#N/A	0	#N/A	#N/A	#N/A	#N/A	#N/A	0	#N/A	#N/A	#N/A	#N/A	#N/A	0	0	0	0	0	0	0	0	0	0	0	0	0	0	0	0	0	0	0	0	0	0
LOC105378607	NC_000001.11	3602895..3607681		0	#N/A	#N/A	#N/A	#N/A	#N/A	0	#N/A	#N/A	#N/A	#N/A	#N/A	0	#N/A	#N/A	#N/A	#N/A	#N/A	0	#N/A	#N/A	#N/A	#N/A	#N/A	0	0	0	0	0	0	0	0	0	0	0	0	0	0	0	0	0	0	0	0	0	0
TPRG1L	NC_000001.11	3624992..3630131		8.86324	4.06558	2.02346	4.05147e-20	5.80883e-19	7.8404e-16	8.45732	4.17009	2.06008	1.04408e-20	9.68139e-20	2.02051e-16	8.12567	3.8405	1.94129	1.44737e-18	8.63051e-18	2.80094e-14	7.49985	3.6125	1.853	5.48596e-17	2.78474e-16	1.06164e-12	208	2.69114	41.5406	16.8251	858	8.11769	134.568	48.7345	767	8.44457	143.338	55.54	674	8.00849	152.154	50.036	727	6.86909	143.264	44.1025	67	1.50368
WRAP73	NC_000001.11	complement(3630767..3650107)		1.09118	-1.36698	-0.450988	0.0760571	0.138947	1	1.09118	-1.91509	-0.937416	0.000294354	0.000788204	1	1.09118	-1.93338	-0.951122	0.000228825	0.000530185	1	1.09118	-2.27576	-1.18635	5.45923e-06	1.43677e-05	0.105647	319	1.09685	16.931	25.8039	295	0.74174	12.2959	16.756	173	0.506189	8.59201	12.5273	179	0.565233	10.7389	13.2885	174	0.436916	9.1125	10.5555	182	1.08552
TP73	NC_000001.11	3652565..3736201		0.038728	1.55132	0.633497	0.273669	0.392611	1	0.0237806	-1.40621	-0.491809	0.413642	0.538398	1	0.0237806	-2.24064	-1.16391	0.0596045	0.0960074	1	0.0237806	-2.57591	-1.36508	0.0302471	0.0509638	1	39	0.03101	0.478672	3.1547	87	0.0505859	0.838567	4.94161	31	0.0209753	0.356033	2.24477	15	0.0109533	0.208103	1.11356	17	0.00987139	0.205882	1.03128	12	0.0165511
LOC105378610	NC_000001.11	complement(3658430..3665413)		0	#N/A	#N/A	#N/A	#N/A	#N/A	0	#N/A	#N/A	#N/A	#N/A	#N/A	0	#N/A	#N/A	#N/A	#N/A	#N/A	0	#N/A	#N/A	#N/A	#N/A	#N/A	0	0	0	0	0	0	0	0	0	0	0	0	0	0	0	0	0	0	0	0	0	0
LOC105378609	NC_000001.11	complement(3674874..3677639)		0	#N/A	#N/A	#N/A	#N/A	#N/A	0	#N/A	#N/A	#N/A	#N/A	#N/A	0	#N/A	#N/A	#N/A	#N/A	#N/A	0	#N/A	#N/A	#N/A	#N/A	#N/A	0	0	0	0	0	0	0	0	0	0	0	0	0	0	0	0	0	0	0	0	0	0
TP73-AS1	NC_000001.11	complement(3735984..3747373)		0	#N/A	#N/A	#N/A	#N/A	#N/A	0	#N/A	#N/A	#N/A	#N/A	#N/A	0	#N/A	#N/A	#N/A	#N/A	#N/A	0	#N/A	#N/A	#N/A	#N/A	#N/A	0	0	0	0	0	0	0	0	0	0	0	0	0	0	0	0	0	0	0	0	0	0
CCDC27	NC_000001.11	3752398..3771645		0.0622241	-1.27442	-0.349846	0.599701	0.695983	1	0.0622241	1.0199	0.0284221	0.965852	0.982339	1	0.0622241	-1.97371	-0.980912	0.16132	0.232789	1	0.0622241	-8.36287	-3.064	0.00104502	0.00218302	1	10	0.0345501	0.533318	0.808898	16	0.0404243	0.670118	0.908802	21	0.0617417	1.048	1.52065	7	0.0222109	0.421986	0.519661	3	0.00756943	0.157871	0.181991	15	0.089898
SMIM1	NC_000001.11	3772761..3775982		0.046123	-1.62811	-0.703196	0.5855	0.682618	1	0.142981	3.73397	1.90071	0.0770945	0.133614	1	0.0513416	1.30973	0.38927	0.738635	0.814512	1	0.046123	-17.3412	-4.11614	0.17193	0.241847	1	1	0.02064	0.318601	0.0808898	2	0.0301865	0.500405	0.1136	7	0.122947	2.08689	0.506884	3	0.0568656	1.08039	0.222712	0	0	0	0	2	0.0716059
LRRC47	NC_000001.11	complement(3780220..3796504)		6.17462	1.07738	0.107533	0.497327	0.612472	1	5.69623	-1.25065	-0.322681	0.0430746	0.0797624	1	5.69623	-1.44376	-0.529826	0.000905911	0.00196692	1	5.69623	-1.51245	-0.596889	0.000192087	0.000433891	1	1579	6.44807	99.5329	127.725	1986	5.93062	98.3125	112.805	1237	4.2986	72.9641	89.5736	990	3.7128	70.5397	73.495	1136	3.3878	70.6574	68.9139	698	4.94438
RN7SL574P	NC_000001.11	3782815..3783111		0	#N/A	#N/A	#N/A	#N/A	#N/A	0	#N/A	#N/A	#N/A	#N/A	#N/A	0	#N/A	#N/A	#N/A	#N/A	#N/A	0	#N/A	#N/A	#N/A	#N/A	#N/A	0	0	0	0	0	0	0	0	0	0	0	0	0	0	0	0	0	0	0	0	0	0
CEP104	NC_000001.11	complement(3812081..3857387)		0.865243	1.27328	0.348553	0.0469937	0.0924982	1	0.874376	1.3834	0.468215	0.00779201	0.0168651	1	0.830749	1.25858	0.331799	0.0593988	0.0957088	1	0.756322	1.16961	0.226022	0.200886	0.275851	1	439	0.644369	9.94652	35.5106	861	0.924158	15.3199	48.9049	738	0.921799	15.6466	53.4401	617	0.831713	15.8018	45.8044	695	0.744985	15.5377	42.1612	287	0.730737
DFFB	NC_000001.11	3857143..3885429		0.531456	-1.03791	-0.0536822	0.803419	0.876954	1	0.546037	1.11757	0.160366	0.4581	0.586902	1	0.627717	1.22294	0.290357	0.17622	0.250675	1	0.557381	1.12858	0.174505	0.419121	0.504184	1	211	0.496056	7.65716	17.0678	294	0.505439	8.37872	16.6992	253	0.50615	8.59135	18.3202	318	0.686584	13.0445	23.6075	345	0.592325	12.3538	20.929	139	0.566856
LOC107984910	NC_000001.11	complement(3885495..3888787)		0	#N/A	#N/A	#N/A	#N/A	#N/A	0	#N/A	#N/A	#N/A	#N/A	#N/A	0	#N/A	#N/A	#N/A	#N/A	#N/A	0	#N/A	#N/A	#N/A	#N/A	#N/A	0	0	0	0	0	0	0	0	0	0	0	0	0	0	0	0	0	0	0	0	0	0
C1orf174	NC_000001.11	complement(3889133..3900293)		3.61003	-2.52838	-1.33821	1.03475e-10	7.44306e-10	2.00244e-06	3.61003	-3.53429	-1.82142	1.06765e-17	8.42971e-17	2.06612e-13	3.61003	-3.41073	-1.77008	5.09652e-17	2.82577e-16	9.86278e-13	3.61003	-2.81914	-1.49525	1.04511e-12	4.33798e-12	2.0225e-08	674	4.01599	61.991	54.5197	338	1.47273	24.4135	19.1984	197	0.998869	16.9547	14.2652	174	0.952138	18.0897	12.9173	295	1.28365	26.7723	17.8958	310	3.20408
LINC01134	NC_000001.11	3900404..3915447		0	#N/A	#N/A	#N/A	#N/A	#N/A	0	#N/A	#N/A	#N/A	#N/A	#N/A	0	#N/A	#N/A	#N/A	#N/A	#N/A	0	#N/A	#N/A	#N/A	#N/A	#N/A	0	0	0	0	0	0	0	0	0	0	0	0	0	0	0	0	0	0	0	0	0	0
LINC01346	NC_000001.11	3940612..3952583		0	#N/A	#N/A	#N/A	#N/A	#N/A	0	#N/A	#N/A	#N/A	#N/A	#N/A	0	#N/A	#N/A	#N/A	#N/A	#N/A	0	#N/A	#N/A	#N/A	#N/A	#N/A	0	0	0	0	0	0	0	0	0	0	0	0	0	0	0	0	0	0	0	0	0	0
LOC105376672	NC_000001.11	complement(3944510..3949016)		0	#N/A	#N/A	#N/A	#N/A	#N/A	0	#N/A	#N/A	#N/A	#N/A	#N/A	0	#N/A	#N/A	#N/A	#N/A	#N/A	0	#N/A	#N/A	#N/A	#N/A	#N/A	0	0	0	0	0	0	0	0	0	0	0	0	0	0	0	0	0	0	0	0	0	0
LOC105376673	NC_000001.11	3972916..4011584		0	#N/A	#N/A	#N/A	#N/A	#N/A	0	#N/A	#N/A	#N/A	#N/A	#N/A	0	#N/A	#N/A	#N/A	#N/A	#N/A	0	#N/A	#N/A	#N/A	#N/A	#N/A	0	0	0	0	0	0	0	0	0	0	0	0	0	0	0	0	0	0	0	0	0	0
EEF1DP6	NC_000001.11	complement(4175463..4175899)		0	#N/A	#N/A	#N/A	#N/A	#N/A	0	#N/A	#N/A	#N/A	#N/A	#N/A	0	#N/A	#N/A	#N/A	#N/A	#N/A	0	#N/A	#N/A	#N/A	#N/A	#N/A	0	0	0	0	0	0	0	0	0	0	0	0	0	0	0	0	0	0	0	0	0	0
LOC284661	NC_000001.11	4412051..4424684		0	#N/A	#N/A	#N/A	#N/A	#N/A	0	#N/A	#N/A	#N/A	#N/A	#N/A	0	#N/A	#N/A	#N/A	#N/A	#N/A	0	#N/A	#N/A	#N/A	#N/A	#N/A	0	0	0	0	0	0	0	0	0	0	0	0	0	0	0	0	0	0	0	0	0	0
LOC105376674	NC_000001.11	4432146..4443634		0	#N/A	#N/A	#N/A	#N/A	#N/A	0	#N/A	#N/A	#N/A	#N/A	#N/A	0	#N/A	#N/A	#N/A	#N/A	#N/A	0	#N/A	#N/A	#N/A	#N/A	#N/A	0	0	0	0	0	0	0	0	0	0	0	0	0	0	0	0	0	0	0	0	0	0
LOC105376679	NC_000001.11	4571514..4595011		0	#N/A	#N/A	#N/A	#N/A	#N/A	0	#N/A	#N/A	#N/A	#N/A	#N/A	0	#N/A	#N/A	#N/A	#N/A	#N/A	0	#N/A	#N/A	#N/A	#N/A	#N/A	0	0	0	0	0	0	0	0	0	0	0	0	0	0	0	0	0	0	0	0	0	0
LOC107985376	NC_000001.11	4603688..4617555		0	#N/A	#N/A	#N/A	#N/A	#N/A	0	#N/A	#N/A	#N/A	#N/A	#N/A	0	#N/A	#N/A	#N/A	#N/A	#N/A	0	#N/A	#N/A	#N/A	#N/A	#N/A	0	0	0	0	0	0	0	0	0	0	0	0	0	0	0	0	0	0	0	0	0	0
AJAP1	NC_000001.11	4654775..4792518		0.00146495	4.19108	2.06732	0.189016	0.294569	1	0.0056619	16.9264	4.0812	0.00714729	0.0155707	1	0.00369531	10.8758	3.44305	0.0242313	0.0422744	1	0.000249506	-1.31791	-0.398248	0.839867	0.903411	1	1	0.000482795	0.00745246	0.0808898	4	0.0014122	0.0234102	0.2272	9	0.00369756	0.0627621	0.651708	7	0.00310369	0.0589673	0.519661	0	0	0	0	0	0
LOC105376680	NC_000001.11	4973391..4983958		0	#N/A	#N/A	#N/A	#N/A	#N/A	0	#N/A	#N/A	#N/A	#N/A	#N/A	0	#N/A	#N/A	#N/A	#N/A	#N/A	0	#N/A	#N/A	#N/A	#N/A	#N/A	0	0	0	0	0	0	0	0	0	0	0	0	0	0	0	0	0	0	0	0	0	0
LOC102724429	NC_000001.11	4997369..5004349		0	#N/A	#N/A	#N/A	#N/A	#N/A	0	#N/A	#N/A	#N/A	#N/A	#N/A	0	#N/A	#N/A	#N/A	#N/A	#N/A	0	#N/A	#N/A	#N/A	#N/A	#N/A	0	0	0	0	0	0	0	0	0	0	0	0	0	0	0	0	0	0	0	0	0	0
LOC105376681	NC_000001.11	complement(5090580..5098548)		0	#N/A	#N/A	#N/A	#N/A	#N/A	0	#N/A	#N/A	#N/A	#N/A	#N/A	0	#N/A	#N/A	#N/A	#N/A	#N/A	0	#N/A	#N/A	#N/A	#N/A	#N/A	0	0	0	0	0	0	0	0	0	0	0	0	0	0	0	0	0	0	0	0	0	0
LOC105376682	NC_000001.11	5131856..5135311		0	#N/A	#N/A	#N/A	#N/A	#N/A	0	#N/A	#N/A	#N/A	#N/A	#N/A	0	#N/A	#N/A	#N/A	#N/A	#N/A	0	#N/A	#N/A	#N/A	#N/A	#N/A	0	0	0	0	0	0	0	0	0	0	0	0	0	0	0	0	0	0	0	0	0	0
LOC107984911	NC_000001.11	complement(5470329..5481317)		0	#N/A	#N/A	#N/A	#N/A	#N/A	0	#N/A	#N/A	#N/A	#N/A	#N/A	0	#N/A	#N/A	#N/A	#N/A	#N/A	0	#N/A	#N/A	#N/A	#N/A	#N/A	0	0	0	0	0	0	0	0	0	0	0	0	0	0	0	0	0	0	0	0	0	0
LOC105376686	NC_000001.11	complement(5490842..5494629)		0	#N/A	#N/A	#N/A	#N/A	#N/A	0	#N/A	#N/A	#N/A	#N/A	#N/A	0	#N/A	#N/A	#N/A	#N/A	#N/A	0	#N/A	#N/A	#N/A	#N/A	#N/A	0	0	0	0	0	0	0	0	0	0	0	0	0	0	0	0	0	0	0	0	0	0
MIR4417	NC_000001.11	5564071..5564143		0	#N/A	#N/A	#N/A	#N/A	#N/A	0	#N/A	#N/A	#N/A	#N/A	#N/A	0	#N/A	#N/A	#N/A	#N/A	#N/A	0	#N/A	#N/A	#N/A	#N/A	#N/A	0	0	0	0	0	0	0	0	0	0	0	0	0	0	0	0	0	0	0	0	0	0
MIR4689	NC_000001.11	complement(5862672..5862741)		0	#N/A	#N/A	#N/A	#N/A	#N/A	0	#N/A	#N/A	#N/A	#N/A	#N/A	0	#N/A	#N/A	#N/A	#N/A	#N/A	0	#N/A	#N/A	#N/A	#N/A	#N/A	0	0	0	0	0	0	0	0	0	0	0	0	0	0	0	0	0	0	0	0	0	0
NPHP4	NC_000001.11	complement(5862808..5992473)		0.140216	-1.63553	-0.709756	0.00109618	0.00320256	1	0.140216	1.00512	0.00737225	0.97258	0.982339	1	0.223817	1.7278	0.788938	0.000177484	0.000415735	1	0.225902	1.79042	0.840298	6.63248e-05	0.000157357	1	212	0.108729	1.67835	17.1486	213	0.0798844	1.32425	12.0984	283	0.123511	2.09647	20.4926	475	0.223728	4.25063	35.2627	626	0.234464	4.89007	37.9754	193	0.171702
KCNAB2	NC_000001.11	5992298..6101193		0.191786	-1.39429	-0.479535	0.00655068	0.0162311	1	0.191786	-1.28213	-0.358542	0.0435172	0.0805111	1	0.327479	1.73318	0.793418	3.51066e-06	9.74683e-06	0.0679383	0.352825	1.91122	0.934492	4.60748e-08	1.43194e-07	0.000891639	328	0.200308	3.09196	26.5319	341	0.152283	2.52441	19.3688	280	0.145509	2.46987	20.2754	603	0.338189	6.42527	44.7651	784	0.349649	7.29241	47.5603	173	0.183265
CHD5	NC_000001.11	complement(6101787..6180134)		0.0161617	-2.28141	-1.18992	0.106782	0.184175	1	0.0161617	-4.03089	-2.0111	0.0128539	0.0267663	1	0.0161617	-3.7155	-1.89356	0.0163215	0.0294389	1	0.0161617	-1.24132	-0.31187	0.663117	0.742159	1	19	0.0161273	0.248942	1.53691	18	0.0111726	0.185209	1.0224	5	0.0036115	0.0613013	0.36206	2	0.00155903	0.0296202	0.148475	18	0.0111576	0.232708	1.09195	11	0.0161961
LOC105376687	NC_000001.11	6131763..6132692		0	#N/A	#N/A	#N/A	#N/A	#N/A	0	#N/A	#N/A	#N/A	#N/A	#N/A	0	#N/A	#N/A	#N/A	#N/A	#N/A	0	#N/A	#N/A	#N/A	#N/A	#N/A	0	0	0	0	0	0	0	0	0	0	0	0	0	0	0	0	0	0	0	0	0	0
RPL22	NC_000001.11	complement(6185020..6199619)		18.5824	-1.09207	-0.12707	0.385949	0.508106	1	18.5824	-1.58644	-0.665795	6.03207e-06	1.9755e-05	0.116733	18.5824	-1.96271	-0.972846	3.99411e-11	1.61856e-10	7.7294e-07	18.5824	-1.56355	-0.644822	1.16856e-05	2.98318e-05	0.226139	3866	17.6094	271.82	312.72	4459	14.8523	246.208	253.272	2834	10.9848	186.455	205.216	2137	8.93934	169.839	158.645	3118	10.3717	216.317	189.149	2475	19.5554
LOC107985733	NC_000001.11	complement(6200492..6209339)		0	#N/A	#N/A	#N/A	#N/A	#N/A	0	#N/A	#N/A	#N/A	#N/A	#N/A	0	#N/A	#N/A	#N/A	#N/A	#N/A	0	#N/A	#N/A	#N/A	#N/A	#N/A	0	0	0	0	0	0	0	0	0	0	0	0	0	0	0	0	0	0	0	0	0	0
LOC102724450	NC_000001.11	complement(6204840..6205780)		0	#N/A	#N/A	#N/A	#N/A	#N/A	0	#N/A	#N/A	#N/A	#N/A	#N/A	0	#N/A	#N/A	#N/A	#N/A	#N/A	0	#N/A	#N/A	#N/A	#N/A	#N/A	0	0	0	0	0	0	0	0	0	0	0	0	0	0	0	0	0	0	0	0	0	0
RNF207	NC_000001.11	6205475..6221299		2.16456	-8.85533	-3.14655	3.07611e-21	4.71151e-20	5.95289e-17	2.16456	-13.1643	-3.71856	1.634e-26	2.00388e-25	3.16212e-22	2.16456	-6.61393	-2.72551	1.27276e-16	6.92818e-16	2.46305e-12	2.16456	-5.83062	-2.54365	9.73785e-15	4.46138e-14	1.88447e-10	541	2.27347	35.0934	43.7614	109	0.334959	5.55264	6.19121	50	0.178802	3.03497	3.6206	89	0.343479	6.52578	6.60712	130	0.398958	8.32083	7.88627	282	2.05565
ICMT	NC_000001.11	complement(6221193..6235984)		8.02029	-1.6296	-0.704522	0.000107427	0.000374777	1	8.02029	-1.35904	-0.442583	0.0149918	0.0307691	1	8.02029	-1.36018	-0.443798	0.0146297	0.0266533	1	8.02029	-1.70509	-0.769851	2.4465e-05	6.04457e-05	0.473446	2116	9.51315	146.846	171.163	1380	4.53692	75.2089	78.3841	1497	5.72717	97.2126	108.401	1356	5.59869	106.37	100.666	1369	4.49474	93.744	83.0485	837	6.52744
LINC00337	NC_000001.11	6236240..6239444		0	#N/A	#N/A	#N/A	#N/A	#N/A	0	#N/A	#N/A	#N/A	#N/A	#N/A	0	#N/A	#N/A	#N/A	#N/A	#N/A	0	#N/A	#N/A	#N/A	#N/A	#N/A	0	0	0	0	0	0	0	0	0	0	0	0	0	0	0	0	0	0	0	0	0	0
HES3	NC_000001.11	6244192..6245578		0.0350616	7.77628	2.95908	0.421825	0.536648	1	0	1.0882	0.121938	0.978596	0.982339	1	0.105805	20.0521	4.32568	0.231223	0.315094	1	0.0350148	9.16803	3.19661	0.385816	0.473941	1	0	0	0	0	2	0.0701232	1.16244	0.1136	0	0	0	0	4	0.176132	3.34634	0.296949	2	0.0700295	1.46056	0.121327	0	0
GPR153	NC_000001.11	complement(6247346..6260975)		1.89998	-1.1226	-0.166847	0.246559	0.361358	1	11.2116	6.32082	2.66011	1.36224e-83	1.14122e-81	2.63621e-79	27.536	14.8725	3.89458	3.63872e-179	1.4257e-176	7.04165e-175	20.9185	11.54	3.52857	5.77153e-147	9.12144e-145	1.11691e-142	392	1.91261	29.5231	31.7088	487	1.73757	28.8038	27.6616	2804	11.642	197.61	203.043	6089	27.2837	518.365	452.031	5827	20.7624	433.028	353.487	223	1.88735
ACOT7	NC_000001.11	complement(6264272..6393766)		0.411515	-3.80221	-1.92684	2.38119e-36	7.91062e-35	4.60809e-32	0.411515	-1.24223	-0.312937	0.0315838	0.0604141	1	0.574612	1.43033	0.516345	0.000307899	0.00070369	1	0.639171	1.62396	0.699519	9.93764e-07	2.78121e-06	0.0192313	855	0.439085	6.77774	69.1608	275	0.103273	1.71197	15.62	685	0.299352	5.08119	49.6022	1125	0.530583	10.0806	83.517	1730	0.648815	13.5319	104.948	431	0.383945
HES2	NC_000001.11	complement(6415232..6419919)		8.03317	171.769	7.42433	6.73604e-29	1.52553e-27	1.30356e-24	9.17975	211.283	7.72304	3.91692e-31	5.96382e-30	7.58001e-27	1.51478	33.1987	5.05305	4.8579e-14	2.31064e-13	9.40101e-10	0.144553	3.44645	1.78511	0.0137132	0.0245975	1	3	0.0425568	0.65691	0.242669	818	8.48544	140.664	46.4625	831	10.0313	170.271	60.1744	127	1.65451	31.4342	9.42814	18	0.186472	3.88912	1.09195	2	0.0492138
ESPN	NC_000001.11	6424776..6461367		2.41997	30.7267	4.94142	3.35227e-89	7.8919e-87	6.48731e-85	1.05462	14.4048	3.84848	5.14582e-54	1.72885e-52	9.95819e-50	0.196714	2.60182	1.37952	1.26319e-07	3.98469e-07	0.00244452	0.0711373	-5.26026	-2.39513	9.96084e-09	3.24668e-08	0.000192762	54	0.0981393	1.51489	4.36805	1760	2.33903	38.7743	99.9682	676	1.04546	17.7455	48.9505	106	0.176919	3.36129	7.86916	10	0.0132722	0.276809	0.606636	14	0.0441353
MIR4252	NC_000001.11	complement(6429834..6429896)		0	#N/A	#N/A	#N/A	#N/A	#N/A	0	#N/A	#N/A	#N/A	#N/A	#N/A	0	#N/A	#N/A	#N/A	#N/A	#N/A	0	#N/A	#N/A	#N/A	#N/A	#N/A	0	0	0	0	0	0	0	0	0	0	0	0	0	0	0	0	0	0	0	0	0	0
TNFRSF25	NC_000001.11	complement(6461151..6466195)		3.27413	16.1036	4.00931	4.77586e-20	6.82179e-19	9.24225e-16	0.974846	5.16257	2.36809	1.20409e-07	4.67151e-07	0.00233015	0.680866	3.52819	1.81893	5.72381e-05	0.000141066	1	0.430959	2.20608	1.14148	0.0140746	0.0252023	1	14	0.184545	2.84865	1.13246	315	3.03639	50.3346	17.892	81	0.908592	15.4224	5.86537	44	0.532654	10.1199	3.26644	40	0.385058	8.03093	2.42655	10	0.228656
PLEKHG5	NC_000001.11	complement(6466092..6520061)		0.438559	3.47276	1.79608	4.77693e-10	3.21536e-09	9.24431e-06	0.232256	1.98032	0.985735	0.000762511	0.0019289	1	0.219526	1.79183	0.841431	0.00407756	0.00810469	1	0.20461	1.68041	0.748812	0.0109301	0.0199053	1	86	0.10597	1.63575	6.95653	507	0.45684	7.57308	28.7977	245	0.256897	4.36055	17.7409	193	0.218403	4.14945	14.3278	200	0.179972	3.75357	12.1327	74	0.15817
NOL9	NC_000001.11	complement(6521347..6554598)		1.26644	-1.20631	-0.270599	0.147113	0.239995	1	1.26644	-1.57331	-0.653799	0.000541827	0.00139843	1	1.26644	-1.51178	-0.596245	0.00154003	0.00324228	1	1.26644	-1.4584	-0.544384	0.00388008	0.0075245	1	727	1.45396	22.4434	58.8069	717	1.0486	17.3827	40.7257	438	0.745421	12.6527	31.7165	462	0.848551	16.1217	34.2977	598	0.873396	18.2159	36.2768	311	1.07891
RNU6-731P	NC_000001.11	6540854..6540964		0	#N/A	#N/A	#N/A	#N/A	#N/A	0	#N/A	#N/A	#N/A	#N/A	#N/A	0	#N/A	#N/A	#N/A	#N/A	#N/A	0	#N/A	#N/A	#N/A	#N/A	#N/A	0	0	0	0	0	0	0	0	0	0	0	0	0	0	0	0	0	0	0	0	0	0
TAS1R1	NC_000001.11	6555278..6579757		0.0182499	62.2973	5.9611	0.092036	0.163259	1	0.00827162	30.3597	4.92409	0.166919	0.260502	1	0.0117828	42.8433	5.421	0.126579	0.188262	1	0.0153671	53.8301	5.75034	0.104752	0.156578	1	0	0	0	0	13	0.025825	0.428104	0.738401	2	0.00462343	0.0784777	0.144824	3	0.00748451	0.142199	0.222712	7	0.0138872	0.289637	0.424645	0	0
LOC107984912	NC_000001.11	complement(6567548..6579433)		0	#N/A	#N/A	#N/A	#N/A	#N/A	0	#N/A	#N/A	#N/A	#N/A	#N/A	0	#N/A	#N/A	#N/A	#N/A	#N/A	0	#N/A	#N/A	#N/A	#N/A	#N/A	0	0	0	0	0	0	0	0	0	0	0	0	0	0	0	0	0	0	0	0	0	0
ZBTB48	NC_000001.11	6579967..6589280		2.655	1.32286	0.403658	0.0205807	0.0451356	1	3.06397	1.64207	0.715515	4.01766e-05	0.00012004	0.777498	3.24629	1.66471	0.735268	2.29906e-05	5.91659e-05	0.444914	3.37965	1.77645	0.828997	1.83171e-06	5.03052e-06	0.0354473	240	1.71803	26.5196	19.4136	491	2.57024	42.6072	27.8889	479	2.91786	49.5276	34.6853	509	3.34623	63.5752	37.7868	649	3.39279	70.7613	39.3707	197	2.44622
KLHL21	NC_000001.11	complement(6590724..6602898)		8.04598	1.01278	0.0183187	0.912306	0.964023	1	7.89158	-1.39278	-0.477966	0.00432462	0.00974728	1	7.89158	-2.43311	-1.2828	3.37627e-14	1.61695e-13	6.53375e-10	7.89158	-2.98205	-1.57631	2.46735e-20	1.45193e-19	4.77482e-16	1651	9.01807	139.204	133.549	2148	8.57973	142.227	122.007	1150	5.34532	90.7312	83.2738	605	3.03487	57.6597	44.9136	635	2.53298	52.8289	38.5214	714	6.76509
LOC107984913	NC_000001.11	complement(6603447..6613374)		0	#N/A	#N/A	#N/A	#N/A	#N/A	0	#N/A	#N/A	#N/A	#N/A	#N/A	0	#N/A	#N/A	#N/A	#N/A	#N/A	0	#N/A	#N/A	#N/A	#N/A	#N/A	0	0	0	0	0	0	0	0	0	0	0	0	0	0	0	0	0	0	0	0	0	0
PHF13	NC_000001.11	6613696..6624033		4.27242	-1.95356	-0.966102	3.4545e-12	2.83572e-11	6.68515e-08	4.27242	-1.0525	-0.0738176	0.587356	0.70129	1	4.60338	1.09331	0.128697	0.340083	0.434419	1	4.80824	1.16655	0.222246	0.09963	0.14972	1	716	4.60587	71.0966	57.9171	451	2.12153	35.1688	25.6168	712	3.89752	66.1563	51.5573	764	4.51347	85.7517	56.7173	1028	4.8293	100.722	62.3622	353	3.93897
THAP3	NC_000001.11	6624645..6635586		7.73188	1.05247	0.0737742	0.686408	0.777545	1	7.32482	-1.36082	-0.444475	0.0157106	0.0320912	1	7.32482	-1.55893	-0.640552	0.000504719	0.00112842	1	7.32482	-1.76092	-0.816328	1.00523e-05	2.58623e-05	0.194532	1354	8.2292	127.026	109.525	1503	6.67991	110.734	85.3706	1008	5.21326	88.4894	72.9913	750	4.18618	79.5336	55.678	821	3.64397	76	49.8048	609	6.42044
DNAJC11	NC_000001.11	complement(6634168..6701906)		1.32457	-1.45662	-0.542627	0.00124237	0.00359386	1	1.32457	-1.86311	-0.897714	1.17751e-07	4.57298e-07	0.00227872	1.32457	-2.44824	-1.29174	3.30992e-14	1.58598e-13	6.40536e-10	1.32457	-2.70042	-1.43318	5.70561e-17	2.89389e-16	1.10415e-12	1446	1.4196	21.913	116.967	1454	1.04384	17.3038	82.5873	733	0.612365	10.3942	53.078	605	0.545469	10.3634	44.9136	674	0.483224	10.0783	40.8873	722	1.22954
LOC100505887	NC_000001.11	6724745..6730012		0	#N/A	#N/A	#N/A	#N/A	#N/A	0	#N/A	#N/A	#N/A	#N/A	#N/A	0	#N/A	#N/A	#N/A	#N/A	#N/A	0	#N/A	#N/A	#N/A	#N/A	#N/A	0	0	0	0	0	0	0	0	0	0	0	0	0	0	0	0	0	0	0	0	0	0
CAMTA1	NC_000001.11	6785324..7769706		0.0258339	-1.10479	-0.143773	0.396777	0.519214	1	0.0720737	3.06666	1.61667	1.30493e-22	1.32113e-21	2.52529e-18	0.16424	6.70111	2.7444	4.66749e-63	1.31017e-61	9.03252e-59	0.16327	6.8196	2.76969	3.88964e-64	9.58747e-63	7.52723e-60	319	0.0215507	0.332659	25.8039	476	0.0235153	0.389816	27.0368	1174	0.0674915	1.1456	85.0117	2671	0.165716	3.14844	198.288	3672	0.181162	3.77838	222.757	257	0.0301171
RPL37P9	NC_000001.11	complement(6834328..6834600)		0	#N/A	#N/A	#N/A	#N/A	#N/A	0	#N/A	#N/A	#N/A	#N/A	#N/A	0	#N/A	#N/A	#N/A	#N/A	#N/A	0	#N/A	#N/A	#N/A	#N/A	#N/A	0	0	0	0	0	0	0	0	0	0	0	0	0	0	0	0	0	0	0	0	0	0
LOC100129476	NC_000001.11	complement(7049769..7051940)		0	#N/A	#N/A	#N/A	#N/A	#N/A	0	#N/A	#N/A	#N/A	#N/A	#N/A	0	#N/A	#N/A	#N/A	#N/A	#N/A	0	#N/A	#N/A	#N/A	#N/A	#N/A	0	0	0	0	0	0	0	0	0	0	0	0	0	0	0	0	0	0	0	0	0	0
RNU1-8P	NC_000001.11	7219360..7219524		0	#N/A	#N/A	#N/A	#N/A	#N/A	0	#N/A	#N/A	#N/A	#N/A	#N/A	0	#N/A	#N/A	#N/A	#N/A	#N/A	0	#N/A	#N/A	#N/A	#N/A	#N/A	0	0	0	0	0	0	0	0	0	0	0	0	0	0	0	0	0	0	0	0	0	0
LOC105376692	NC_000001.11	complement(7235643..7240139)		0	#N/A	#N/A	#N/A	#N/A	#N/A	0	#N/A	#N/A	#N/A	#N/A	#N/A	0	#N/A	#N/A	#N/A	#N/A	#N/A	0	#N/A	#N/A	#N/A	#N/A	#N/A	0	0	0	0	0	0	0	0	0	0	0	0	0	0	0	0	0	0	0	0	0	0
LOC102725193	NC_000001.11	complement(7388183..7389908)		0	#N/A	#N/A	#N/A	#N/A	#N/A	0	#N/A	#N/A	#N/A	#N/A	#N/A	0	#N/A	#N/A	#N/A	#N/A	#N/A	0	#N/A	#N/A	#N/A	#N/A	#N/A	0	0	0	0	0	0	0	0	0	0	0	0	0	0	0	0	0	0	0	0	0	0
LOC101928836	NC_000001.11	complement(7440567..7442144)		0	#N/A	#N/A	#N/A	#N/A	#N/A	0	#N/A	#N/A	#N/A	#N/A	#N/A	0	#N/A	#N/A	#N/A	#N/A	#N/A	0	#N/A	#N/A	#N/A	#N/A	#N/A	0	0	0	0	0	0	0	0	0	0	0	0	0	0	0	0	0	0	0	0	0	0
LOC105376691	NC_000001.11	7503370..7508625		0	#N/A	#N/A	#N/A	#N/A	#N/A	0	#N/A	#N/A	#N/A	#N/A	#N/A	0	#N/A	#N/A	#N/A	#N/A	#N/A	0	#N/A	#N/A	#N/A	#N/A	#N/A	0	0	0	0	0	0	0	0	0	0	0	0	0	0	0	0	0	0	0	0	0	0
LOC105376689	NC_000001.11	complement(7693169..7704032)		0	#N/A	#N/A	#N/A	#N/A	#N/A	0	#N/A	#N/A	#N/A	#N/A	#N/A	0	#N/A	#N/A	#N/A	#N/A	#N/A	0	#N/A	#N/A	#N/A	#N/A	#N/A	0	0	0	0	0	0	0	0	0	0	0	0	0	0	0	0	0	0	0	0	0	0
VAMP3	NC_000001.11	7771269..7781432		5.19124	-1.49203	-0.577275	1.88303e-05	7.37776e-05	0.364404	5.19124	-1.81979	-0.863775	3.48697e-10	1.67361e-09	6.74798e-06	5.19124	-2.0069	-1.00497	2.95834e-13	1.35305e-12	5.72498e-09	5.19124	-1.87883	-0.909836	4.08977e-11	1.54513e-10	7.91453e-07	749	4.90064	75.6466	60.5865	704	3.36834	55.8374	39.9873	466	2.59458	44.0402	33.744	425	2.55375	48.5188	31.5509	532	2.542	53.0169	32.273	483	5.48185
PER3	NC_000001.11	7784285..7845181		1.51751	-14.1255	-3.82023	7.37301e-83	1.42016e-80	1.42682e-78	1.51751	-17.0689	-4.0933	1.72615e-86	1.56828e-84	3.34045e-82	1.51751	-22.6639	-4.50232	1.65524e-98	1.1703e-96	3.20321e-94	1.51751	-24.8982	-4.63797	7.89135e-99	4.882e-97	1.52713e-94	1336	1.45897	22.5207	108.069	126	0.10062	1.66798	7.15681	78	0.0724843	1.23034	5.64814	73	0.0732117	1.39095	5.41933	82	0.0653952	1.36391	4.97442	832	1.57606
UTS2	NC_000001.11	complement(7846345..7913615)		0.00186127	1.44337	0.529441	0.683461	0.774755	1	0.00135169	-11.4606	-3.51861	0.248323	0.362342	1	0.00135169	-11.9329	-3.57688	0.229557	0.313599	1	0.00135169	-1.36031	-0.443936	0.765594	0.838977	1	1	0.00098857	0.0152596	0.0808898	3	0.00216871	0.035951	0.1704	0	0	0	0	0	0	0	0	2	0.00144388	0.030114	0.121327	1	0.00171481
TNFRSF9	NC_000001.11	complement(7915871..7943165)		0.00362988	14.5924	3.86714	0.278635	0.397732	1	0	1.0882	0.121938	0.978384	0.982339	1	0.000901414	4.84552	2.27665	0.541275	0.630292	1	0.000889641	5.10933	2.35314	0.528121	0.611938	1	0	0	0	0	3	0.00534499	0.0886044	0.1704	0	0	0	0	0	0	0	0	1	0.00177928	0.0371094	0.0606636	0	0
PARK7	NC_000001.11	7961654..7985282		4.48294	-2.03564	-1.02548	1.06546e-08	6.19809e-08	0.000206189	4.48294	-2.2719	-1.1839	5.17302e-11	2.65892e-10	1.00108e-06	4.48294	-2.63263	-1.39651	1.03907e-14	5.13314e-14	2.01082e-10	4.48294	-2.89439	-1.53326	2.78037e-17	1.43379e-16	5.38057e-13	1654	4.65506	71.8559	133.792	897	1.8461	30.603	50.9497	724	1.73396	29.4321	52.4263	629	1.62577	30.8881	46.6953	626	1.28664	26.8347	37.9754	883	4.31082
ERRFI1	NC_000001.11	complement(8011719..8026333)		1.78307	2.08547	1.06037	9.41475e-12	7.44319e-11	1.82194e-07	1.69737	2.13145	1.09184	3.39723e-12	1.90892e-11	6.57432e-08	2.07894	2.49556	1.31936	1.87572e-17	1.06e-16	3.6299e-13	2.05305	2.52792	1.33795	8.09386e-18	4.27348e-17	1.56632e-13	180	0.819048	12.6429	14.5602	572	1.90329	31.5511	32.4897	424	1.64177	27.8673	30.7027	518	2.16463	41.126	38.4549	620	2.06025	42.9695	37.6114	115	0.907702
RPL7AP18	NC_000001.11	complement(8057181..8058487)		0	#N/A	#N/A	#N/A	#N/A	#N/A	0	#N/A	#N/A	#N/A	#N/A	#N/A	0	#N/A	#N/A	#N/A	#N/A	#N/A	0	#N/A	#N/A	#N/A	#N/A	#N/A	0	0	0	0	0	0	0	0	0	0	0	0	0	0	0	0	0	0	0	0	0	0
LOC107984914	NC_000001.11	8077123..8122453		0	#N/A	#N/A	#N/A	#N/A	#N/A	0	#N/A	#N/A	#N/A	#N/A	#N/A	0	#N/A	#N/A	#N/A	#N/A	#N/A	0	#N/A	#N/A	#N/A	#N/A	#N/A	0	0	0	0	0	0	0	0	0	0	0	0	0	0	0	0	0	0	0	0	0	0
LOC107984915	NC_000001.11	complement(8129155..8147644)		0	#N/A	#N/A	#N/A	#N/A	#N/A	0	#N/A	#N/A	#N/A	#N/A	#N/A	0	#N/A	#N/A	#N/A	#N/A	#N/A	0	#N/A	#N/A	#N/A	#N/A	#N/A	0	0	0	0	0	0	0	0	0	0	0	0	0	0	0	0	0	0	0	0	0	0
LOC100129776	NC_000001.11	8189826..8192773		0	#N/A	#N/A	#N/A	#N/A	#N/A	0	#N/A	#N/A	#N/A	#N/A	#N/A	0	#N/A	#N/A	#N/A	#N/A	#N/A	0	#N/A	#N/A	#N/A	#N/A	#N/A	0	0	0	0	0	0	0	0	0	0	0	0	0	0	0	0	0	0	0	0	0	0
RNU1-7P	NC_000001.11	complement(8206434..8206597)		0	#N/A	#N/A	#N/A	#N/A	#N/A	0	#N/A	#N/A	#N/A	#N/A	#N/A	0	#N/A	#N/A	#N/A	#N/A	#N/A	0	#N/A	#N/A	#N/A	#N/A	#N/A	0	0	0	0	0	0	0	0	0	0	0	0	0	0	0	0	0	0	0	0	0	0
LOC102724539	NC_000001.11	8208672..8215210		0	#N/A	#N/A	#N/A	#N/A	#N/A	0	#N/A	#N/A	#N/A	#N/A	#N/A	0	#N/A	#N/A	#N/A	#N/A	#N/A	0	#N/A	#N/A	#N/A	#N/A	#N/A	0	0	0	0	0	0	0	0	0	0	0	0	0	0	0	0	0	0	0	0	0	0
LOC105376695	NC_000001.11	8240090..8248644		0	#N/A	#N/A	#N/A	#N/A	#N/A	0	#N/A	#N/A	#N/A	#N/A	#N/A	0	#N/A	#N/A	#N/A	#N/A	#N/A	0	#N/A	#N/A	#N/A	#N/A	#N/A	0	0	0	0	0	0	0	0	0	0	0	0	0	0	0	0	0	0	0	0	0	0
RNU6-991P	NC_000001.11	complement(8292157..8292263)		0	#N/A	#N/A	#N/A	#N/A	#N/A	0	#N/A	#N/A	#N/A	#N/A	#N/A	0	#N/A	#N/A	#N/A	#N/A	#N/A	0	#N/A	#N/A	#N/A	#N/A	#N/A	0	0	0	0	0	0	0	0	0	0	0	0	0	0	0	0	0	0	0	0	0	0
SLC45A1	NC_000001.11	8318085..8344167		0.171411	6.52	2.70487	1.42541e-09	9.12732e-09	2.75845e-05	0.295309	12.1013	3.59709	4.26468e-16	3.10848e-15	8.253e-12	0.478921	18.826	4.23466	4.88513e-22	3.36907e-21	9.4537e-18	0.630589	25.2483	4.65811	1.941e-26	1.47135e-25	3.75622e-22	13	0.0331452	0.511632	1.05157	85	0.158478	2.62711	4.82801	133	0.288562	4.89803	9.6308	202	0.472985	8.98628	14.9959	332	0.618171	12.8928	20.1403	3	0.0132681
RERE	NC_000001.11	complement(8352404..8826226)		0.359076	1.17107	0.227829	0.123647	0.208027	1	0.554542	1.94541	0.960076	8.02393e-11	4.05746e-10	1.55279e-06	0.777205	2.61329	1.38587	5.53823e-21	3.65593e-20	1.07176e-16	0.814732	2.80112	1.48601	6.97586e-24	4.72434e-23	1.34997e-19	2345	0.329126	5.08041	189.687	3729	0.382723	6.34444	211.808	4629	0.552861	9.38423	335.195	5907	0.761385	14.4656	438.52	8521	0.873378	18.2155	516.915	1160	0.282414
LOC102724552	NC_000001.11	8424645..8435016		0	#N/A	#N/A	#N/A	#N/A	#N/A	0	#N/A	#N/A	#N/A	#N/A	#N/A	0	#N/A	#N/A	#N/A	#N/A	#N/A	0	#N/A	#N/A	#N/A	#N/A	#N/A	0	0	0	0	0	0	0	0	0	0	0	0	0	0	0	0	0	0	0	0	0	0
SNORD128	NC_000001.11	complement(8494800..8494913)		0	#N/A	#N/A	#N/A	#N/A	#N/A	0	#N/A	#N/A	#N/A	#N/A	#N/A	0	#N/A	#N/A	#N/A	#N/A	#N/A	0	#N/A	#N/A	#N/A	#N/A	#N/A	0	0	0	0	0	0	0	0	0	0	0	0	0	0	0	0	0	0	0	0	0	0
RPL7P11	NC_000001.11	8750410..8751091		0	#N/A	#N/A	#N/A	#N/A	#N/A	0	#N/A	#N/A	#N/A	#N/A	#N/A	0	#N/A	#N/A	#N/A	#N/A	#N/A	0	#N/A	#N/A	#N/A	#N/A	#N/A	0	0	0	0	0	0	0	0	0	0	0	0	0	0	0	0	0	0	0	0	0	0
RPL7P7	NC_000001.11	complement(8786129..8786951)		0	#N/A	#N/A	#N/A	#N/A	#N/A	0	#N/A	#N/A	#N/A	#N/A	#N/A	0	#N/A	#N/A	#N/A	#N/A	#N/A	0	#N/A	#N/A	#N/A	#N/A	#N/A	0	0	0	0	0	0	0	0	0	0	0	0	0	0	0	0	0	0	0	0	0	0
RPL27P3	NC_000001.11	8798438..8799557		0	#N/A	#N/A	#N/A	#N/A	#N/A	0	#N/A	#N/A	#N/A	#N/A	#N/A	0	#N/A	#N/A	#N/A	#N/A	#N/A	0	#N/A	#N/A	#N/A	#N/A	#N/A	0	0	0	0	0	0	0	0	0	0	0	0	0	0	0	0	0	0	0	0	0	0
RPL23AP19	NC_000001.11	8831007..8831378		0	#N/A	#N/A	#N/A	#N/A	#N/A	0	#N/A	#N/A	#N/A	#N/A	#N/A	0	#N/A	#N/A	#N/A	#N/A	#N/A	0	#N/A	#N/A	#N/A	#N/A	#N/A	0	0	0	0	0	0	0	0	0	0	0	0	0	0	0	0	0	0	0	0	0	0
ENO1	NC_000001.11	complement(8861000..8879092)		73.4975	-2.5541	-1.35281	1.47537e-18	1.93483e-17	2.85513e-14	73.4975	-4.85772	-2.28028	2.06038e-49	6.01395e-48	3.98725e-45	73.4975	-7.95112	-2.99116	2.69456e-83	1.29608e-81	5.21452e-79	73.4975	-8.74636	-3.12868	1.06607e-90	5.34657e-89	2.06307e-86	21097	77.5435	1196.97	1706.53	10234	27.507	455.986	581.292	4444	13.8998	235.934	321.799	2417	8.15868	155.007	179.432	3080	8.26738	172.428	186.844	10893	69.4515
MIR6728	NC_000001.11	complement(8866502..8866590)		0	#N/A	#N/A	#N/A	#N/A	#N/A	0	#N/A	#N/A	#N/A	#N/A	#N/A	0	#N/A	#N/A	#N/A	#N/A	#N/A	0	#N/A	#N/A	#N/A	#N/A	#N/A	0	0	0	0	0	0	0	0	0	0	0	0	0	0	0	0	0	0	0	0	0	0
ENO1-AS1	NC_000001.11	8878835..8879885		0	#N/A	#N/A	#N/A	#N/A	#N/A	0	#N/A	#N/A	#N/A	#N/A	#N/A	0	#N/A	#N/A	#N/A	#N/A	#N/A	0	#N/A	#N/A	#N/A	#N/A	#N/A	0	0	0	0	0	0	0	0	0	0	0	0	0	0	0	0	0	0	0	0	0	0
RNU6-304P	NC_000001.11	complement(8883427..8883533)		0	#N/A	#N/A	#N/A	#N/A	#N/A	0	#N/A	#N/A	#N/A	#N/A	#N/A	0	#N/A	#N/A	#N/A	#N/A	#N/A	0	#N/A	#N/A	#N/A	#N/A	#N/A	0	0	0	0	0	0	0	0	0	0	0	0	0	0	0	0	0	0	0	0	0	0
HMGN2P17	NC_000001.11	8893411..8894603		0	#N/A	#N/A	#N/A	#N/A	#N/A	0	#N/A	#N/A	#N/A	#N/A	#N/A	0	#N/A	#N/A	#N/A	#N/A	#N/A	0	#N/A	#N/A	#N/A	#N/A	#N/A	0	0	0	0	0	0	0	0	0	0	0	0	0	0	0	0	0	0	0	0	0	0
CA6	NC_000001.11	8945786..8975092		0.00196808	-7.01498	-2.81044	0.360759	0.481947	1	0.00196808	-6.19035	-2.63002	0.407159	0.532928	1	0.00196808	-6.44548	-2.68829	0.386574	0.484105	1	0.00196808	1.36099	0.444652	0.797203	0.867269	1	0	0	0	0	0	0	0	0	0	0	0	0	0	0	0	0	2	0.00331426	0.0691235	0.121327	1	0.00393616
RN7SL451P	NC_000001.11	complement(8979576..8979874)		0	#N/A	#N/A	#N/A	#N/A	#N/A	0	#N/A	#N/A	#N/A	#N/A	#N/A	0	#N/A	#N/A	#N/A	#N/A	#N/A	0	#N/A	#N/A	#N/A	#N/A	#N/A	0	0	0	0	0	0	0	0	0	0	0	0	0	0	0	0	0	0	0	0	0	0
SLC2A7	NC_000001.11	complement(8992534..9026384)		0.000771966	4.36855	2.12715	0.56361	#N/A	1	0	1.0882	0.121938	0.978216	0.982339	1	0	1.04512	0.0636719	0.9885	#N/A	1	0	1.05008	0.0704965	0.98742	#N/A	1	0	0	0	0	0	0	0	0	0	0	0	0	0	0	0	0	0	0	0	0	0	0
SLC2A5	NC_000001.11	complement(9036941..9093407)		0.00698627	54.6262	5.77152	0.107661	0.185321	1	0	1.08837	0.122171	0.978597	0.982339	1	0	1.04529	0.0638993	0.988688	0.992073	1	0	1.05026	0.0707527	0.987621	0.98927	1	0	0	0	0	13	0.0111959	0.185595	0.738401	0	0	0	0	0	0	0	0	0	0	0	0	0	0
LOC107984916	NC_000001.11	complement(9100305..9102986)		0	#N/A	#N/A	#N/A	#N/A	#N/A	0	#N/A	#N/A	#N/A	#N/A	#N/A	0	#N/A	#N/A	#N/A	#N/A	#N/A	0	#N/A	#N/A	#N/A	#N/A	#N/A	0	0	0	0	0	0	0	0	0	0	0	0	0	0	0	0	0	0	0	0	0	0
GPR157	NC_000001.11	complement(9103390..9129170)		0.20654	-2.82099	-1.4962	0.0091688	0.0219563	1	0.20654	-7.25269	-2.85852	4.81195e-06	1.59372e-05	0.0931209	0.20654	-29.6808	-4.89146	8.39408e-10	3.11683e-09	1.62442e-05	0.20654	-53.442	-5.7399	3.49755e-09	1.1763e-08	6.76846e-05	63	0.162509	2.50849	5.09606	54	0.10186	1.68854	3.06721	10	0.0219506	0.372587	0.72412	2	0.00473788	0.0900153	0.148475	2	0.00376754	0.0785773	0.121327	56	0.250572
MIR34AHG	NC_000001.11	complement(9148011..9182338)		0	#N/A	#N/A	#N/A	#N/A	#N/A	0	#N/A	#N/A	#N/A	#N/A	#N/A	0	#N/A	#N/A	#N/A	#N/A	#N/A	0	#N/A	#N/A	#N/A	#N/A	#N/A	0	0	0	0	0	0	0	0	0	0	0	0	0	0	0	0	0	0	0	0	0	0
MIR34A	NC_000001.11	complement(9151668..9151777)		0	#N/A	#N/A	#N/A	#N/A	#N/A	0	#N/A	#N/A	#N/A	#N/A	#N/A	0	#N/A	#N/A	#N/A	#N/A	#N/A	0	#N/A	#N/A	#N/A	#N/A	#N/A	0	0	0	0	0	0	0	0	0	0	0	0	0	0	0	0	0	0	0	0	0	0
LOC102724571	NC_000001.11	9182204..9192086		0	#N/A	#N/A	#N/A	#N/A	#N/A	0	#N/A	#N/A	#N/A	#N/A	#N/A	0	#N/A	#N/A	#N/A	#N/A	#N/A	0	#N/A	#N/A	#N/A	#N/A	#N/A	0	0	0	0	0	0	0	0	0	0	0	0	0	0	0	0	0	0	0	0	0	0
H6PD	NC_000001.11	9234767..9271337		1.85559	-2.7214	-1.44435	7.55001e-12	6.0239e-11	1.46108e-07	1.85559	-2.4418	-1.28794	1.12282e-09	5.15757e-09	2.17289e-05	1.85559	-2.22395	-1.15313	4.32745e-08	1.41443e-07	0.000837447	1.85559	-1.61541	-0.691901	0.000960189	0.00201274	1	726	1.32019	20.3785	58.726	557	0.740674	12.2782	31.6377	421	0.651464	11.0579	30.4854	460	0.768201	14.5951	34.1492	847	1.1248	23.4592	51.3821	758	2.39098
SPSB1	NC_000001.11	9292882..9369532		0.68159	2.13572	1.09472	2.35116e-08	1.32216e-07	0.000454997	0.541353	1.82395	0.867063	1.0934e-05	3.48649e-05	0.211595	0.313649	-1.27835	-0.354288	0.0783818	0.123008	1	0.313649	-2.20539	-1.14103	3.98821e-08	1.24492e-07	0.000771798	416	0.36092	5.57119	33.6502	1075	0.682023	11.306	61.0601	724	0.534522	9.07295	52.4263	268	0.213536	4.05698	19.8956	236	0.149528	3.11861	14.3166	177	0.266379
LOC100506022	NC_000001.11	complement(9425094..9428996)		0	#N/A	#N/A	#N/A	#N/A	#N/A	0	#N/A	#N/A	#N/A	#N/A	#N/A	0	#N/A	#N/A	#N/A	#N/A	#N/A	0	#N/A	#N/A	#N/A	#N/A	#N/A	0	0	0	0	0	0	0	0	0	0	0	0	0	0	0	0	0	0	0	0	0	0
RNA5SP40	NC_000001.11	complement(9437669..9437778)		0	#N/A	#N/A	#N/A	#N/A	#N/A	0	#N/A	#N/A	#N/A	#N/A	#N/A	0	#N/A	#N/A	#N/A	#N/A	#N/A	0	#N/A	#N/A	#N/A	#N/A	#N/A	0	0	0	0	0	0	0	0	0	0	0	0	0	0	0	0	0	0	0	0	0	0
SLC25A33	NC_000001.11	9539469..9582773		0.722223	-1.97816	-0.98416	1.97994e-06	8.82549e-06	0.0383158	0.722223	-2.31577	-1.21149	8.46278e-09	3.61208e-08	0.000163772	0.722223	-2.36315	-1.24071	3.26041e-09	1.15717e-08	6.30954e-05	0.722223	-2.50748	-1.32624	3.39276e-10	1.20916e-09	6.56567e-06	500	0.767834	11.8523	40.4449	304	0.341385	5.65917	17.2672	215	0.280961	4.76901	15.5686	194	0.273601	5.19816	14.402	240	0.269154	5.61358	14.5593	254	0.676613
RPL9P11	NC_000001.11	9576405..9577081		0	#N/A	#N/A	#N/A	#N/A	#N/A	0	#N/A	#N/A	#N/A	#N/A	#N/A	0	#N/A	#N/A	#N/A	#N/A	#N/A	0	#N/A	#N/A	#N/A	#N/A	#N/A	0	0	0	0	0	0	0	0	0	0	0	0	0	0	0	0	0	0	0	0	0	0
TMEM201	NC_000001.11	9588843..9614877		3.32674	-1.31633	-0.396521	0.0313001	0.064954	1	3.32674	-1.19432	-0.256195	0.164706	0.257858	1	3.32674	-1.25105	-0.323139	0.0795472	0.124598	1	3.32674	-1.31562	-0.395738	0.0320736	0.0536996	1	1564	3.99498	61.6668	126.512	1345	2.51231	41.6468	76.3961	1225	2.66271	45.1966	88.7047	1040	2.43966	46.3513	77.2068	1345	2.50895	52.3277	81.5926	600	2.65851
LOC107985734	NC_000001.11	9614641..9622295		0.585568	6.55781	2.71321	1.84656e-06	8.26576e-06	0.0357347	0.487916	5.87876	2.55551	8.0871e-06	2.61412e-05	0.156502	0.506667	5.7986	2.53571	9.17495e-06	2.45523e-05	0.177554	0.527151	6.35506	2.66791	3.03715e-06	8.17748e-06	0.0587749	15	0.130311	2.01149	1.21335	93	0.590808	9.79388	5.28241	66	0.487915	8.28183	4.77919	69	0.5505	10.459	5.12238	94	0.596363	12.438	5.70238	1	0.0150695
LOC105376712	NC_000001.11	complement(9628447..9629428)		0	#N/A	#N/A	#N/A	#N/A	#N/A	0	#N/A	#N/A	#N/A	#N/A	#N/A	0	#N/A	#N/A	#N/A	#N/A	#N/A	0	#N/A	#N/A	#N/A	#N/A	#N/A	0	0	0	0	0	0	0	0	0	0	0	0	0	0	0	0	0	0	0	0	0	0
PIK3CD	NC_000001.11	9629889..9729114		0.411719	-1.16499	-0.22032	0.164401	0.262296	1	0.8452	2.26695	1.18075	3.53409e-14	2.27669e-13	6.83918e-10	0.729419	1.87668	0.908185	5.93507e-09	2.06935e-08	0.000114855	0.742059	1.95086	0.964113	6.71681e-10	2.35502e-09	1.29984e-05	481	0.32237	4.97613	38.908	715	0.35042	5.80895	40.6121	1448	0.825826	14.0175	104.853	1135	0.698593	13.2726	84.2594	1549	0.758148	15.8122	93.968	431	0.501068
PIK3CD-AS1	NC_000001.11	complement(9652610..9654586)		0	#N/A	#N/A	#N/A	#N/A	#N/A	0	#N/A	#N/A	#N/A	#N/A	#N/A	0	#N/A	#N/A	#N/A	#N/A	#N/A	0	#N/A	#N/A	#N/A	#N/A	#N/A	0	0	0	0	0	0	0	0	0	0	0	0	0	0	0	0	0	0	0	0	0	0
RPL26P7	NC_000001.11	complement(9662288..9662628)		0	#N/A	#N/A	#N/A	#N/A	#N/A	0	#N/A	#N/A	#N/A	#N/A	#N/A	0	#N/A	#N/A	#N/A	#N/A	#N/A	0	#N/A	#N/A	#N/A	#N/A	#N/A	0	0	0	0	0	0	0	0	0	0	0	0	0	0	0	0	0	0	0	0	0	0
PIK3CD-AS2	NC_000001.11	complement(9672426..9687574)		0	#N/A	#N/A	#N/A	#N/A	#N/A	0	#N/A	#N/A	#N/A	#N/A	#N/A	0	#N/A	#N/A	#N/A	#N/A	#N/A	0	#N/A	#N/A	#N/A	#N/A	#N/A	0	0	0	0	0	0	0	0	0	0	0	0	0	0	0	0	0	0	0	0	0	0
CLSTN1	NC_000001.11	complement(9729021..9824526)		1.47229	1.0283	0.0402662	0.750201	0.831382	1	2.33695	1.75495	0.811433	1.21822e-10	6.06197e-10	2.3575e-06	3.0484	2.19528	1.1344	1.89252e-19	1.16889e-18	3.66241e-15	3.01784	2.21785	1.14916	6.69571e-20	3.88541e-19	1.29575e-15	2143	1.4922	23.0337	173.347	2936	1.49497	24.7823	166.765	3897	2.30911	39.1947	282.19	4620	2.95437	56.1303	342.977	5809	2.95392	61.6081	352.395	1122	1.35521
MZT1P1	NC_000001.11	9780822..9781240		0	#N/A	#N/A	#N/A	#N/A	#N/A	0	#N/A	#N/A	#N/A	#N/A	#N/A	0	#N/A	#N/A	#N/A	#N/A	#N/A	0	#N/A	#N/A	#N/A	#N/A	#N/A	0	0	0	0	0	0	0	0	0	0	0	0	0	0	0	0	0	0	0	0	0	0
CTNNBIP1	NC_000001.11	complement(9848276..9910322)		0.558147	1.0108	0.0154913	0.927912	0.976455	1	1.11259	2.17554	1.12137	3.50518e-11	1.82485e-10	6.78323e-07	1.95541	3.6672	1.87468	7.15126e-29	6.62204e-28	1.38391e-24	2.13473	4.08928	2.03185	1.22698e-33	1.20753e-32	2.37445e-29	450	0.482311	7.44498	36.4004	595	0.466342	7.7306	33.7961	1129	1.02972	17.4784	81.7531	1979	1.94795	37.0093	146.916	2699	2.11256	44.0605	163.731	341	0.633984
LOC105376717	NC_000001.11	9850773..9855490		0	#N/A	#N/A	#N/A	#N/A	#N/A	0	#N/A	#N/A	#N/A	#N/A	#N/A	0	#N/A	#N/A	#N/A	#N/A	#N/A	0	#N/A	#N/A	#N/A	#N/A	#N/A	0	0	0	0	0	0	0	0	0	0	0	0	0	0	0	0	0	0	0	0	0	0
LZIC	NC_000001.11	complement(9922113..9943427)		2.39622	1.22821	0.29656	0.0278866	0.0588566	1	2.53206	1.39734	0.482679	0.000355423	0.00094028	1	2.37987	1.25922	0.33253	0.0139388	0.0254808	1	2.56875	1.38411	0.468962	0.000521929	0.00112349	1	603	1.88134	29.0405	48.7766	985	2.24729	37.2536	55.9481	970	2.57532	43.7133	70.2396	820	2.34954	44.639	60.8746	1090	2.48353	51.7974	66.1234	377	2.04033
NMNAT1	NC_000001.11	9942923..9996739		0.462864	3.82343	1.93487	5.50765e-11	4.04566e-10	1.06584e-06	0.277114	2.46187	1.29976	1.31811e-05	4.16662e-05	0.255081	0.265881	2.26909	1.18211	7.40087e-05	0.000180132	1	0.24993	2.17894	1.12362	0.000172544	0.000391771	1	62	0.0766139	1.18262	5.01517	500	0.451813	7.48975	28.4001	261	0.274452	4.65853	18.8995	218	0.247395	4.70027	16.1837	285	0.257189	5.36404	17.2891	86	0.184342
RN7SKP269	NC_000001.11	9947318..9947562		0	#N/A	#N/A	#N/A	#N/A	#N/A	0	#N/A	#N/A	#N/A	#N/A	#N/A	0	#N/A	#N/A	#N/A	#N/A	#N/A	0	#N/A	#N/A	#N/A	#N/A	#N/A	0	0	0	0	0	0	0	0	0	0	0	0	0	0	0	0	0	0	0	0	0	0
MIR5697	NC_000001.11	9967381..9967458		0	#N/A	#N/A	#N/A	#N/A	#N/A	0	#N/A	#N/A	#N/A	#N/A	#N/A	0	#N/A	#N/A	#N/A	#N/A	#N/A	0	#N/A	#N/A	#N/A	#N/A	#N/A	0	0	0	0	0	0	0	0	0	0	0	0	0	0	0	0	0	0	0	0	0	0
RBP7	NC_000001.11	9997197..10016020		0.00138822	4.36855	2.12715	0.56361	0.66862	1	0.00155013	5.26982	2.39775	0.515507	0.641264	1	0	1.04512	0.0636719	0.9885	0.992073	1	0	1.05008	0.0704965	0.98742	0.98927	1	0	0	0	0	0	0	0	0	0	0	0	0	0	0	0	0	0	0	0	0	0	0
UBE4B	NC_000001.11	10032983..10181239		0.630586	-1.24788	-0.319479	0.0133004	0.0306717	1	0.671477	1.15728	0.210733	0.101367	0.169723	1	0.630586	1.00769	0.0110554	0.931578	0.984252	1	0.634533	1.07535	0.10481	0.415791	0.500786	1	1299	0.582679	8.99427	105.076	1626	0.533352	8.84143	92.357	1727	0.659208	11.1893	125.056	1490	0.613797	11.6616	110.614	2054	0.672842	14.0331	124.603	872	0.678494
RPL21P21	NC_000001.11	complement(10054440..10054782)		0	#N/A	#N/A	#N/A	#N/A	#N/A	0	#N/A	#N/A	#N/A	#N/A	#N/A	0	#N/A	#N/A	#N/A	#N/A	#N/A	0	#N/A	#N/A	#N/A	#N/A	#N/A	0	0	0	0	0	0	0	0	0	0	0	0	0	0	0	0	0	0	0	0	0	0
PGAM1P11	NC_000001.11	10058673..10059654		0	#N/A	#N/A	#N/A	#N/A	#N/A	0	#N/A	#N/A	#N/A	#N/A	#N/A	0	#N/A	#N/A	#N/A	#N/A	#N/A	0	#N/A	#N/A	#N/A	#N/A	#N/A	0	0	0	0	0	0	0	0	0	0	0	0	0	0	0	0	0	0	0	0	0	0
RNU6-828P	NC_000001.11	10163268..10163374		0	#N/A	#N/A	#N/A	#N/A	#N/A	0	#N/A	#N/A	#N/A	#N/A	#N/A	0	#N/A	#N/A	#N/A	#N/A	#N/A	0	#N/A	#N/A	#N/A	#N/A	#N/A	0	0	0	0	0	0	0	0	0	0	0	0	0	0	0	0	0	0	0	0	0	0
KIF1B	NC_000001.11	10210706..10381603		1.31661	1.04897	0.0689718	0.580923	0.678111	1	3.24203	2.77694	1.4735	2.3886e-32	3.81702e-31	4.62242e-28	4.5542	3.73872	1.90255	6.96469e-53	1.45055e-51	1.34781e-48	4.98488	4.18359	2.06474	5.69168e-62	1.32973e-60	1.10145e-57	3065	1.19269	18.4105	247.927	4899	1.39405	23.1093	278.264	9512	3.14978	53.4641	688.783	13259	4.73835	90.0243	984.313	17980	5.10952	106.566	1090.73	1979	1.33584
MIR1273D	NC_000001.11	10227718..10227803		0	#N/A	#N/A	#N/A	#N/A	#N/A	0	#N/A	#N/A	#N/A	#N/A	#N/A	0	#N/A	#N/A	#N/A	#N/A	#N/A	0	#N/A	#N/A	#N/A	#N/A	#N/A	0	0	0	0	0	0	0	0	0	0	0	0	0	0	0	0	0	0	0	0	0	0
RNU6-37P	NC_000001.11	10298966..10299070		0	#N/A	#N/A	#N/A	#N/A	#N/A	0	#N/A	#N/A	#N/A	#N/A	#N/A	0	#N/A	#N/A	#N/A	#N/A	#N/A	0	#N/A	#N/A	#N/A	#N/A	#N/A	0	0	0	0	0	0	0	0	0	0	0	0	0	0	0	0	0	0	0	0	0	0
RN7SL731P	NC_000001.11	10306465..10306757		0	#N/A	#N/A	#N/A	#N/A	#N/A	0	#N/A	#N/A	#N/A	#N/A	#N/A	0	#N/A	#N/A	#N/A	#N/A	#N/A	0	#N/A	#N/A	#N/A	#N/A	#N/A	0	0	0	0	0	0	0	0	0	0	0	0	0	0	0	0	0	0	0	0	0	0
LOC105376725	NC_000001.11	complement(10357983..10366610)		0	#N/A	#N/A	#N/A	#N/A	#N/A	0	#N/A	#N/A	#N/A	#N/A	#N/A	0	#N/A	#N/A	#N/A	#N/A	#N/A	0	#N/A	#N/A	#N/A	#N/A	#N/A	0	0	0	0	0	0	0	0	0	0	0	0	0	0	0	0	0	0	0	0	0	0
PGD	NC_000001.11	10398992..10420511		12.8384	-1.43692	-0.522976	2.74835e-05	0.000105006	0.531861	12.8384	-1.35234	-0.435462	0.000488496	0.00126704	1	12.8384	-1.41831	-0.504168	5.3766e-05	0.000132997	1	12.8384	-1.35772	-0.441182	0.000411243	0.000896204	1	4295	13.2726	204.877	347.422	3657	8.26402	136.993	207.718	3302	8.6832	147.388	239.104	2972	8.43452	160.248	220.633	3679	8.30262	173.163	223.181	2314	12.4041
APITD1	NC_000001.11	10430102..10442815		1.18867	-7.09999	-2.82782	5.34558e-13	4.66307e-12	1.03448e-08	1.18867	-3.87807	-1.95534	2.93264e-07	1.0935e-06	0.00567524	1.18867	-2.81316	-1.49219	6.62234e-05	0.000162149	1	1.18867	-2.52276	-1.335	0.000352536	0.000774549	1	229	1.19781	18.4895	18.5238	33	0.126224	2.09242	1.8744	76	0.33828	5.74194	5.50331	104	0.49958	9.49155	7.72068	119	0.454561	9.48051	7.21897	130	1.17952
APITD1-CORT	NC_000001.11	10430102..10452003		0.377475	3.44357	1.78391	1.04234e-05	4.23533e-05	0.201714	0.230243	2.25211	1.17128	0.00441811	0.00994757	1	0.280858	2.66135	1.41216	0.000541714	0.00120597	1	0.416674	4.00069	2.00025	7.88902e-07	2.22843e-06	0.0152668	39	0.118418	1.8279	3.1547	196	0.435192	7.21422	11.1328	72	0.186035	3.15774	5.21366	83	0.231445	4.39724	6.1617	189	0.419089	8.74068	11.4654	18	0.0948054
CORT	NC_000001.11	10449719..10452003		1.04272	1.3763	0.460795	0.359039	0.480424	1	0.727508	1.03273	0.0464641	0.928248	0.982339	1	1.07592	1.47004	0.555855	0.26963	0.357763	1	1.48791	2.03636	1.02599	0.0395808	0.0650128	1	30	0.873113	13.4774	2.42669	55	1.17054	19.4041	3.12401	34	0.84205	14.2929	2.46201	37	0.988938	18.7889	2.74678	65	1.38151	28.8134	3.94314	11	0.55533
DFFA	NC_000001.11	complement(10460531..10472556)		3.89239	-1.49223	-0.577468	0.000794686	0.00238006	1	3.89239	-1.95491	-0.967105	3.32218e-08	1.35634e-07	0.000642907	3.89239	-2.38399	-1.25338	1.07054e-12	4.75859e-12	2.0717e-08	3.89239	-1.89278	-0.920507	1.39196e-07	4.17521e-07	0.00269372	648	3.58335	55.3128	52.4166	713	2.88321	47.7953	40.4985	379	1.78346	30.2723	27.4441	299	1.51846	28.8493	22.197	448	1.80919	37.7332	27.1773	438	4.20143
PEX14	NC_000001.11	10474946..10630758		0.237169	1.16197	0.216571	0.181679	0.284834	1	0.203279	-1.20173	-0.265117	0.108609	0.180134	1	0.203279	1.02291	0.0326816	0.841438	0.904592	1	0.227759	1.1708	0.227493	0.162982	0.230848	1	479	0.204441	3.15576	38.7462	746	0.232833	3.85969	42.3729	425	0.154358	2.62007	30.7751	502	0.196768	3.7384	37.2671	700	0.218184	4.55052	42.4645	273	0.202117
RN7SL614P	NC_000001.11	10616836..10617115		0	#N/A	#N/A	#N/A	#N/A	#N/A	0	#N/A	#N/A	#N/A	#N/A	#N/A	0	#N/A	#N/A	#N/A	#N/A	#N/A	0	#N/A	#N/A	#N/A	#N/A	#N/A	0	0	0	0	0	0	0	0	0	0	0	0	0	0	0	0	0	0	0	0	0	0
CASZ1	NC_000001.11	complement(10636602..10796676)		0.248602	2.39971	1.26286	2.31261e-13	2.09001e-12	4.47537e-09	0.223037	2.31444	1.21066	2.85561e-12	1.60926e-11	5.52618e-08	0.104414	-1.95992	-0.970797	2.4037e-07	7.4255e-07	0.00465165	0.104414	-1.75199	-0.808996	1.56503e-05	3.94709e-05	0.302864	239	0.099291	1.53266	19.3327	822	0.249722	4.13967	46.6897	609	0.215298	3.65444	44.0989	136	0.0518883	0.985828	10.0963	199	0.060375	1.25921	12.0721	152	0.109538
LOC105376733	NC_000001.11	complement(10809018..10815658)		0	#N/A	#N/A	#N/A	#N/A	#N/A	0	#N/A	#N/A	#N/A	#N/A	#N/A	0	#N/A	#N/A	#N/A	#N/A	#N/A	0	#N/A	#N/A	#N/A	#N/A	#N/A	0	0	0	0	0	0	0	0	0	0	0	0	0	0	0	0	0	0	0	0	0	0
HSPE1P24	NC_000001.11	10895761..10895998		0	#N/A	#N/A	#N/A	#N/A	#N/A	0	#N/A	#N/A	#N/A	#N/A	#N/A	0	#N/A	#N/A	#N/A	#N/A	#N/A	0	#N/A	#N/A	#N/A	#N/A	#N/A	0	0	0	0	0	0	0	0	0	0	0	0	0	0	0	0	0	0	0	0	0	0
LOC105376735	NC_000001.11	complement(10913618..10918697)		0	#N/A	#N/A	#N/A	#N/A	#N/A	0	#N/A	#N/A	#N/A	#N/A	#N/A	0	#N/A	#N/A	#N/A	#N/A	#N/A	0	#N/A	#N/A	#N/A	#N/A	#N/A	0	0	0	0	0	0	0	0	0	0	0	0	0	0	0	0	0	0	0	0	0	0
C1orf127	NC_000001.11	complement(10946473..10982037)		0.00493902	1.03671	0.052006	0.96197	0.992098	1	0.00442659	-4.54254	-2.1835	0.171941	0.267326	1	0.00442659	-22.9049	-4.51758	0.120705	0.180655	1	0.00442659	-4.68523	-2.22812	0.163924	0.232095	1	3	0.00560963	0.0865906	0.242669	4	0.00546948	0.090668	0.2272	0	0	0	0	0	0	0	0	1	0.00136554	0.0284803	0.0606636	1	0.00324356
CFL1P6	NC_000001.11	complement(10989810..10991829)		0	#N/A	#N/A	#N/A	#N/A	#N/A	0	#N/A	#N/A	#N/A	#N/A	#N/A	0	#N/A	#N/A	#N/A	#N/A	#N/A	0	#N/A	#N/A	#N/A	#N/A	#N/A	0	0	0	0	0	0	0	0	0	0	0	0	0	0	0	0	0	0	0	0	0	0
TARDBP	NC_000001.11	11012622..11030528		18.3351	-1.68515	-0.752873	1.08493e-06	4.98639e-06	0.0209956	18.3351	-1.37648	-0.460985	0.00283288	0.0065655	1	18.3351	-1.75592	-0.81223	1.48154e-07	4.64545e-07	0.00286708	18.3351	-1.69085	-0.757745	9.53983e-07	2.67465e-06	0.0184615	5548	20.6039	318.043	448.777	3801	10.3225	171.117	215.897	3936	12.4388	211.135	285.014	3033	10.3444	196.533	225.162	3772	10.23	213.361	228.823	2494	16.0664
MASP2	NC_000001.11	complement(11026523..11047239)		0.03374	1.62415	0.699684	0.499287	0.614324	1	0.0176551	-2.24649	-1.16767	0.311328	0.43201	1	0.0176551	-2.48929	-1.31574	0.254749	0.342198	1	0.0176551	-1.24636	-0.317726	0.769954	0.84297	1	11	0.0353103	0.545052	0.889788	18	0.0422527	0.700427	1.0224	0	0	0	0	2	0.00589599	0.112018	0.148475	4	0.00937694	0.195569	0.242655	0	0
SRM	NC_000001.11	complement(11054592..11060053)		22.5778	-1.71408	-0.777436	3.18072e-06	1.38005e-05	0.0615533	22.5778	-3.71258	-1.89242	1.20617e-28	1.62548e-27	2.33419e-24	22.5778	-6.7912	-2.76367	1.15579e-56	2.71711e-55	2.23668e-52	22.5778	-7.49493	-2.90591	3.11635e-61	7.03592e-60	6.03076e-57	2099	25.5562	394.487	169.788	1427	12.7052	210.615	81.0537	578	5.98855	101.649	41.8541	279	3.11965	59.2705	20.7122	317	2.81861	58.7861	19.2304	928	19.5993
EXOSC10	NC_000001.11	complement(11066613..11099910)		1.85558	-1.71856	-0.781198	5.10171e-09	3.06698e-08	9.87283e-05	1.85558	-1.62744	-0.702602	1.76811e-07	6.72891e-07	0.00342165	1.85558	-1.67942	-0.747961	2.50384e-08	8.34479e-08	0.000484542	1.85558	-1.72894	-0.789887	4.73771e-09	1.57787e-08	9.16841e-05	977	1.95125	30.1196	79.0294	781	1.14062	18.9082	44.3609	612	1.04011	17.6547	44.3161	603	1.10599	21.0129	44.7651	690	1.00637	20.9893	41.8579	508	1.75991
LOC105376736	NC_000001.11	11099675..11102105		0	#N/A	#N/A	#N/A	#N/A	#N/A	0	#N/A	#N/A	#N/A	#N/A	#N/A	0	#N/A	#N/A	#N/A	#N/A	#N/A	0	#N/A	#N/A	#N/A	#N/A	#N/A	0	0	0	0	0	0	0	0	0	0	0	0	0	0	0	0	0	0	0	0	0	0
MTOR	NC_000001.11	complement(11106531..11262551)		0.57302	-1.24294	-0.313751	0.0416166	0.0833774	1	0.57302	-1.0087	-0.0124952	0.935327	0.982339	1	0.57302	-1.07371	-0.102607	0.505055	0.600529	1	0.57302	-1.06113	-0.085595	0.578586	0.657172	1	1360	0.579684	8.94804	110.01	1686	0.525512	8.71147	95.765	1355	0.491475	8.34226	98.1183	1364	0.533931	10.1442	101.26	1646	0.512359	10.686	99.8523	766	0.566357
MTOR-AS1	NC_000001.11	11143898..11149538		0	#N/A	#N/A	#N/A	#N/A	#N/A	0	#N/A	#N/A	#N/A	#N/A	#N/A	0	#N/A	#N/A	#N/A	#N/A	#N/A	0	#N/A	#N/A	#N/A	#N/A	#N/A	0	0	0	0	0	0	0	0	0	0	0	0	0	0	0	0	0	0	0	0	0	0
RNU6-537P	NC_000001.11	11152350..11152413		0	#N/A	#N/A	#N/A	#N/A	#N/A	0	#N/A	#N/A	#N/A	#N/A	#N/A	0	#N/A	#N/A	#N/A	#N/A	#N/A	0	#N/A	#N/A	#N/A	#N/A	#N/A	0	0	0	0	0	0	0	0	0	0	0	0	0	0	0	0	0	0	0	0	0	0
ANGPTL7	NC_000001.11	11189289..11195981		0	#N/A	#N/A	#N/A	#N/A	#N/A	0	#N/A	#N/A	#N/A	#N/A	#N/A	0	#N/A	#N/A	#N/A	#N/A	#N/A	0	#N/A	#N/A	#N/A	#N/A	#N/A	0	0	0	0	0	0	0	0	0	0	0	0	0	0	0	0	0	0	0	0	0	0
RNU6-291P	NC_000001.11	11226254..11226360		0	#N/A	#N/A	#N/A	#N/A	#N/A	0	#N/A	#N/A	#N/A	#N/A	#N/A	0	#N/A	#N/A	#N/A	#N/A	#N/A	0	#N/A	#N/A	#N/A	#N/A	#N/A	0	0	0	0	0	0	0	0	0	0	0	0	0	0	0	0	0	0	0	0	0	0
RPL39P6	NC_000001.11	11232910..11233310		0	#N/A	#N/A	#N/A	#N/A	#N/A	0	#N/A	#N/A	#N/A	#N/A	#N/A	0	#N/A	#N/A	#N/A	#N/A	#N/A	0	#N/A	#N/A	#N/A	#N/A	#N/A	0	0	0	0	0	0	0	0	0	0	0	0	0	0	0	0	0	0	0	0	0	0
UBIAD1	NC_000001.11	11273198..11299578		2.8216	-1.39224	-0.47741	0.00680327	0.0167916	1	2.8216	-2.4578	-1.29737	5.05662e-13	3.02117e-12	9.78558e-09	2.8216	-3.30607	-1.72512	1.5374e-21	1.0382e-20	2.97518e-17	2.8216	-2.14087	-1.0982	8.16534e-10	2.84908e-09	1.58016e-05	1236	3.11575	48.0949	99.9798	1217	2.24341	37.1892	69.1257	471	1.01036	17.1497	34.106	392	0.907504	17.2417	29.101	624	1.14874	23.9585	37.8541	578	2.52744
UBE2V2P3	NC_000001.11	complement(11278414..11279275)		0	#N/A	#N/A	#N/A	#N/A	#N/A	0	#N/A	#N/A	#N/A	#N/A	#N/A	0	#N/A	#N/A	#N/A	#N/A	#N/A	0	#N/A	#N/A	#N/A	#N/A	#N/A	0	0	0	0	0	0	0	0	0	0	0	0	0	0	0	0	0	0	0	0	0	0
LOC105376737	NC_000001.11	complement(11311439..11317461)		0	#N/A	#N/A	#N/A	#N/A	#N/A	0	#N/A	#N/A	#N/A	#N/A	#N/A	0	#N/A	#N/A	#N/A	#N/A	#N/A	0	#N/A	#N/A	#N/A	#N/A	#N/A	0	0	0	0	0	0	0	0	0	0	0	0	0	0	0	0	0	0	0	0	0	0
LOC105376739	NC_000001.11	11357945..11364461		0	#N/A	#N/A	#N/A	#N/A	#N/A	0	#N/A	#N/A	#N/A	#N/A	#N/A	0	#N/A	#N/A	#N/A	#N/A	#N/A	0	#N/A	#N/A	#N/A	#N/A	#N/A	0	0	0	0	0	0	0	0	0	0	0	0	0	0	0	0	0	0	0	0	0	0
LOC105376740	NC_000001.11	11371746..11377536		0	#N/A	#N/A	#N/A	#N/A	#N/A	0	#N/A	#N/A	#N/A	#N/A	#N/A	0	#N/A	#N/A	#N/A	#N/A	#N/A	0	#N/A	#N/A	#N/A	#N/A	#N/A	0	0	0	0	0	0	0	0	0	0	0	0	0	0	0	0	0	0	0	0	0	0
DISP3	NC_000001.11	11479155..11537583		1.09471	13.948	3.80198	1.89368e-72	2.47333e-70	3.66465e-68	0.333753	4.56813	2.1916	4.28904e-24	4.67351e-23	8.30015e-20	0.13684	1.77941	0.831397	0.000231847	0.000536789	1	0.336196	4.51698	2.17536	9.32542e-24	6.28839e-23	1.80466e-19	63	0.0717047	1.10684	5.09606	1371	1.14108	18.9159	77.8729	320	0.309932	5.26077	23.1718	145	0.151563	2.87956	10.7644	407	0.338294	7.05558	24.6901	45	0.0888441
LOC101929181	NC_000001.11	11609531..11613355		0	#N/A	#N/A	#N/A	#N/A	#N/A	0	#N/A	#N/A	#N/A	#N/A	#N/A	0	#N/A	#N/A	#N/A	#N/A	#N/A	0	#N/A	#N/A	#N/A	#N/A	#N/A	0	0	0	0	0	0	0	0	0	0	0	0	0	0	0	0	0	0	0	0	0	0
FBXO2	NC_000001.11	complement(11648361..11654831)		3.82034	26.039	4.7026	3.23016e-33	9.20716e-32	6.251e-29	1.83009	13.402	3.74438	2.7678e-21	2.63595e-20	5.35625e-17	1.7478	12.284	3.61871	5.53439e-20	3.49632e-19	1.07102e-15	1.73595	12.4302	3.63577	4.08228e-20	2.3873e-19	7.90003e-16	10	0.102769	1.58636	0.808898	388	2.91587	48.3367	22.0384	203	1.77529	30.1337	14.6996	177	1.67053	31.7386	13.14	222	1.66613	34.7495	13.4673	12	0.213921
FBXO44	NC_000001.11	11654375..11663327		2.63633	2.22574	1.15429	1.00223e-09	6.516e-09	1.93951e-05	3.05871	2.78068	1.47544	5.56235e-15	3.74539e-14	1.07643e-10	4.69773	4.10416	2.03709	9.79907e-28	8.6481e-27	1.89632e-23	5.6451	5.02434	2.32894	6.87857e-36	7.30877e-35	1.33114e-31	139	1.03248	15.9374	11.2437	457	2.48231	41.1495	25.9576	479	3.0277	51.3919	34.6853	657	4.48178	85.1496	48.7739	1034	5.60893	116.982	62.7262	110	1.41732
FBXO6	NC_000001.11	11664093..11674354		0.290461	2.19849	1.13651	0.0090064	0.0215893	1	0.37887	3.06347	1.61517	0.000189447	0.000519288	1	1.03754	7.98359	2.99704	1.09368e-12	4.86031e-12	2.11649e-08	1.09429	8.6934	3.11992	1.25751e-13	5.44552e-13	2.43352e-09	19	0.123128	1.90061	1.53691	71	0.336461	5.57755	4.03281	58	0.319846	5.42905	4.1999	198	1.17838	22.3882	14.699	236	1.11688	23.2942	14.3166	13	0.146136
MAD2L2	NC_000001.11	complement(11674480..11691788)		2.45907	-1.18712	-0.247465	0.146989	0.239854	1	2.45907	-1.84985	-0.887407	3.6614e-07	1.35453e-06	0.00708555	2.45907	-1.68595	-0.753564	1.35257e-05	3.56071e-05	0.261749	2.45907	-1.99426	-0.995851	1.27831e-08	4.14147e-08	0.000247379	640	2.45891	37.956	51.7695	691	1.9414	32.1827	39.2489	367	1.19988	20.3667	26.5752	357	1.25965	23.9322	26.5027	416	1.16721	24.3438	25.2361	369	2.45923
DRAXIN	NC_000001.11	11686635..11721766		7.03232	9.52495	3.25171	1.47951e-56	1.11074e-54	2.86315e-52	13.1082	19.1264	4.25749	8.28086e-96	9.20984e-94	1.60251e-91	9.16788	12.8265	3.68106	5.10146e-72	1.83448e-70	9.87234e-68	5.48253	7.83589	2.9701	2.27594e-47	3.47432e-46	4.4044e-43	429	0.812063	12.5351	34.7017	6497	8.99329	149.083	369.03	7751	12.4853	211.925	561.265	5635	9.79591	186.113	418.327	3955	5.46728	114.028	239.925	199	0.653423
AGTRAP	NC_000001.11	11736085..11750771		2.94359	-5.86419	-2.55193	2.16697e-26	4.34055e-25	4.19353e-22	2.94359	-7.03262	-2.81406	4.51361e-30	6.5136e-29	8.73473e-26	2.94359	-12.5776	-3.65279	9.33553e-45	1.49679e-43	1.80661e-40	2.94359	-15.3379	-3.93903	4.51598e-48	7.05415e-47	8.73932e-44	615	2.78469	42.9847	49.7472	152	0.503291	8.3431	8.63362	81	0.312102	5.2976	5.86537	61	0.253659	4.81929	4.52848	60	0.198402	4.13795	3.63982	395	3.10248
LOC101060126	NC_000001.11	complement(11761379..11762321)		0	#N/A	#N/A	#N/A	#N/A	#N/A	0	#N/A	#N/A	#N/A	#N/A	#N/A	0	#N/A	#N/A	#N/A	#N/A	#N/A	0	#N/A	#N/A	#N/A	#N/A	#N/A	0	0	0	0	0	0	0	0	0	0	0	0	0	0	0	0	0	0	0	0	0	0
C1orf167	NC_000001.11	11762188..11789585		0.0163725	1.51467	0.598999	0.545989	0.661844	1	0.009387	-7.80505	-2.96441	0.0619372	0.110065	1	0.009387	-4.75648	-2.24989	0.092414	0.142415	1	0.009387	-4.48638	-2.16555	0.106293	0.158629	1	6	0.0145636	0.224804	0.485339	12	0.0212996	0.353085	0.681601	0	0	0	0	2	0.00445825	0.0847027	0.148475	2	0.00354519	0.0739398	0.121327	1	0.00421042
LOC102724659	NC_000001.11	complement(11777077..11779619)		0	#N/A	#N/A	#N/A	#N/A	#N/A	0	#N/A	#N/A	#N/A	#N/A	#N/A	0	#N/A	#N/A	#N/A	#N/A	#N/A	0	#N/A	#N/A	#N/A	#N/A	#N/A	0	0	0	0	0	0	0	0	0	0	0	0	0	0	0	0	0	0	0	0	0	0
MTHFR	NC_000001.11	complement(11785730..11806103)		3.83221	2.09736	1.06858	1.93213e-15	2.06408e-14	3.73906e-11	6.24682	3.6749	1.87771	8.76528e-45	2.16913e-43	1.69626e-40	4.47347	2.51796	1.33226	3.48225e-23	2.5247e-22	6.73884e-19	4.93437	2.84087	1.50633	3.20052e-29	2.71626e-28	6.19365e-25	563	1.83767	28.3664	45.541	1743	4.16035	68.9665	99.0026	2254	6.2607	106.269	163.217	1565	4.69128	89.13	116.181	2044	4.87228	101.618	123.996	319	1.80617
CLCN6	NC_000001.11	11806096..11843144		1.91178	1.54127	0.624116	1.43009e-05	5.70389e-05	0.27675	2.98551	2.58754	1.37158	9.46958e-22	9.19034e-21	1.83255e-17	2.853	2.37039	1.24512	3.35851e-18	1.96894e-17	6.49938e-14	2.6771	2.27542	1.18613	1.31284e-16	6.56489e-16	2.54061e-12	647	1.16135	17.9267	52.3357	1662	2.18154	36.1636	94.4018	1859	2.83954	48.1982	134.614	1767	2.91282	55.3409	131.177	2113	2.76982	57.7684	128.182	431	1.34198
NPPA-AS1	NC_000001.11	11840319..11847616		0	#N/A	#N/A	#N/A	#N/A	#N/A	0	#N/A	#N/A	#N/A	#N/A	#N/A	0	#N/A	#N/A	#N/A	#N/A	#N/A	0	#N/A	#N/A	#N/A	#N/A	#N/A	0	0	0	0	0	0	0	0	0	0	0	0	0	0	0	0	0	0	0	0	0	0
NPPA	NC_000001.11	complement(11845709..11847783)		0.207088	1.98473	0.988942	0.292567	0.411913	1	0.263352	2.71383	1.44033	0.122616	0.20009	1	0.115294	1.18767	0.248138	0.802854	0.873296	1	0.103668	-1.00728	-0.0104628	0.991861	0.992917	1	3	0.0961476	1.48414	0.242669	8	0.187491	3.10806	0.454401	9	0.245454	4.16631	0.651708	3	0.0882992	1.6776	0.222712	5	0.117025	2.44073	0.303318	2	0.111188
NPPB	NC_000001.11	complement(11857464..11858935)		0	-1.04137	-0.058478	0.989415	0.992098	1	0	1.0882	0.121938	0.978268	0.982339	1	0	1.04512	0.0636719	0.988528	0.992073	1	0.063192	13.2305	3.7258	0.295431	0.382221	1	0	0	0	0	0	0	0	0	0	0	0	0	0	0	0	0	1	0.0329929	0.688112	0.0606636	0	0
LOC390997	NC_000001.11	11877769..11880758		0	#N/A	#N/A	#N/A	#N/A	#N/A	0	#N/A	#N/A	#N/A	#N/A	#N/A	0	#N/A	#N/A	#N/A	#N/A	#N/A	0	#N/A	#N/A	#N/A	#N/A	#N/A	0	0	0	0	0	0	0	0	0	0	0	0	0	0	0	0	0	0	0	0	0	0
RNU5E-1	NC_000001.11	11908154..11908272		0	#N/A	#N/A	#N/A	#N/A	#N/A	0	#N/A	#N/A	#N/A	#N/A	#N/A	0	#N/A	#N/A	#N/A	#N/A	#N/A	0	#N/A	#N/A	#N/A	#N/A	#N/A	0	0	0	0	0	0	0	0	0	0	0	0	0	0	0	0	0	0	0	0	0	0
RNU5E-4P	NC_000001.11	complement(11909808..11909927)		0	#N/A	#N/A	#N/A	#N/A	#N/A	0	#N/A	#N/A	#N/A	#N/A	#N/A	0	#N/A	#N/A	#N/A	#N/A	#N/A	0	#N/A	#N/A	#N/A	#N/A	#N/A	0	0	0	0	0	0	0	0	0	0	0	0	0	0	0	0	0	0	0	0	0	0
KIAA2013	NC_000001.11	complement(11919588..11926428)		20.0287	1.56736	0.648338	0.000146268	0.000498424	1	18.4639	1.55288	0.63495	0.000204692	0.000558386	1	12.724	-1.20762	-0.272171	0.113558	0.171211	1	12.724	-1.75452	-0.811078	2.8869e-06	7.78853e-06	0.0558672	1466	14.2511	219.982	118.584	2614	18.5821	308.037	148.475	2219	18.3562	311.577	160.682	1099	9.81142	186.408	81.5868	869	6.16919	128.667	52.7167	664	11.1968
PLOD1	NC_000001.11	11934667..11975542		1.30421	-1.02646	-0.0376707	0.833109	0.902645	1	1.30421	1.03146	0.0446832	0.803112	0.908985	1	1.30421	-1.64922	-0.721784	6.70213e-05	0.000163974	1	1.30421	-2.95141	-1.56141	4.19961e-17	2.14334e-16	8.12708e-13	788	1.28202	19.7893	63.7412	910	1.08263	17.9469	51.6881	895	1.23908	21.0321	64.8087	489	0.730624	13.8812	36.3021	407	0.483564	10.0854	24.6901	470	1.3264
MFN2	NC_000001.11	11980181..12013515		4.59399	1.04039	0.057119	0.706613	0.794856	1	4.40032	-1.33386	-0.415611	0.00643637	0.0141397	1	4.40032	-1.57672	-0.656931	1.69204e-05	4.41484e-05	0.327444	4.40032	-1.63092	-0.705689	3.95388e-06	1.05312e-05	0.0765155	2427	4.84178	74.738	196.32	3261	4.75728	78.8619	185.225	1807	3.06763	52.0697	130.848	1433	2.62542	49.8806	106.382	1606	2.33977	48.7991	97.4258	1144	3.95886
MIIP	NC_000001.11	12019242..12032049		1.91871	-1.13819	-0.186747	0.344405	0.466009	1	1.91871	-1.51098	-0.595482	0.00309378	0.00712579	1	1.91871	-1.35756	-0.44102	0.0271243	0.0468436	1	1.91871	-1.14641	-0.197129	0.321608	0.408958	1	380	1.97305	30.4561	30.7381	450	1.7086	28.3236	25.56	261	1.1532	19.5743	18.8995	259	1.23501	23.4641	19.2275	420	1.59256	33.2151	25.4787	207	1.86438
MIR6729	NC_000001.11	12029158..12029222		0	#N/A	#N/A	#N/A	#N/A	#N/A	0	#N/A	#N/A	#N/A	#N/A	#N/A	0	#N/A	#N/A	#N/A	#N/A	#N/A	0	#N/A	#N/A	#N/A	#N/A	#N/A	0	0	0	0	0	0	0	0	0	0	0	0	0	0	0	0	0	0	0	0	0	0
RN7SL649P	NC_000001.11	complement(12036740..12037014)		0	#N/A	#N/A	#N/A	#N/A	#N/A	0	#N/A	#N/A	#N/A	#N/A	#N/A	0	#N/A	#N/A	#N/A	#N/A	#N/A	0	#N/A	#N/A	#N/A	#N/A	#N/A	0	0	0	0	0	0	0	0	0	0	0	0	0	0	0	0	0	0	0	0	0	0
TNFRSF8	NC_000001.11	12063318..12144213		0.00614026	-1.54245	-0.625226	0.460914	0.575886	1	0.00614026	-13.248	-3.72771	0.0122302	0.0255675	1	0.00614026	-2.92758	-1.54971	0.101455	0.1549	1	0.00614026	-13.6618	-3.77208	0.0113585	0.0206255	1	8	0.00657655	0.101516	0.647119	9	0.00541033	0.0896876	0.511201	1	0.000699549	0.0118741	0.072412	2	0.00150993	0.0286872	0.148475	0	0	0	0	4	0.00570397
RNU6-777P	NC_000001.11	complement(12077881..12077984)		0	#N/A	#N/A	#N/A	#N/A	#N/A	0	#N/A	#N/A	#N/A	#N/A	#N/A	0	#N/A	#N/A	#N/A	#N/A	#N/A	0	#N/A	#N/A	#N/A	#N/A	#N/A	0	0	0	0	0	0	0	0	0	0	0	0	0	0	0	0	0	0	0	0	0	0
RPL23AP89	NC_000001.11	complement(12080293..12080547)		0	#N/A	#N/A	#N/A	#N/A	#N/A	0	#N/A	#N/A	#N/A	#N/A	#N/A	0	#N/A	#N/A	#N/A	#N/A	#N/A	0	#N/A	#N/A	#N/A	#N/A	#N/A	0	0	0	0	0	0	0	0	0	0	0	0	0	0	0	0	0	0	0	0	0	0
MIR7846	NC_000001.11	12166943..12167038		0	#N/A	#N/A	#N/A	#N/A	#N/A	0	#N/A	#N/A	#N/A	#N/A	#N/A	0	#N/A	#N/A	#N/A	#N/A	#N/A	0	#N/A	#N/A	#N/A	#N/A	#N/A	0	0	0	0	0	0	0	0	0	0	0	0	0	0	0	0	0	0	0	0	0	0
TNFRSF1B	NC_000001.11	12166948..12209222		0.25551	-14.3243	-3.8404	1.63831e-11	1.26944e-10	3.17046e-07	0.25551	-108.437	-6.76071	8.84443e-13	5.18816e-12	1.71157e-08	0.25551	-118.787	-6.89223	3.03591e-13	1.38752e-12	5.87509e-09	0.25551	-161.221	-7.3329	1.49649e-11	5.794e-11	2.89601e-07	167	0.262705	4.05513	13.5086	16	0.0184054	0.305108	0.908802	1	0.00133863	0.0227219	0.072412	0	0	0	0	1	0.0011488	0.0239598	0.0606636	91	0.248315
MIR4632	NC_000001.11	12191713..12191773		0	#N/A	#N/A	#N/A	#N/A	#N/A	0	#N/A	#N/A	#N/A	#N/A	#N/A	0	#N/A	#N/A	#N/A	#N/A	#N/A	0	#N/A	#N/A	#N/A	#N/A	#N/A	0	0	0	0	0	0	0	0	0	0	0	0	0	0	0	0	0	0	0	0	0	0
LOC107984917	NC_000001.11	12214242..12227610		0	#N/A	#N/A	#N/A	#N/A	#N/A	0	#N/A	#N/A	#N/A	#N/A	#N/A	0	#N/A	#N/A	#N/A	#N/A	#N/A	0	#N/A	#N/A	#N/A	#N/A	#N/A	0	0	0	0	0	0	0	0	0	0	0	0	0	0	0	0	0	0	0	0	0	0
LOC390998	NC_000001.11	complement(12220727..12221101)		0	#N/A	#N/A	#N/A	#N/A	#N/A	0	#N/A	#N/A	#N/A	#N/A	#N/A	0	#N/A	#N/A	#N/A	#N/A	#N/A	0	#N/A	#N/A	#N/A	#N/A	#N/A	0	0	0	0	0	0	0	0	0	0	0	0	0	0	0	0	0	0	0	0	0	0
VPS13D	NC_000001.11	12230039..12512047		0.138951	-1.46124	-0.547196	0.0067823	0.0167463	1	0.150923	1.17524	0.232957	0.245783	0.360223	1	0.195118	1.45665	0.542655	0.00660894	0.012722	1	0.220111	1.68074	0.749099	0.000175351	0.000397904	1	554	0.130642	2.0166	44.813	702	0.121055	2.00674	39.8737	706	0.141673	2.40475	51.1229	939	0.203356	3.86357	69.7089	1349	0.232315	4.84525	81.8352	360	0.14726
SNORA59A	NC_000001.11	12507246..12507397		0	#N/A	#N/A	#N/A	#N/A	#N/A	0	#N/A	#N/A	#N/A	#N/A	#N/A	0	#N/A	#N/A	#N/A	#N/A	#N/A	0	#N/A	#N/A	#N/A	#N/A	#N/A	0	0	0	0	0	0	0	0	0	0	0	0	0	0	0	0	0	0	0	0	0	0
LOC105376744	NC_000001.11	12525256..12528881		0	#N/A	#N/A	#N/A	#N/A	#N/A	0	#N/A	#N/A	#N/A	#N/A	#N/A	0	#N/A	#N/A	#N/A	#N/A	#N/A	0	#N/A	#N/A	#N/A	#N/A	#N/A	0	0	0	0	0	0	0	0	0	0	0	0	0	0	0	0	0	0	0	0	0	0
DHRS3	NC_000001.11	complement(12567910..12618361)		0.0019998	14.593	3.8672	0.274587	0.39378	1	0	1.0882	0.121938	0.978269	0.982339	1	0.000487673	4.84552	2.27665	0.538135	0.629937	1	0	1.05008	0.0704965	0.987451	0.98927	1	0	0	0	0	2	0.00192779	0.0319572	0.1136	0	0	0	0	0	0	0	0	0	0	0	0	0	0
RNU6ATAC18P	NC_000001.11	complement(12569972..12570072)		0	#N/A	#N/A	#N/A	#N/A	#N/A	0	#N/A	#N/A	#N/A	#N/A	#N/A	0	#N/A	#N/A	#N/A	#N/A	#N/A	0	#N/A	#N/A	#N/A	#N/A	#N/A	0	0	0	0	0	0	0	0	0	0	0	0	0	0	0	0	0	0	0	0	0	0
MIR6730	NC_000001.11	complement(12578957..12579023)		0	#N/A	#N/A	#N/A	#N/A	#N/A	0	#N/A	#N/A	#N/A	#N/A	#N/A	0	#N/A	#N/A	#N/A	#N/A	#N/A	0	#N/A	#N/A	#N/A	#N/A	#N/A	0	0	0	0	0	0	0	0	0	0	0	0	0	0	0	0	0	0	0	0	0	0
AADACL4	NC_000001.11	12644547..12667086		0	#N/A	#N/A	#N/A	#N/A	#N/A	0	#N/A	#N/A	#N/A	#N/A	#N/A	0	#N/A	#N/A	#N/A	#N/A	#N/A	0	#N/A	#N/A	#N/A	#N/A	#N/A	0	0	0	0	0	0	0	0	0	0	0	0	0	0	0	0	0	0	0	0	0	0
AADACL3	NC_000001.11	12716115..12728759		0	#N/A	#N/A	#N/A	#N/A	#N/A	0	#N/A	#N/A	#N/A	#N/A	#N/A	0	#N/A	#N/A	#N/A	#N/A	#N/A	0	#N/A	#N/A	#N/A	#N/A	#N/A	0	0	0	0	0	0	0	0	0	0	0	0	0	0	0	0	0	0	0	0	0	0
C1orf158	NC_000001.11	12746186..12761169		0	#N/A	#N/A	#N/A	#N/A	#N/A	0	#N/A	#N/A	#N/A	#N/A	#N/A	0	#N/A	#N/A	#N/A	#N/A	#N/A	0	#N/A	#N/A	#N/A	#N/A	#N/A	0	0	0	0	0	0	0	0	0	0	0	0	0	0	0	0	0	0	0	0	0	0
PRAMEF12	NC_000001.11	12774848..12777906		0	#N/A	#N/A	#N/A	#N/A	#N/A	0	#N/A	#N/A	#N/A	#N/A	#N/A	0	#N/A	#N/A	#N/A	#N/A	#N/A	0	#N/A	#N/A	#N/A	#N/A	#N/A	0	0	0	0	0	0	0	0	0	0	0	0	0	0	0	0	0	0	0	0	0	0
PRAMEF1	NC_000001.11	12791397..12796628		0	#N/A	#N/A	#N/A	#N/A	#N/A	0	#N/A	#N/A	#N/A	#N/A	#N/A	0	#N/A	#N/A	#N/A	#N/A	#N/A	0	#N/A	#N/A	#N/A	#N/A	#N/A	0	0	0	0	0	0	0	0	0	0	0	0	0	0	0	0	0	0	0	0	0	0
LOC105376745_1	NC_000001.11	complement(12822724..12823223)		0	#N/A	#N/A	#N/A	#N/A	#N/A	0	#N/A	#N/A	#N/A	#N/A	#N/A	0	#N/A	#N/A	#N/A	#N/A	#N/A	0	#N/A	#N/A	#N/A	#N/A	#N/A	0	0	0	0	0	0	0	0	0	0	0	0	0	0	0	0	0	0	0	0	0	0
PRAMEF11_1	NC_000001.11	complement(12824380..12831410)		0	#N/A	#N/A	#N/A	#N/A	#N/A	0	#N/A	#N/A	#N/A	#N/A	#N/A	0	#N/A	#N/A	#N/A	#N/A	#N/A	0	#N/A	#N/A	#N/A	#N/A	#N/A	0	0	0	0	0	0	0	0	0	0	0	0	0	0	0	0	0	0	0	0	0	0
PRAMEF30P_1	NC_000001.11	complement(12838470..12841383)		0	#N/A	#N/A	#N/A	#N/A	#N/A	0	#N/A	#N/A	#N/A	#N/A	#N/A	0	#N/A	#N/A	#N/A	#N/A	#N/A	0	#N/A	#N/A	#N/A	#N/A	#N/A	0	0	0	0	0	0	0	0	0	0	0	0	0	0	0	0	0	0	0	0	0	0
HNRNPCL1_1	NC_000001.11	complement(12847377..12848756)		0.0365558	7.77663	2.95914	0.409395	0.529021	1	0	1.0882	0.121938	0.978222	0.982339	1	0	1.04512	0.0636719	0.988503	0.992073	1	0.0425005	9.16955	3.19685	0.372984	0.465265	1	0	0	0	0	1	0.0352395	0.584168	0.0568001	0	0	0	0	0	0	0	0	1	0.0351924	0.733986	0.0606636	0	0
PRAMEF2_1	NC_000001.11	12857086..12861909		0	#N/A	#N/A	#N/A	#N/A	#N/A	0	#N/A	#N/A	#N/A	#N/A	#N/A	0	#N/A	#N/A	#N/A	#N/A	#N/A	0	#N/A	#N/A	#N/A	#N/A	#N/A	0	0	0	0	0	0	0	0	0	0	0	0	0	0	0	0	0	0	0	0	0	0
PRAMEF4_1	NC_000001.11	complement(12879212..12886201)		0	#N/A	#N/A	#N/A	#N/A	#N/A	0	#N/A	#N/A	#N/A	#N/A	#N/A	0	#N/A	#N/A	#N/A	#N/A	#N/A	0	#N/A	#N/A	#N/A	#N/A	#N/A	0	0	0	0	0	0	0	0	0	0	0	0	0	0	0	0	0	0	0	0	0	0
PRAMEF10_1	NC_000001.11	complement(12892896..12898270)		0	#N/A	#N/A	#N/A	#N/A	#N/A	0	#N/A	#N/A	#N/A	#N/A	#N/A	0	#N/A	#N/A	#N/A	#N/A	#N/A	0	#N/A	#N/A	#N/A	#N/A	#N/A	0	0	0	0	0	0	0	0	0	0	0	0	0	0	0	0	0	0	0	0	0	0
PRAMEF7_1	NC_000001.11	12916647..12920480		0	#N/A	#N/A	#N/A	#N/A	#N/A	0	#N/A	#N/A	#N/A	#N/A	#N/A	0	#N/A	#N/A	#N/A	#N/A	#N/A	0	#N/A	#N/A	#N/A	#N/A	#N/A	0	0	0	0	0	0	0	0	0	0	0	0	0	0	0	0	0	0	0	0	0	0
RNU6-1072P_1	NC_000001.11	12922554..12922659		0	#N/A	#N/A	#N/A	#N/A	#N/A	0	#N/A	#N/A	#N/A	#N/A	#N/A	0	#N/A	#N/A	#N/A	#N/A	#N/A	0	#N/A	#N/A	#N/A	#N/A	#N/A	0	0	0	0	0	0	0	0	0	0	0	0	0	0	0	0	0	0	0	0	0	0
PRAMEF29P_1	NC_000001.11	12926162..12928882		0	#N/A	#N/A	#N/A	#N/A	#N/A	0	#N/A	#N/A	#N/A	#N/A	#N/A	0	#N/A	#N/A	#N/A	#N/A	#N/A	0	#N/A	#N/A	#N/A	#N/A	#N/A	0	0	0	0	0	0	0	0	0	0	0	0	0	0	0	0	0	0	0	0	0	0
PRAMEF6_1	NC_000001.11	complement(12938472..12947580)		0	#N/A	#N/A	#N/A	#N/A	#N/A	0	#N/A	#N/A	#N/A	#N/A	#N/A	0	#N/A	#N/A	#N/A	#N/A	#N/A	0	#N/A	#N/A	#N/A	#N/A	#N/A	0	0	0	0	0	0	0	0	0	0	0	0	0	0	0	0	0	0	0	0	0	0
PRAMEF28_1	NC_000001.11	13029364..13032130		0	#N/A	#N/A	#N/A	#N/A	#N/A	0	#N/A	#N/A	#N/A	#N/A	#N/A	0	#N/A	#N/A	#N/A	#N/A	#N/A	0	#N/A	#N/A	#N/A	#N/A	#N/A	0	0	0	0	0	0	0	0	0	0	0	0	0	0	0	0	0	0	0	0	0	0
PRAMEF27_1	NC_000001.11	complement(13049808..13053659)		0	#N/A	#N/A	#N/A	#N/A	#N/A	0	#N/A	#N/A	#N/A	#N/A	#N/A	0	#N/A	#N/A	#N/A	#N/A	#N/A	0	#N/A	#N/A	#N/A	#N/A	#N/A	0	0	0	0	0	0	0	0	0	0	0	0	0	0	0	0	0	0	0	0	0	0
HNRNPCL3_1	NC_000001.11	13061232..13062237		0	#N/A	#N/A	#N/A	#N/A	#N/A	0	#N/A	#N/A	#N/A	#N/A	#N/A	0	#N/A	#N/A	#N/A	#N/A	#N/A	0	#N/A	#N/A	#N/A	#N/A	#N/A	0	0	0	0	0	0	0	0	0	0	0	0	0	0	0	0	0	0	0	0	0	0
PRAMEF25_1	NC_000001.11	13073678..13078038		0	#N/A	#N/A	#N/A	#N/A	#N/A	0	#N/A	#N/A	#N/A	#N/A	#N/A	0	#N/A	#N/A	#N/A	#N/A	#N/A	0	#N/A	#N/A	#N/A	#N/A	#N/A	0	0	0	0	0	0	0	0	0	0	0	0	0	0	0	0	0	0	0	0	0	0
PRAMEF34P_1	NC_000001.11	complement(13094515..13099717)		0	#N/A	#N/A	#N/A	#N/A	#N/A	0	#N/A	#N/A	#N/A	#N/A	#N/A	0	#N/A	#N/A	#N/A	#N/A	#N/A	0	#N/A	#N/A	#N/A	#N/A	#N/A	0	0	0	0	0	0	0	0	0	0	0	0	0	0	0	0	0	0	0	0	0	0
PRAMEF35P_1	NC_000001.11	complement(13104375..13105689)		0	#N/A	#N/A	#N/A	#N/A	#N/A	0	#N/A	#N/A	#N/A	#N/A	#N/A	0	#N/A	#N/A	#N/A	#N/A	#N/A	0	#N/A	#N/A	#N/A	#N/A	#N/A	0	0	0	0	0	0	0	0	0	0	0	0	0	0	0	0	0	0	0	0	0	0
HNRNPCL2_1	NC_000001.11	complement(13115488..13116854)		0	-1.04137	-0.058478	0.989388	0.992098	1	0	1.0882	0.121938	0.978216	0.982339	1	0	1.04512	0.0636719	0.9885	#N/A	1	0.0251411	5.11018	2.35337	0.523341	#N/A	1	0	0	0	0	0	0	0	0	0	0	0	0	0	0	0	0	0	0	0	0	0	0
PRAMEF36P_1	NC_000001.11	13127069..13132274		0	#N/A	#N/A	#N/A	#N/A	#N/A	0	#N/A	#N/A	#N/A	#N/A	#N/A	0	#N/A	#N/A	#N/A	#N/A	#N/A	0	#N/A	#N/A	#N/A	#N/A	#N/A	0	0	0	0	0	0	0	0	0	0	0	0	0	0	0	0	0	0	0	0	0	0
PRAMEF26_1	NC_000001.11	complement(13148905..13153111)		0	#N/A	#N/A	#N/A	#N/A	#N/A	0	#N/A	#N/A	#N/A	#N/A	#N/A	0	#N/A	#N/A	#N/A	#N/A	#N/A	0	#N/A	#N/A	#N/A	#N/A	#N/A	0	0	0	0	0	0	0	0	0	0	0	0	0	0	0	0	0	0	0	0	0	0
HNRNPCL4_1	NC_000001.11	complement(13164555..13165482)		0	#N/A	#N/A	#N/A	#N/A	#N/A	0	#N/A	#N/A	#N/A	#N/A	#N/A	0	#N/A	#N/A	#N/A	#N/A	#N/A	0	#N/A	#N/A	#N/A	#N/A	#N/A	0	0	0	0	0	0	0	0	0	0	0	0	0	0	0	0	0	0	0	0	0	0
PRAMEF9_1	NC_000001.11	13175281..13179132		0	#N/A	#N/A	#N/A	#N/A	#N/A	0	#N/A	#N/A	#N/A	#N/A	#N/A	0	#N/A	#N/A	#N/A	#N/A	#N/A	0	#N/A	#N/A	#N/A	#N/A	#N/A	0	0	0	0	0	0	0	0	0	0	0	0	0	0	0	0	0	0	0	0	0	0
PRAMEF13_1	NC_000001.11	complement(13196188..13201409)		0	#N/A	#N/A	#N/A	#N/A	#N/A	0	#N/A	#N/A	#N/A	#N/A	#N/A	0	#N/A	#N/A	#N/A	#N/A	#N/A	0	#N/A	#N/A	#N/A	#N/A	#N/A	0	0	0	0	0	0	0	0	0	0	0	0	0	0	0	0	0	0	0	0	0	0
PRAMEF18_1	NC_000001.11	complement(13222695..13226154)		0	#N/A	#N/A	#N/A	#N/A	#N/A	0	#N/A	#N/A	#N/A	#N/A	#N/A	0	#N/A	#N/A	#N/A	#N/A	#N/A	0	#N/A	#N/A	#N/A	#N/A	#N/A	0	0	0	0	0	0	0	0	0	0	0	0	0	0	0	0	0	0	0	0	0	0
PRAMEF31P_1	NC_000001.11	13245837..13248814		0	#N/A	#N/A	#N/A	#N/A	#N/A	0	#N/A	#N/A	#N/A	#N/A	#N/A	0	#N/A	#N/A	#N/A	#N/A	#N/A	0	#N/A	#N/A	#N/A	#N/A	#N/A	0	0	0	0	0	0	0	0	0	0	0	0	0	0	0	0	0	0	0	0	0	0
PRAMEF5_1	NC_000001.11	13254198..13263435		0	#N/A	#N/A	#N/A	#N/A	#N/A	0	#N/A	#N/A	#N/A	#N/A	#N/A	0	#N/A	#N/A	#N/A	#N/A	#N/A	0	#N/A	#N/A	#N/A	#N/A	#N/A	0	0	0	0	0	0	0	0	0	0	0	0	0	0	0	0	0	0	0	0	0	0
PRAMEF32P_1	NC_000001.11	complement(13272907..13275627)		0	#N/A	#N/A	#N/A	#N/A	#N/A	0	#N/A	#N/A	#N/A	#N/A	#N/A	0	#N/A	#N/A	#N/A	#N/A	#N/A	0	#N/A	#N/A	#N/A	#N/A	#N/A	0	0	0	0	0	0	0	0	0	0	0	0	0	0	0	0	0	0	0	0	0	0
RNU6-771P_1	NC_000001.11	complement(13279126..13279231)		0	#N/A	#N/A	#N/A	#N/A	#N/A	0	#N/A	#N/A	#N/A	#N/A	#N/A	0	#N/A	#N/A	#N/A	#N/A	#N/A	0	#N/A	#N/A	#N/A	#N/A	#N/A	0	0	0	0	0	0	0	0	0	0	0	0	0	0	0	0	0	0	0	0	0	0
PRAMEF8_1	NC_000001.11	complement(13281223..13285137)		0	#N/A	#N/A	#N/A	#N/A	#N/A	0	#N/A	#N/A	#N/A	#N/A	#N/A	0	#N/A	#N/A	#N/A	#N/A	#N/A	0	#N/A	#N/A	#N/A	#N/A	#N/A	0	0	0	0	0	0	0	0	0	0	0	0	0	0	0	0	0	0	0	0	0	0
PRAMEF33P_1	NC_000001.11	13303539..13308907		0	#N/A	#N/A	#N/A	#N/A	#N/A	0	#N/A	#N/A	#N/A	#N/A	#N/A	0	#N/A	#N/A	#N/A	#N/A	#N/A	0	#N/A	#N/A	#N/A	#N/A	#N/A	0	0	0	0	0	0	0	0	0	0	0	0	0	0	0	0	0	0	0	0	0	0
PRAMEF15	NC_000001.11	13315581..13322595		0	#N/A	#N/A	#N/A	#N/A	#N/A	0	#N/A	#N/A	#N/A	#N/A	#N/A	0	#N/A	#N/A	#N/A	#N/A	#N/A	0	#N/A	#N/A	#N/A	#N/A	#N/A	0	0	0	0	0	0	0	0	0	0	0	0	0	0	0	0	0	0	0	0	0	0
PRAMEF14	NC_000001.11	complement(13341892..13347134)		0	#N/A	#N/A	#N/A	#N/A	#N/A	0	#N/A	#N/A	#N/A	#N/A	#N/A	0	#N/A	#N/A	#N/A	#N/A	#N/A	0	#N/A	#N/A	#N/A	#N/A	#N/A	0	0	0	0	0	0	0	0	0	0	0	0	0	0	0	0	0	0	0	0	0	0
PRAMEF19	NC_000001.11	complement(13368431..13371947)		0	#N/A	#N/A	#N/A	#N/A	#N/A	0	#N/A	#N/A	#N/A	#N/A	#N/A	0	#N/A	#N/A	#N/A	#N/A	#N/A	0	#N/A	#N/A	#N/A	#N/A	#N/A	0	0	0	0	0	0	0	0	0	0	0	0	0	0	0	0	0	0	0	0	0	0
PRAMEF17	NC_000001.11	13389632..13392629		0	#N/A	#N/A	#N/A	#N/A	#N/A	0	#N/A	#N/A	#N/A	#N/A	#N/A	0	#N/A	#N/A	#N/A	#N/A	#N/A	0	#N/A	#N/A	#N/A	#N/A	#N/A	0	0	0	0	0	0	0	0	0	0	0	0	0	0	0	0	0	0	0	0	0	0
PRAMEF20	NC_000001.11	13410450..13421328		0	#N/A	#N/A	#N/A	#N/A	#N/A	0	#N/A	#N/A	#N/A	#N/A	#N/A	0	#N/A	#N/A	#N/A	#N/A	#N/A	0	#N/A	#N/A	#N/A	#N/A	#N/A	0	0	0	0	0	0	0	0	0	0	0	0	0	0	0	0	0	0	0	0	0	0
LRRC38	NC_000001.11	complement(13474977..13513747)		0.00062715	4.36835	2.12709	0.563623	0.66862	1	0	1.0882	0.121938	0.978216	0.982339	1	0	1.04512	0.0636719	0.9885	#N/A	1	0	1.05008	0.0704965	0.98742	#N/A	1	0	0	0	0	1	0.0012543	0.0207927	0.0568001	0	0	0	0	0	0	0	0	0	0	0	0	0	0
LOC102724856	NC_000001.11	13486844..13493726		0	#N/A	#N/A	#N/A	#N/A	#N/A	0	#N/A	#N/A	#N/A	#N/A	#N/A	0	#N/A	#N/A	#N/A	#N/A	#N/A	0	#N/A	#N/A	#N/A	#N/A	#N/A	0	0	0	0	0	0	0	0	0	0	0	0	0	0	0	0	0	0	0	0	0	0
LOC107984918	NC_000001.11	13513220..13517054		0	#N/A	#N/A	#N/A	#N/A	#N/A	0	#N/A	#N/A	#N/A	#N/A	#N/A	0	#N/A	#N/A	#N/A	#N/A	#N/A	0	#N/A	#N/A	#N/A	#N/A	#N/A	0	0	0	0	0	0	0	0	0	0	0	0	0	0	0	0	0	0	0	0	0	0
BRWD1P1	NC_000001.11	13555001..13555694		0	#N/A	#N/A	#N/A	#N/A	#N/A	0	#N/A	#N/A	#N/A	#N/A	#N/A	0	#N/A	#N/A	#N/A	#N/A	#N/A	0	#N/A	#N/A	#N/A	#N/A	#N/A	0	0	0	0	0	0	0	0	0	0	0	0	0	0	0	0	0	0	0	0	0	0
PDPN	NC_000001.11	13583757..13617957		0.13962	-14.8877	-3.89605	9.68835e-08	5.05879e-07	0.00187489	0.13962	-65.974	-6.04382	9.74945e-08	3.82158e-07	0.00188671	0.13962	-72.0607	-6.17114	4.91916e-08	1.60171e-07	0.000951955	0.13962	-122.608	-6.93791	1.11885e-06	3.11645e-06	0.0216521	43	0.0836113	1.29063	3.47826	6	0.00853141	0.141426	0.340801	1	0.00165465	0.0280859	0.072412	1	0.00178573	0.0339271	0.0742373	1	0.00142	0.0296161	0.0606636	58	0.195629
LOC107984919	NC_000001.11	13623126..13642847		0	#N/A	#N/A	#N/A	#N/A	#N/A	0	#N/A	#N/A	#N/A	#N/A	#N/A	0	#N/A	#N/A	#N/A	#N/A	#N/A	0	#N/A	#N/A	#N/A	#N/A	#N/A	0	0	0	0	0	0	0	0	0	0	0	0	0	0	0	0	0	0	0	0	0	0
RNA5SP41	NC_000001.11	complement(13623184..13623284)		0	#N/A	#N/A	#N/A	#N/A	#N/A	0	#N/A	#N/A	#N/A	#N/A	#N/A	0	#N/A	#N/A	#N/A	#N/A	#N/A	0	#N/A	#N/A	#N/A	#N/A	#N/A	0	0	0	0	0	0	0	0	0	0	0	0	0	0	0	0	0	0	0	0	0	0
LOC105378612	NC_000001.11	13670194..13674718		0	#N/A	#N/A	#N/A	#N/A	#N/A	0	#N/A	#N/A	#N/A	#N/A	#N/A	0	#N/A	#N/A	#N/A	#N/A	#N/A	0	#N/A	#N/A	#N/A	#N/A	#N/A	0	0	0	0	0	0	0	0	0	0	0	0	0	0	0	0	0	0	0	0	0	0
LOC105376756	NC_000001.11	complement(13687103..13691892)		0	#N/A	#N/A	#N/A	#N/A	#N/A	0	#N/A	#N/A	#N/A	#N/A	#N/A	0	#N/A	#N/A	#N/A	#N/A	#N/A	0	#N/A	#N/A	#N/A	#N/A	#N/A	0	0	0	0	0	0	0	0	0	0	0	0	0	0	0	0	0	0	0	0	0	0
PRDM2	NC_000001.11	13698875..13825079		0.888363	1.25112	0.323218	0.0691807	0.128465	1	1.11021	1.6828	0.750864	2.39564e-05	7.35764e-05	0.463605	1.27225	1.84891	0.886677	5.91373e-07	1.76567e-06	0.0114442	1.53108	2.27167	1.18375	2.52949e-11	9.65933e-11	4.89507e-07	1384	0.729281	11.2572	111.952	2785	1.07314	17.7896	158.188	2350	1.05375	17.8862	170.168	2716	1.31434	24.9712	201.629	3737	1.43805	29.9926	226.7	756	0.691019
KAZN	NC_000001.11	13893387..15118048		0.0269958	4.4515	2.15429	2.1484e-19	2.95583e-18	4.15759e-15	0.00608787	-1.85955	-0.894956	0.000834222	0.00209661	1	0.0121071	2.06012	1.04273	1.91288e-05	4.96695e-05	0.370181	0.022643	3.95367	1.98319	1.61596e-16	8.04216e-16	3.1272e-12	108	0.00586466	0.0905273	8.7361	789	0.0313306	0.519371	44.8153	75	0.00346569	0.0588264	5.4309	239	0.0119189	0.226448	17.7427	665	0.0263714	0.550012	40.3413	67	0.00631107
RNU6-1265P	NC_000001.11	complement(14124233..14124335)		0	#N/A	#N/A	#N/A	#N/A	#N/A	0	#N/A	#N/A	#N/A	#N/A	#N/A	0	#N/A	#N/A	#N/A	#N/A	#N/A	0	#N/A	#N/A	#N/A	#N/A	#N/A	0	0	0	0	0	0	0	0	0	0	0	0	0	0	0	0	0	0	0	0	0	0
LOC107985467	NC_000001.11	14214243..14221488		0	#N/A	#N/A	#N/A	#N/A	#N/A	0	#N/A	#N/A	#N/A	#N/A	#N/A	0	#N/A	#N/A	#N/A	#N/A	#N/A	0	#N/A	#N/A	#N/A	#N/A	#N/A	0	0	0	0	0	0	0	0	0	0	0	0	0	0	0	0	0	0	0	0	0	0
LOC107985468	NC_000001.11	complement(14222028..14254889)		0	#N/A	#N/A	#N/A	#N/A	#N/A	0	#N/A	#N/A	#N/A	#N/A	#N/A	0	#N/A	#N/A	#N/A	#N/A	#N/A	0	#N/A	#N/A	#N/A	#N/A	#N/A	0	0	0	0	0	0	0	0	0	0	0	0	0	0	0	0	0	0	0	0	0	0
LOC105376762	NC_000001.11	complement(14388107..14394361)		0	#N/A	#N/A	#N/A	#N/A	#N/A	0	#N/A	#N/A	#N/A	#N/A	#N/A	0	#N/A	#N/A	#N/A	#N/A	#N/A	0	#N/A	#N/A	#N/A	#N/A	#N/A	0	0	0	0	0	0	0	0	0	0	0	0	0	0	0	0	0	0	0	0	0	0
TBCAP2	NC_000001.11	complement(14691937..14692400)		0	#N/A	#N/A	#N/A	#N/A	#N/A	0	#N/A	#N/A	#N/A	#N/A	#N/A	0	#N/A	#N/A	#N/A	#N/A	#N/A	0	#N/A	#N/A	#N/A	#N/A	#N/A	0	0	0	0	0	0	0	0	0	0	0	0	0	0	0	0	0	0	0	0	0	0
LOC105376759	NC_000001.11	complement(14801092..14814895)		0	#N/A	#N/A	#N/A	#N/A	#N/A	0	#N/A	#N/A	#N/A	#N/A	#N/A	0	#N/A	#N/A	#N/A	#N/A	#N/A	0	#N/A	#N/A	#N/A	#N/A	#N/A	0	0	0	0	0	0	0	0	0	0	0	0	0	0	0	0	0	0	0	0	0	0
LOC105376758	NC_000001.11	complement(14822384..14826229)		0	#N/A	#N/A	#N/A	#N/A	#N/A	0	#N/A	#N/A	#N/A	#N/A	#N/A	0	#N/A	#N/A	#N/A	#N/A	#N/A	0	#N/A	#N/A	#N/A	#N/A	#N/A	0	0	0	0	0	0	0	0	0	0	0	0	0	0	0	0	0	0	0	0	0	0
LOC107985469	NC_000001.11	complement(14886750..14911575)		0	#N/A	#N/A	#N/A	#N/A	#N/A	0	#N/A	#N/A	#N/A	#N/A	#N/A	0	#N/A	#N/A	#N/A	#N/A	#N/A	0	#N/A	#N/A	#N/A	#N/A	#N/A	0	0	0	0	0	0	0	0	0	0	0	0	0	0	0	0	0	0	0	0	0	0
TMEM51-AS1	NC_000001.11	complement(15111815..15152464)		0	#N/A	#N/A	#N/A	#N/A	#N/A	0	#N/A	#N/A	#N/A	#N/A	#N/A	0	#N/A	#N/A	#N/A	#N/A	#N/A	0	#N/A	#N/A	#N/A	#N/A	#N/A	0	0	0	0	0	0	0	0	0	0	0	0	0	0	0	0	0	0	0	0	0	0
TMEM51	NC_000001.11	15152418..15220480		0.0832628	1.94234	0.957796	0.0580486	0.11077	1	0.0406575	-1.2567	-0.329644	0.528695	0.643882	1	0.0406575	-2.13015	-1.09096	0.0424592	0.0705394	1	0.0406575	-2.28789	-1.19402	0.028176	0.0477737	1	52	0.0508075	0.784268	4.20627	117	0.0835956	1.38577	6.64561	46	0.0382465	0.649194	3.33095	13	0.011665	0.221625	0.965086	20	0.0142707	0.297636	1.21327	18	0.0305074
C1orf195	NC_000001.11	complement(15164069..15171921)		0.0030963	4.36835	2.12709	0.563623	0.66862	1	0.00371574	5.26982	2.39775	0.515507	0.641264	1	0.00313308	4.84552	2.27665	0.536658	0.629467	1	0	1.05008	0.0704965	0.98742	0.98927	1	0	0	0	0	1	0.0061926	0.102655	0.0568001	0	0	0	0	0	0	0	0	0	0	0	0	0	0
LOC100420251	NC_000001.11	complement(15191746..15193127)		0	#N/A	#N/A	#N/A	#N/A	#N/A	0	#N/A	#N/A	#N/A	#N/A	#N/A	0	#N/A	#N/A	#N/A	#N/A	#N/A	0	#N/A	#N/A	#N/A	#N/A	#N/A	0	0	0	0	0	0	0	0	0	0	0	0	0	0	0	0	0	0	0	0	0	0
LOC100421184	NC_000001.11	15226364..15227243		0	#N/A	#N/A	#N/A	#N/A	#N/A	0	#N/A	#N/A	#N/A	#N/A	#N/A	0	#N/A	#N/A	#N/A	#N/A	#N/A	0	#N/A	#N/A	#N/A	#N/A	#N/A	0	0	0	0	0	0	0	0	0	0	0	0	0	0	0	0	0	0	0	0	0	0
FHAD1	NC_000001.11	15236559..15400283		0.00253581	3.18107	1.66951	0.171381	0.271795	1	0.00121516	1.67286	0.742318	0.563775	0.676936	1	0.00340413	4.31124	2.1081	0.0819581	0.12798	1	0.00244599	3.20023	1.67818	0.172774	0.242689	1	2	0.000812364	0.0125397	0.16178	16	0.00475241	0.0787811	0.908802	6	0.00207387	0.0352017	0.434472	11	0.00410328	0.0779585	0.816611	8	0.00237303	0.0494928	0.485309	1	0.000704579
LOC101927417	NC_000001.11	complement(15328743..15343883)		0	#N/A	#N/A	#N/A	#N/A	#N/A	0	#N/A	#N/A	#N/A	#N/A	#N/A	0	#N/A	#N/A	#N/A	#N/A	#N/A	0	#N/A	#N/A	#N/A	#N/A	#N/A	0	0	0	0	0	0	0	0	0	0	0	0	0	0	0	0	0	0	0	0	0	0
LOC101927441	NC_000001.11	complement(15402979..15413823)		0	#N/A	#N/A	#N/A	#N/A	#N/A	0	#N/A	#N/A	#N/A	#N/A	#N/A	0	#N/A	#N/A	#N/A	#N/A	#N/A	0	#N/A	#N/A	#N/A	#N/A	#N/A	0	0	0	0	0	0	0	0	0	0	0	0	0	0	0	0	0	0	0	0	0	0
EFHD2	NC_000001.11	15409895..15430343		3.09257	-3.62286	-1.85713	2.37055e-17	2.88475e-16	4.58749e-13	3.09257	-8.15874	-3.02835	2.58879e-39	5.26796e-38	5.00983e-35	3.09257	-7.47013	-2.90113	4.22946e-37	5.34207e-36	8.18485e-33	3.09257	-9.20028	-3.20168	5.39532e-43	7.24266e-42	1.0441e-38	1071	3.48299	53.7637	86.633	330	0.784784	13.0094	18.744	149	0.412344	6.99909	10.7894	126	0.376316	7.14964	9.35391	128	0.303994	6.34023	7.76494	479	2.70214
CTRC	NC_000001.11	15438442..15449247		0.0283468	3.35669	1.74704	0.17711	0.279048	1	0.00841473	-11.4606	-3.51861	0.253722	0.367274	1	0.00841473	-2.57379	-1.3639	0.441558	0.534594	1	0.00841473	-2.4409	-1.28741	0.469338	0.556266	1	1	0.00615418	0.0949964	0.0808898	4	0.0180013	0.298409	0.2272	0	0	0	0	0	0	0	0	1	0.00449431	0.0937351	0.0606636	1	0.0106753
CELA2A	NC_000001.11	15456728..15472091		0.0587475	123.642	6.95003	0.0483116	0.0947501	1	0.00932345	21.9962	4.45918	0.211308	0.318062	1	0.0103808	23.8472	4.57575	0.198508	0.278067	1	0.022248	49.7653	5.63707	0.110888	0.164639	1	0	0	0	0	21	0.0664697	1.10187	1.1928	3	0.01105	0.187562	0.217236	2	0.00795022	0.151047	0.148475	7	0.0221269	0.461488	0.424645	0	0
LOC105376767	NC_000001.11	complement(15461665..15467379)		0	#N/A	#N/A	#N/A	#N/A	#N/A	0	#N/A	#N/A	#N/A	#N/A	#N/A	0	#N/A	#N/A	#N/A	#N/A	#N/A	0	#N/A	#N/A	#N/A	#N/A	#N/A	0	0	0	0	0	0	0	0	0	0	0	0	0	0	0	0	0	0	0	0	0	0
CELA2B	NC_000001.11	15476101..15491400		0.337099	4.31397	2.10902	4.86991e-06	2.06228e-05	0.0942425	0.250648	3.44755	1.78557	0.000132895	0.000371161	1	0.389127	5.16048	2.36751	2.77951e-07	8.53318e-07	0.00537891	0.392739	5.27207	2.39837	2.01678e-07	5.96845e-07	0.00390287	17	0.0738912	1.14059	1.37513	81	0.257455	4.26786	4.60081	52	0.192334	3.26467	3.76542	87	0.347281	6.59802	6.45865	113	0.358686	7.4809	6.85499	11	0.0829365
CASP9	NC_000001.11	complement(15491401..15524912)		0.677546	3.44221	1.78333	3.43942e-15	3.59771e-14	6.65597e-11	0.615469	3.36876	1.75222	1.43829e-14	9.46728e-14	2.78338e-10	0.614378	3.22638	1.68992	1.10303e-13	5.15523e-13	2.13458e-09	0.72175	3.82975	1.93725	1.39985e-17	7.32526e-17	2.70899e-13	89	0.176614	2.72623	7.1992	433	0.628342	10.4161	24.5944	368	0.621431	10.5481	26.6476	331	0.603228	11.4608	24.5726	454	0.657935	13.7222	27.5413	66	0.227189
DNAJC16	NC_000001.11	15526694..15571733		0.84155	1.84854	0.886383	7.94808e-10	5.22267e-09	1.53811e-05	1.08759	2.56856	1.36096	2.69103e-21	2.56536e-20	5.20768e-17	1.0369	2.35008	1.23271	9.45422e-18	5.41595e-17	1.82958e-13	1.09548	2.51341	1.32965	2.20868e-20	1.30297e-19	4.27424e-16	304	0.450049	6.94698	24.5905	782	0.846576	14.0338	44.4177	848	1.0683	18.1332	61.4054	747	1.01561	19.2955	55.4553	924	0.998965	20.8348	56.0532	179	0.459672
AGMAT	NC_000001.11	complement(15571699..15585110)		0.0822076	2.86746	1.51977	0.0396746	0.0799403	1	0.0300634	1.13313	0.180319	0.822307	0.926484	1	0.0580658	2.11384	1.07986	0.152767	0.222289	1	0.0381597	1.48495	0.57041	0.464639	0.551357	1	5	0.024792	0.382691	0.404449	26	0.0942732	1.56278	1.4768	6	0.0253165	0.42972	0.434472	11	0.0500902	0.951667	0.816611	14	0.0506947	1.05731	0.849291	4	0.0344042
LOC107985735	NC_000001.11	complement(15588222..15603666)		0	#N/A	#N/A	#N/A	#N/A	#N/A	0	#N/A	#N/A	#N/A	#N/A	#N/A	0	#N/A	#N/A	#N/A	#N/A	#N/A	0	#N/A	#N/A	#N/A	#N/A	#N/A	0	0	0	0	0	0	0	0	0	0	0	0	0	0	0	0	0	0	0	0	0	0
CHCHD2P6	NC_000001.11	15604528..15605314		0	#N/A	#N/A	#N/A	#N/A	#N/A	0	#N/A	#N/A	#N/A	#N/A	#N/A	0	#N/A	#N/A	#N/A	#N/A	#N/A	0	#N/A	#N/A	#N/A	#N/A	#N/A	0	0	0	0	0	0	0	0	0	0	0	0	0	0	0	0	0	0	0	0	0	0
CD24P1	NC_000001.11	complement(15609982..15614946)		0	#N/A	#N/A	#N/A	#N/A	#N/A	0	#N/A	#N/A	#N/A	#N/A	#N/A	0	#N/A	#N/A	#N/A	#N/A	#N/A	0	#N/A	#N/A	#N/A	#N/A	#N/A	0	0	0	0	0	0	0	0	0	0	0	0	0	0	0	0	0	0	0	0	0	0
DDI2	NC_000001.11	15617458..15661057		0.265441	-1.34591	-0.428578	0.321171	0.445748	1	0.265441	-1.46197	-0.547909	0.207135	0.312664	1	0.265441	-2.38539	-1.25423	0.00427382	0.00846616	1	0.265441	-1.96822	-0.976892	0.0255551	0.0436565	1	185	0.282176	4.35569	14.9646	284	0.316767	5.25108	16.1312	111	0.144073	2.44548	8.03773	80	0.112062	2.12907	5.93899	126	0.14035	2.92719	7.64362	94	0.248706
RSC1A1	NC_000001.11	15659713..15662030		17.4825	-1.29974	-0.378223	0.103628	0.179872	1	17.4825	-1.33406	-0.41582	0.0747177	0.130019	1	17.4825	-2.40674	-1.26708	8.19326e-08	2.62505e-07	0.00158556	17.4825	-2.39214	-1.2583	1.07843e-07	3.26078e-07	0.00208698	681	19.5375	301.582	55.086	862	18.0843	299.786	48.9617	506	12.3533	209.684	36.6405	301	7.93061	150.674	22.3454	329	6.89303	143.764	19.9583	310	15.4274
PLEKHM2	NC_000001.11	15681506..15734769		2.29389	1.81162	0.857279	3.47481e-11	2.59848e-10	6.72446e-07	1.49739	1.27162	0.346672	0.00795972	0.0172012	1	1.25782	-1.06078	-0.0851256	0.516829	0.612785	1	1.25782	-1.06381	-0.0892364	0.497788	0.585944	1	1040	1.29848	20.0434	84.1254	2437	2.225	36.8841	138.422	1376	1.46194	24.8149	99.6389	980	1.12369	21.349	72.7526	1250	1.13974	23.7708	75.8295	562	1.21716
SLC25A34	NC_000001.11	15735088..15741392		0.906542	26.1069	4.70636	2.74114e-10	1.88567e-09	5.30465e-06	0.643154	19.909	4.31535	8.43406e-09	3.60103e-08	0.000163216	0.721317	21.4262	4.4213	3.37218e-09	1.19504e-08	6.52585e-05	0.664311	19.6355	4.29539	9.90351e-09	3.22912e-08	0.000191653	4	0.0421901	0.651249	0.323559	119	0.917847	15.2152	6.75921	67	0.601361	10.2075	4.8516	74	0.716804	13.6186	5.49356	72	0.554594	11.5668	4.36778	1	0.0182961
TMEM82	NC_000001.11	15742492..15747797		0.00626669	-7.01333	-2.8101	0.365387	0.486188	1	0.0106654	1.40338	0.488901	0.783685	0.893472	1	0.00626669	-1.38974	-0.474814	0.809651	0.878453	1	0.00647718	-1.31791	-0.398248	0.840382	0.903456	1	1	0.0125334	0.193466	0.0808898	0	0	0	0	2	0.0213308	0.362068	0.144824	1	0.0115103	0.218685	0.0742373	0	0	0	0	0	0
FBLIM1	NC_000001.11	15756171..15786590		0.81872	4.73139	2.24226	3.49899e-18	4.48101e-17	6.77124e-14	0.769561	4.78923	2.25979	2.48104e-18	2.03359e-17	4.8013e-14	0.841725	5.01738	2.32693	1.9946e-19	1.23032e-18	3.85995e-15	0.895755	5.47699	2.45338	2.00948e-21	1.23424e-20	3.88875e-17	54	0.118051	1.82224	4.36805	560	0.895236	14.8404	31.8081	453	0.842722	14.3043	32.8026	401	0.80508	15.2958	29.7692	665	1.06167	22.1426	40.3413	65	0.24649
RPL12P14	NC_000001.11	15792727..15793346		0	#N/A	#N/A	#N/A	#N/A	#N/A	0	#N/A	#N/A	#N/A	#N/A	#N/A	0	#N/A	#N/A	#N/A	#N/A	#N/A	0	#N/A	#N/A	#N/A	#N/A	#N/A	0	0	0	0	0	0	0	0	0	0	0	0	0	0	0	0	0	0	0	0	0	0
UQCRHL	NC_000001.11	complement(15807162..15807699)		245.233	-1.65818	-0.729604	3.55912e-05	0.000133837	0.68876	245.233	-2.5539	-1.3527	3.10281e-14	2.0062e-13	6.00455e-10	245.233	-3.36123	-1.74899	1.39273e-22	9.83593e-22	2.69521e-18	245.233	-3.85616	-1.94717	2.63133e-27	2.05683e-26	5.09214e-23	1947	240.668	3714.97	157.493	1346	121.667	2016.88	76.4529	871	91.6181	1555.12	63.0708	570	64.7063	1229.36	42.3153	602	54.3428	1133.39	36.5195	1165	249.798
RPS16P1	NC_000001.11	15828212..15828733		0	#N/A	#N/A	#N/A	#N/A	#N/A	0	#N/A	#N/A	#N/A	#N/A	#N/A	0	#N/A	#N/A	#N/A	#N/A	#N/A	0	#N/A	#N/A	#N/A	#N/A	#N/A	0	0	0	0	0	0	0	0	0	0	0	0	0	0	0	0	0	0	0	0	0	0
FLJ37453	NC_000001.11	complement(15834215..15848147)		0	#N/A	#N/A	#N/A	#N/A	#N/A	0	#N/A	#N/A	#N/A	#N/A	#N/A	0	#N/A	#N/A	#N/A	#N/A	#N/A	0	#N/A	#N/A	#N/A	#N/A	#N/A	0	0	0	0	0	0	0	0	0	0	0	0	0	0	0	0	0	0	0	0	0	0
SPEN	NC_000001.11	15847864..15940455		2.0798	-1.60871	-0.685907	0.00198594	0.00549546	1	2.0798	-1.02655	-0.0377972	0.864561	0.96122	1	2.0798	-1.02524	-0.0359644	0.871033	0.930134	1	2.12004	1.07612	0.105837	0.632805	0.712304	1	3023	2.1712	33.5148	244.53	3390	1.78047	29.515	192.552	2945	1.79994	30.552	213.253	3199	2.11006	40.0891	237.485	4363	2.28844	47.7286	264.675	1596	1.9884
ZBTB17	NC_000001.11	complement(15941869..15976132)		1.14753	1.3554	0.438716	0.00696409	0.0171353	1	0.979045	1.24486	0.315987	0.0539217	0.0974589	1	0.963607	1.17344	0.230742	0.158925	0.230014	1	0.998126	1.23984	0.310151	0.0584941	0.0927101	1	431	0.836517	12.9125	34.8635	782	1.10988	18.3986	44.4177	606	1.00087	16.9888	43.8817	543	0.967866	18.3886	40.3109	688	0.975165	20.3384	41.7366	254	0.855146
C1orf64	NC_000001.11	16004236..16006695		0.00988424	4.36835	2.12709	0.563623	0.66862	1	0	1.0882	0.121938	0.978216	0.982339	1	0	1.04512	0.0636719	0.9885	#N/A	1	0	1.05008	0.0704965	0.98742	#N/A	1	0	0	0	0	1	0.0197685	0.327704	0.0568001	0	0	0	0	0	0	0	0	0	0	0	0	0	0
HSPB7	NC_000001.11	complement(16014028..16018796)		0.264981	14.0023	3.80759	0.00164746	0.00464175	1	0.0480218	2.80232	1.48662	0.25061	0.364374	1	0.0706182	3.82018	1.93364	0.125341	0.186671	1	0.039872	2.37073	1.24533	0.341645	0.431694	1	2	0.0278893	0.430502	0.16178	38	0.387494	6.42352	2.1584	5	0.0593319	1.00709	0.36206	7	0.0896447	1.70316	0.519661	5	0.0509179	1.06196	0.303318	0	0
CLCNKA	NC_000001.11	16021991..16034050		0.104274	5.77418	2.52961	0.00506979	0.0129142	1	0.0189164	1.16388	0.218938	0.82881	0.932182	1	0.0178367	-1.82632	-0.86894	0.439156	0.532577	1	0.0178367	-1.38995	-0.475034	0.660866	0.740128	1	3	0.0165428	0.255356	0.242669	27	0.108874	1.80482	1.5336	6	0.0281546	0.477894	0.434472	3	0.0151924	0.288642	0.222712	2	0.00805398	0.167977	0.121327	2	0.0191305
LOC440568	NC_000001.11	complement(16034510..16040031)		0	#N/A	#N/A	#N/A	#N/A	#N/A	0	#N/A	#N/A	#N/A	#N/A	#N/A	0	#N/A	#N/A	#N/A	#N/A	#N/A	0	#N/A	#N/A	#N/A	#N/A	#N/A	0	0	0	0	0	0	0	0	0	0	0	0	0	0	0	0	0	0	0	0	0	0
CLCNKB	NC_000001.11	16043736..16057326		0.192479	10.0317	3.32649	2.24358e-05	8.68333e-05	0.434177	0.105723	5.93259	2.56866	0.00129122	0.00315461	1	0.03152	1.63933	0.713109	0.404811	0.495689	1	0.025453	1.51875	0.602886	0.487709	0.575321	1	2	0.0097862	0.15106	0.16178	56	0.200376	3.32165	3.18081	25	0.104096	1.76692	1.8103	10	0.0449368	0.853757	0.742373	10	0.0357336	0.745273	0.606636	4	0.033951
FAM131C	NC_000001.11	complement(16057769..16073632)		0.496304	16.6095	4.05394	3.30542e-16	3.70771e-15	6.39665e-12	1.37885	49.6624	5.63408	2.81072e-30	4.12381e-29	5.43931e-26	0.767482	26.663	4.73677	1.01663e-21	6.91993e-21	1.96738e-17	0.320024	11.4072	3.51188	2.59129e-12	1.04805e-11	5.01466e-08	6	0.0251521	0.388249	0.485339	154	0.472081	7.82573	8.74722	375	1.33772	22.7063	27.1545	186	0.716067	13.6046	13.8081	110	0.33675	7.02339	6.673	5	0.0363581
EPHA2	NC_000001.11	complement(16124337..16156104)		2.19578	-2.25399	-1.17248	8.88358e-10	5.8014e-09	1.71915e-05	2.19578	-2.47114	-1.30518	1.30653e-11	7.02529e-11	2.5284e-07	2.19578	-21.1547	-4.4029	9.26102e-82	4.25848e-80	1.79219e-77	2.19578	-142.871	-7.15857	6.78537e-70	1.94235e-68	1.31311e-65	979	2.04941	31.6348	79.1911	757	1.15882	19.2098	42.9977	459	0.817651	13.8788	33.2371	44	0.0845895	1.60712	3.26644	13	0.0198738	0.414496	0.788627	645	2.34215
LOC101927479	NC_000001.11	16154996..16168216		0	#N/A	#N/A	#N/A	#N/A	#N/A	0	#N/A	#N/A	#N/A	#N/A	#N/A	0	#N/A	#N/A	#N/A	#N/A	#N/A	0	#N/A	#N/A	#N/A	#N/A	#N/A	0	0	0	0	0	0	0	0	0	0	0	0	0	0	0	0	0	0	0	0	0	0
ARHGEF19	NC_000001.11	complement(16197856..16212699)		0.318723	1.269	0.343693	0.421332	0.536269	1	0.251428	1.01107	0.0158891	0.970817	0.982339	1	0.251428	-1.04642	-0.065465	0.880034	0.93836	1	0.251428	-1.06284	-0.0879198	0.840055	0.903411	1	55	0.246404	3.8035	4.44894	100	0.32761	5.43083	5.68001	66	0.251616	4.27091	4.77919	46	0.189261	3.59578	3.41492	72	0.235564	4.91302	4.36778	33	0.256453
ANO7P1	NC_000001.11	complement(16215438..16227316)		0.237758	6.03843	2.59417	0.000175588	0.000591256	1	0.0762626	2.08618	1.06086	0.146956	0.233623	1	0.0725632	1.96852	0.977111	0.180622	0.255718	1	0.122061	3.18353	1.67063	0.0189797	0.033245	1	4	0.0271188	0.418608	0.323559	54	0.267718	4.43799	3.06721	12	0.0692312	1.17513	0.868944	8	0.0498103	0.946349	0.593899	21	0.103973	2.16851	1.27394	5	0.0588017
RSG1	NC_000001.11	complement(16231687..16237445)		0.598741	1.43949	0.525555	0.285996	0.404785	1	0.429371	1.05582	0.0783665	0.876139	0.97158	1	0.663747	1.62927	0.704224	0.152731	0.222254	1	0.74098	1.84403	0.882865	0.0726389	0.112642	1	31	0.357973	5.52569	2.50758	87	0.73465	12.1784	4.94161	51	0.501151	8.5065	3.69301	72	0.763553	14.5068	5.34509	71	0.598741	12.4876	4.30712	25	0.500769
MT1XP1	NC_000001.11	complement(16241216..16241398)		0	#N/A	#N/A	#N/A	#N/A	#N/A	0	#N/A	#N/A	#N/A	#N/A	#N/A	0	#N/A	#N/A	#N/A	#N/A	#N/A	0	#N/A	#N/A	#N/A	#N/A	#N/A	0	0	0	0	0	0	0	0	0	0	0	0	0	0	0	0	0	0	0	0	0	0
FBXO42	NC_000001.11	complement(16246840..16352491)		0.440321	1.35446	0.437718	0.00139031	0.0039724	1	0.49342	1.6316	0.706289	2.5306e-07	9.49073e-07	0.00489722	0.635881	2.01912	1.01373	8.74965e-14	4.10873e-13	1.69323e-09	0.647508	2.0987	1.06949	3.80594e-15	1.77262e-14	7.36526e-11	546	0.343677	5.30502	44.1658	946	0.435434	7.21823	53.7329	873	0.467608	7.93714	63.2157	1068	0.617372	11.7295	79.2855	1409	0.647681	13.5083	85.4751	270	0.294802
SZRD1	NC_000001.11	16367030..16398148		8.73626	-1.19446	-0.256357	0.0900803	0.160387	1	8.73626	-1.45751	-0.543507	0.000337539	0.000896031	1	8.73626	-2.01365	-1.00981	2.99737e-11	1.22573e-10	5.8005e-07	8.73626	-2.21295	-1.14597	5.10249e-14	2.25688e-13	9.87435e-10	4601	9.83246	151.774	372.174	4758	7.43545	123.258	270.255	3122	5.67744	96.3684	226.07	2137	4.19404	79.6828	158.645	2316	3.61444	75.3841	140.497	2061	7.64006
RPL22P3	NC_000001.11	complement(16369093..16369551)		0	#N/A	#N/A	#N/A	#N/A	#N/A	0	#N/A	#N/A	#N/A	#N/A	#N/A	0	#N/A	#N/A	#N/A	#N/A	#N/A	0	#N/A	#N/A	#N/A	#N/A	#N/A	0	0	0	0	0	0	0	0	0	0	0	0	0	0	0	0	0	0	0	0	0	0
SPATA21	NC_000001.11	complement(16397271..16437842)		0.0300378	9.1645	3.19606	0.00364449	0.00957256	1	0.00355245	1.21021	0.275256	0.825652	0.929387	1	0.00306075	-3.75954	-1.91055	0.253919	0.341348	1	0.00313976	-1.04157	-0.0587585	0.963564	0.98927	1	2	0.00327823	0.0506029	0.16178	34	0.0407531	0.675569	1.9312	2	0.00278964	0.0473512	0.144824	0	0	0	0	1	0.00119702	0.0249655	0.0606636	1	0.00284327
NECAP2	NC_000001.11	16440672..16460090		1.6664	1.02232	0.0318537	0.862192	0.927209	1	1.61663	-1.01293	-0.0185355	0.920058	0.982339	1	1.61663	-1.28034	-0.356528	0.054713	0.0887671	1	1.61663	-1.32678	-0.407926	0.0286045	0.0484261	1	507	1.73627	26.8011	41.0111	585	1.465	24.2854	33.2281	495	1.44253	24.4853	35.8439	405	1.27374	24.1999	30.0661	493	1.23296	25.715	29.9072	252	1.49699
LOC107984921	NC_000001.11	16460948..16468418		0	#N/A	#N/A	#N/A	#N/A	#N/A	0	#N/A	#N/A	#N/A	#N/A	#N/A	0	#N/A	#N/A	#N/A	#N/A	#N/A	0	#N/A	#N/A	#N/A	#N/A	#N/A	0	0	0	0	0	0	0	0	0	0	0	0	0	0	0	0	0	0	0	0	0	0
CROCCP3	NC_000001.11	complement(16467436..16492701)		0	#N/A	#N/A	#N/A	#N/A	#N/A	0	#N/A	#N/A	#N/A	#N/A	#N/A	0	#N/A	#N/A	#N/A	#N/A	#N/A	0	#N/A	#N/A	#N/A	#N/A	#N/A	0	0	0	0	0	0	0	0	0	0	0	0	0	0	0	0	0	0	0	0	0	0
RNU1-1	NC_000001.11	complement(16514122..16514285)		0	#N/A	#N/A	#N/A	#N/A	#N/A	0	#N/A	#N/A	#N/A	#N/A	#N/A	0	#N/A	#N/A	#N/A	#N/A	#N/A	0	#N/A	#N/A	#N/A	#N/A	#N/A	0	0	0	0	0	0	0	0	0	0	0	0	0	0	0	0	0	0	0	0	0	0
TRNAN-GUU_1	NC_000001.11	complement(16520585..16520658)		0	#N/A	#N/A	#N/A	#N/A	#N/A	0	#N/A	#N/A	#N/A	#N/A	#N/A	0	#N/A	#N/A	#N/A	#N/A	#N/A	0	#N/A	#N/A	#N/A	#N/A	#N/A	0	0	0	0	0	0	0	0	0	0	0	0	0	0	0	0	0	0	0	0	0	0
LOC100132147	NC_000001.11	complement(16533891..16535652)		0	#N/A	#N/A	#N/A	#N/A	#N/A	0	#N/A	#N/A	#N/A	#N/A	#N/A	0	#N/A	#N/A	#N/A	#N/A	#N/A	0	#N/A	#N/A	#N/A	#N/A	#N/A	0	0	0	0	0	0	0	0	0	0	0	0	0	0	0	0	0	0	0	0	0	0
RNU1-6P	NC_000001.11	complement(16534081..16534224)		0	#N/A	#N/A	#N/A	#N/A	#N/A	0	#N/A	#N/A	#N/A	#N/A	#N/A	0	#N/A	#N/A	#N/A	#N/A	#N/A	0	#N/A	#N/A	#N/A	#N/A	#N/A	0	0	0	0	0	0	0	0	0	0	0	0	0	0	0	0	0	0	0	0	0	0
TRNAE-UUC_1	NC_000001.11	complement(16535279..16535350)		0	#N/A	#N/A	#N/A	#N/A	#N/A	0	#N/A	#N/A	#N/A	#N/A	#N/A	0	#N/A	#N/A	#N/A	#N/A	#N/A	0	#N/A	#N/A	#N/A	#N/A	#N/A	0	0	0	0	0	0	0	0	0	0	0	0	0	0	0	0	0	0	0	0	0	0
FAM231B	NC_000001.11	16535818..16540035		0.166669	-2.21968	-1.15035	0.124867	0.209763	1	0.196426	1.31645	0.396658	0.56011	0.673371	1	0.59088	3.67995	1.87969	0.00355001	0.00712465	1	0.631034	4.07934	2.02833	0.00164259	0.00334948	1	9	0.141896	2.19032	0.728008	6	0.0691756	1.14673	0.340801	20	0.26833	4.55461	1.44824	51	0.738444	14.0297	3.7861	53	0.610235	12.7273	3.21517	7	0.191441
TRNAG1	NC_000001.11	complement(16545939..16546009)		0	#N/A	#N/A	#N/A	#N/A	#N/A	0	#N/A	#N/A	#N/A	#N/A	#N/A	0	#N/A	#N/A	#N/A	#N/A	#N/A	0	#N/A	#N/A	#N/A	#N/A	#N/A	0	0	0	0	0	0	0	0	0	0	0	0	0	0	0	0	0	0	0	0	0	0
TRG-CCC4-1	NC_000001.11	complement(16547665..16547737)		0	#N/A	#N/A	#N/A	#N/A	#N/A	0	#N/A	#N/A	#N/A	#N/A	#N/A	0	#N/A	#N/A	#N/A	#N/A	#N/A	0	#N/A	#N/A	#N/A	#N/A	#N/A	0	0	0	0	0	0	0	0	0	0	0	0	0	0	0	0	0	0	0	0	0	0
LOC100421267	NC_000001.11	complement(16548652..16551230)		0	#N/A	#N/A	#N/A	#N/A	#N/A	0	#N/A	#N/A	#N/A	#N/A	#N/A	0	#N/A	#N/A	#N/A	#N/A	#N/A	0	#N/A	#N/A	#N/A	#N/A	#N/A	0	0	0	0	0	0	0	0	0	0	0	0	0	0	0	0	0	0	0	0	0	0
TRK-CTT7-1	NC_000001.11	16553462..16553533		0	#N/A	#N/A	#N/A	#N/A	#N/A	0	#N/A	#N/A	#N/A	#N/A	#N/A	0	#N/A	#N/A	#N/A	#N/A	#N/A	0	#N/A	#N/A	#N/A	#N/A	#N/A	0	0	0	0	0	0	0	0	0	0	0	0	0	0	0	0	0	0	0	0	0	0
NBPF1	NC_000001.11	complement(16562427..16613605)		1.07826	1.40166	0.487134	0.0040847	0.0106104	1	1.93263	2.7014	1.43371	1.8504e-17	1.43869e-16	3.5809e-13	1.79891	2.41046	1.26931	5.25585e-14	2.49739e-13	1.01711e-09	1.70932	2.34039	1.22675	3.76399e-13	1.59579e-12	7.28408e-09	657	0.853707	13.1779	53.1446	1298	1.23336	20.4456	73.7265	1660	1.83553	31.1562	120.204	1559	1.86041	35.346	115.736	1791	1.69954	35.4463	108.649	297	0.669436
LOC105376794	NC_000001.11	16613598..16617729		0	#N/A	#N/A	#N/A	#N/A	#N/A	0	#N/A	#N/A	#N/A	#N/A	#N/A	0	#N/A	#N/A	#N/A	#N/A	#N/A	0	#N/A	#N/A	#N/A	#N/A	#N/A	0	0	0	0	0	0	0	0	0	0	0	0	0	0	0	0	0	0	0	0	0	0
CROCCP2	NC_000001.11	complement(16618256..16630906)		0	#N/A	#N/A	#N/A	#N/A	#N/A	0	#N/A	#N/A	#N/A	#N/A	#N/A	0	#N/A	#N/A	#N/A	#N/A	#N/A	0	#N/A	#N/A	#N/A	#N/A	#N/A	0	0	0	0	0	0	0	0	0	0	0	0	0	0	0	0	0	0	0	0	0	0
MST1P2	NC_000001.11	16645574..16650420		0	#N/A	#N/A	#N/A	#N/A	#N/A	0	#N/A	#N/A	#N/A	#N/A	#N/A	0	#N/A	#N/A	#N/A	#N/A	#N/A	0	#N/A	#N/A	#N/A	#N/A	#N/A	0	0	0	0	0	0	0	0	0	0	0	0	0	0	0	0	0	0	0	0	0	0
LOC107985736	NC_000001.11	complement(16654193..16667145)		0	#N/A	#N/A	#N/A	#N/A	#N/A	0	#N/A	#N/A	#N/A	#N/A	#N/A	0	#N/A	#N/A	#N/A	#N/A	#N/A	0	#N/A	#N/A	#N/A	#N/A	#N/A	0	0	0	0	0	0	0	0	0	0	0	0	0	0	0	0	0	0	0	0	0	0
RNU1-3	NC_000001.11	complement(16666785..16666948)		0	#N/A	#N/A	#N/A	#N/A	#N/A	0	#N/A	#N/A	#N/A	#N/A	#N/A	0	#N/A	#N/A	#N/A	#N/A	#N/A	0	#N/A	#N/A	#N/A	#N/A	#N/A	0	0	0	0	0	0	0	0	0	0	0	0	0	0	0	0	0	0	0	0	0	0
FAM231A	NC_000001.11	16673003..16673512		0	#N/A	#N/A	#N/A	#N/A	#N/A	0	#N/A	#N/A	#N/A	#N/A	#N/A	0	#N/A	#N/A	#N/A	#N/A	#N/A	0	#N/A	#N/A	#N/A	#N/A	#N/A	0	0	0	0	0	0	0	0	0	0	0	0	0	0	0	0	0	0	0	0	0	0
TRNAG-CCC_1	NC_000001.11	complement(16678271..16678341)		0	#N/A	#N/A	#N/A	#N/A	#N/A	0	#N/A	#N/A	#N/A	#N/A	#N/A	0	#N/A	#N/A	#N/A	#N/A	#N/A	0	#N/A	#N/A	#N/A	#N/A	#N/A	0	0	0	0	0	0	0	0	0	0	0	0	0	0	0	0	0	0	0	0	0	0
EIF1AXP1	NC_000001.11	complement(16683091..16686249)		0	#N/A	#N/A	#N/A	#N/A	#N/A	0	#N/A	#N/A	#N/A	#N/A	#N/A	0	#N/A	#N/A	#N/A	#N/A	#N/A	0	#N/A	#N/A	#N/A	#N/A	#N/A	0	0	0	0	0	0	0	0	0	0	0	0	0	0	0	0	0	0	0	0	0	0
ESPNP	NC_000001.11	complement(16691218..16720157)		0	#N/A	#N/A	#N/A	#N/A	#N/A	0	#N/A	#N/A	#N/A	#N/A	#N/A	0	#N/A	#N/A	#N/A	#N/A	#N/A	0	#N/A	#N/A	#N/A	#N/A	#N/A	0	0	0	0	0	0	0	0	0	0	0	0	0	0	0	0	0	0	0	0	0	0
TRV-CAC13-1	NC_000001.11	16725566..16725638		0	#N/A	#N/A	#N/A	#N/A	#N/A	0	#N/A	#N/A	#N/A	#N/A	#N/A	0	#N/A	#N/A	#N/A	#N/A	#N/A	0	#N/A	#N/A	#N/A	#N/A	#N/A	0	0	0	0	0	0	0	0	0	0	0	0	0	0	0	0	0	0	0	0	0	0
TRG-CCC5-1	NC_000001.11	16727285..16727355		0	#N/A	#N/A	#N/A	#N/A	#N/A	0	#N/A	#N/A	#N/A	#N/A	#N/A	0	#N/A	#N/A	#N/A	#N/A	#N/A	0	#N/A	#N/A	#N/A	#N/A	#N/A	0	0	0	0	0	0	0	0	0	0	0	0	0	0	0	0	0	0	0	0	0	0
LOC102723383	NC_000001.11	complement(16733778..16736188)		0	-1.04137	-0.058478	0.989556	0.992098	1	0.0234719	9.45137	3.24052	0.377648	0.505097	1	0.0967658	35.2431	5.13927	0.150814	0.219856	1	0.0788675	29.4629	4.88083	0.173524	0.243469	1	0	0	0	0	0	0	0	0	2	0.0469438	0.79682	0.144824	2	0.0506625	0.96254	0.148475	5	0.100716	2.10058	0.303318	0	0
RNU1-4	NC_000001.11	16740516..16740679		0	#N/A	#N/A	#N/A	#N/A	#N/A	0	#N/A	#N/A	#N/A	#N/A	#N/A	0	#N/A	#N/A	#N/A	#N/A	#N/A	0	#N/A	#N/A	#N/A	#N/A	#N/A	0	0	0	0	0	0	0	0	0	0	0	0	0	0	0	0	0	0	0	0	0	0
CROCCP4	NC_000001.11	16750235..16750964		0	#N/A	#N/A	#N/A	#N/A	#N/A	0	#N/A	#N/A	#N/A	#N/A	#N/A	0	#N/A	#N/A	#N/A	#N/A	#N/A	0	#N/A	#N/A	#N/A	#N/A	#N/A	0	0	0	0	0	0	0	0	0	0	0	0	0	0	0	0	0	0	0	0	0	0
MST1L	NC_000001.11	complement(16754634..16764480)		0.314055	3.30294	1.72375	0.000886211	0.00263063	1	0.361343	4.08502	2.03034	8.97222e-05	0.000256622	1	0.391045	4.27776	2.09686	4.89079e-05	0.000121652	0.946466	0.196366	2.17844	1.1233	0.0347425	0.0577517	1	13	0.087796	1.35523	1.05157	67	0.330887	5.48514	3.80561	68	0.390796	6.63334	4.92402	56	0.347326	6.59888	4.15729	40	0.19728	4.11456	2.42655	9	0.105435
LOC100421279	NC_000001.11	16856711..16859283		0	#N/A	#N/A	#N/A	#N/A	#N/A	0	#N/A	#N/A	#N/A	#N/A	#N/A	0	#N/A	#N/A	#N/A	#N/A	#N/A	0	#N/A	#N/A	#N/A	#N/A	#N/A	0	0	0	0	0	0	0	0	0	0	0	0	0	0	0	0	0	0	0	0	0	0
MIR3675	NC_000001.11	complement(16858949..16859021)		0	#N/A	#N/A	#N/A	#N/A	#N/A	0	#N/A	#N/A	#N/A	#N/A	#N/A	0	#N/A	#N/A	#N/A	#N/A	#N/A	0	#N/A	#N/A	#N/A	#N/A	#N/A	0	0	0	0	0	0	0	0	0	0	0	0	0	0	0	0	0	0	0	0	0	0
TRV-CAC11-2	NC_000001.11	16860198..16860270		0	#N/A	#N/A	#N/A	#N/A	#N/A	0	#N/A	#N/A	#N/A	#N/A	#N/A	0	#N/A	#N/A	#N/A	#N/A	#N/A	0	#N/A	#N/A	#N/A	#N/A	#N/A	0	0	0	0	0	0	0	0	0	0	0	0	0	0	0	0	0	0	0	0	0	0
TRG-CCC1-2	NC_000001.11	16861921..16861991		0	#N/A	#N/A	#N/A	#N/A	#N/A	0	#N/A	#N/A	#N/A	#N/A	#N/A	0	#N/A	#N/A	#N/A	#N/A	#N/A	0	#N/A	#N/A	#N/A	#N/A	#N/A	0	0	0	0	0	0	0	0	0	0	0	0	0	0	0	0	0	0	0	0	0	0
FAM231EP	NC_000001.11	complement(16868363..16868868)		0	#N/A	#N/A	#N/A	#N/A	#N/A	0	#N/A	#N/A	#N/A	#N/A	#N/A	0	#N/A	#N/A	#N/A	#N/A	#N/A	0	#N/A	#N/A	#N/A	#N/A	#N/A	0	0	0	0	0	0	0	0	0	0	0	0	0	0	0	0	0	0	0	0	0	0
TRE-TTC3-1	NC_000001.11	16872583..16872654		0	#N/A	#N/A	#N/A	#N/A	#N/A	0	#N/A	#N/A	#N/A	#N/A	#N/A	0	#N/A	#N/A	#N/A	#N/A	#N/A	0	#N/A	#N/A	#N/A	#N/A	#N/A	0	0	0	0	0	0	0	0	0	0	0	0	0	0	0	0	0	0	0	0	0	0
RNU1-5P	NC_000001.11	16873708..16873851		0	#N/A	#N/A	#N/A	#N/A	#N/A	0	#N/A	#N/A	#N/A	#N/A	#N/A	0	#N/A	#N/A	#N/A	#N/A	#N/A	0	#N/A	#N/A	#N/A	#N/A	#N/A	0	0	0	0	0	0	0	0	0	0	0	0	0	0	0	0	0	0	0	0	0	0
TRN-GTT13-1	NC_000001.11	16875463..16875536		0	#N/A	#N/A	#N/A	#N/A	#N/A	0	#N/A	#N/A	#N/A	#N/A	#N/A	0	#N/A	#N/A	#N/A	#N/A	#N/A	0	#N/A	#N/A	#N/A	#N/A	#N/A	0	0	0	0	0	0	0	0	0	0	0	0	0	0	0	0	0	0	0	0	0	0
LOC107985101	NC_000001.11	16887335..16890135		0	#N/A	#N/A	#N/A	#N/A	#N/A	0	#N/A	#N/A	#N/A	#N/A	#N/A	0	#N/A	#N/A	#N/A	#N/A	#N/A	0	#N/A	#N/A	#N/A	#N/A	#N/A	0	0	0	0	0	0	0	0	0	0	0	0	0	0	0	0	0	0	0	0	0	0
LOC105376805	NC_000001.11	complement(16888538..16889666)		0	#N/A	#N/A	#N/A	#N/A	#N/A	0	#N/A	#N/A	#N/A	#N/A	#N/A	0	#N/A	#N/A	#N/A	#N/A	#N/A	0	#N/A	#N/A	#N/A	#N/A	#N/A	0	0	0	0	0	0	0	0	0	0	0	0	0	0	0	0	0	0	0	0	0	0
TRN-GTT4-1	NC_000001.11	16889677..16889750		0	#N/A	#N/A	#N/A	#N/A	#N/A	0	#N/A	#N/A	#N/A	#N/A	#N/A	0	#N/A	#N/A	#N/A	#N/A	#N/A	0	#N/A	#N/A	#N/A	#N/A	#N/A	0	0	0	0	0	0	0	0	0	0	0	0	0	0	0	0	0	0	0	0	0	0
RNU1-2	NC_000001.11	16895980..16896143		0	#N/A	#N/A	#N/A	#N/A	#N/A	0	#N/A	#N/A	#N/A	#N/A	#N/A	0	#N/A	#N/A	#N/A	#N/A	#N/A	0	#N/A	#N/A	#N/A	#N/A	#N/A	0	0	0	0	0	0	0	0	0	0	0	0	0	0	0	0	0	0	0	0	0	0
CROCC	NC_000001.11	16914082..16972979		2.6937	-3.53471	-1.82159	4.20657e-45	2.06209e-43	8.14056e-41	2.6937	-1.69173	-0.758496	2.5934e-09	1.15427e-08	5.01874e-05	2.6937	-2.49728	-1.32036	7.85577e-25	6.09251e-24	1.52025e-20	2.6937	-4.05177	-2.01855	1.53139e-53	2.81259e-52	2.96355e-49	2303	2.60033	40.1389	186.289	896	0.739803	12.2638	50.8929	1523	1.46334	24.8386	110.283	1018	1.0556	20.0555	75.5736	833	0.686866	14.3256	50.5328	1423	2.78708
MFAP2	NC_000001.11	complement(16974502..16981649)		1.72594	5.3628	2.42299	2.04953e-10	1.42741e-09	3.96626e-06	1.20128	4.02251	2.0081	1.78196e-07	6.77627e-07	0.00344844	0.557325	1.78724	0.837734	0.0335495	0.056967	1	0.77652	2.63137	1.39582	0.000336461	0.000740702	1	28	0.260501	4.02111	2.26492	243	1.65322	27.4056	13.8024	156	1.23505	20.9637	11.2963	66	0.563914	10.7138	4.89966	138	0.93761	19.5552	8.37158	26	0.419598
LOC105376806	NC_000001.11	16976293..16977795		0	#N/A	#N/A	#N/A	#N/A	#N/A	0	#N/A	#N/A	#N/A	#N/A	#N/A	0	#N/A	#N/A	#N/A	#N/A	#N/A	0	#N/A	#N/A	#N/A	#N/A	#N/A	0	0	0	0	0	0	0	0	0	0	0	0	0	0	0	0	0	0	0	0	0	0
ATP13A2	NC_000001.11	complement(16985958..17011972)		0.918062	-1.91877	-0.940179	4.13557e-08	2.26417e-07	0.000800316	1.45032	1.70011	0.765628	2.85008e-06	9.67119e-06	0.0551548	1.48595	1.67351	0.742873	5.33289e-06	1.45736e-05	0.103202	1.59063	1.82417	0.867242	1.0717e-07	3.24198e-07	0.00207395	354	0.90493	13.9686	28.635	259	0.484155	8.02589	14.7112	692	1.50532	25.5511	50.1091	602	1.41327	26.8509	44.6909	845	1.57747	32.9003	51.2608	210	0.931194
SDHB	NC_000001.11	complement(17018722..17054170)		1.27495	-1.39599	-0.481293	0.00197649	0.00547417	1	1.27495	-1.99227	-0.994416	4.40133e-10	2.0965e-09	8.51745e-06	1.27495	-2.55093	-1.35102	4.619e-17	2.56555e-16	8.93869e-13	1.27495	-2.80992	-1.49053	5.5321e-20	3.22312e-19	1.07057e-15	707	1.32633	20.4733	57.1891	687	0.942456	15.6232	39.0217	370	0.590667	10.0259	26.7924	278	0.478955	9.09969	20.638	299	0.409633	8.54347	18.1384	376	1.22357
PADI2	NC_000001.11	complement(17066761..17119453)		4.05197	10.1308	3.34068	7.24787e-86	1.58862e-83	1.40261e-81	7.13094	19.1514	4.25938	8.92439e-139	2.43246e-136	1.72705e-134	0.847825	2.18879	1.13013	6.66674e-11	2.66599e-10	1.29015e-06	0.406894	-3.76092	-1.91109	1.21404e-21	7.5255e-21	2.3494e-17	284	0.358427	5.5327	22.9727	4150	3.83004	63.491	235.72	6199	6.65754	113.005	448.882	650	0.75338	14.3135	48.2543	122	0.112444	2.34517	7.40096	208	0.45536
LOC105376808	NC_000001.11	17135665..17138955		0	#N/A	#N/A	#N/A	#N/A	#N/A	0	#N/A	#N/A	#N/A	#N/A	#N/A	0	#N/A	#N/A	#N/A	#N/A	#N/A	0	#N/A	#N/A	#N/A	#N/A	#N/A	0	0	0	0	0	0	0	0	0	0	0	0	0	0	0	0	0	0	0	0	0	0
LOC400743_1	NC_000001.11	17192965..17197508		0	#N/A	#N/A	#N/A	#N/A	#N/A	0	#N/A	#N/A	#N/A	#N/A	#N/A	0	#N/A	#N/A	#N/A	#N/A	#N/A	0	#N/A	#N/A	#N/A	#N/A	#N/A	0	0	0	0	0	0	0	0	0	0	0	0	0	0	0	0	0	0	0	0	0	0
PADI1_1	NC_000001.11	17205123..17246006		0.00251225	2.16692	1.11565	0.498171	0.613353	1	0.0020979	2.02428	1.01741	0.547767	0.661508	1	0.00390104	3.54092	1.82412	0.254217	0.34165	1	0.00346307	3.16981	1.66439	0.30438	0.390563	1	1	0.0016266	0.0251084	0.0808898	1	0.00118947	0.019718	0.0568001	2	0.00276836	0.0469899	0.144824	2	0.00298765	0.0567626	0.148475	3	0.00356366	0.074325	0.181991	0	0
PADI3_1	NC_000001.11	17249079..17284233		0.00361331	1.4431	0.529167	0.694349	0.784235	1	0.00328139	1.09289	0.128145	0.928813	0.982339	1	0.00328139	-11.9357	-3.57721	0.232858	0.316818	1	0.00328139	-11.8794	-3.57039	0.245999	0.327378	1	0	0	0	0	2	0.00276663	0.0458627	0.1136	2	0.0032195	0.0546475	0.144824	0	0	0	0	0	0	0	0	2	0.00656277
MIR3972_1	NC_000001.11	17277889..17277975		0	#N/A	#N/A	#N/A	#N/A	#N/A	0	#N/A	#N/A	#N/A	#N/A	#N/A	0	#N/A	#N/A	#N/A	#N/A	#N/A	0	#N/A	#N/A	#N/A	#N/A	#N/A	0	0	0	0	0	0	0	0	0	0	0	0	0	0	0	0	0	0	0	0	0	0
PADI4_1	NC_000001.11	17308195..17364004		0.00162927	-2.85494	-1.51346	0.347907	0.469947	1	0.00162927	-11.4606	-3.51861	0.240166	0.353813	1	0.00162927	-11.9329	-3.57688	0.221092	0.304867	1	0.00162927	-11.8766	-3.57005	0.234628	0.315077	1	1	0.00119158	0.0183933	0.0808898	1	0.000871358	0.0144446	0.0568001	0	0	0	0	0	0	0	0	0	0	0	0	1	0.00206696
PADI6_1	NC_000001.11	17372196..17401699		0.00177141	7.77697	2.95921	0.409193	0.528895	1	0	1.0882	0.121938	0.978216	0.982339	1	0	1.04512	0.0636719	0.9885	0.992073	1	0	1.05008	0.0704965	0.98742	0.98927	1	0	0	0	0	0	0	0	0	0	0	0	0	0	0	0	0	0	0	0	0	0	0
RCC2_1	NC_000001.11	complement(17406755..17439754)		7.15375	-1.27925	-0.355297	0.0307088	0.0638658	1	7.15375	-1.51252	-0.596958	0.000292308	0.000782941	1	7.15375	-2.70983	-1.4382	3.82904e-18	2.23434e-17	7.40996e-14	7.15375	-3.18176	-1.66983	9.33148e-24	6.29022e-23	1.80583e-19	3823	7.70417	118.922	309.242	3417	5.03546	83.4734	194.086	2596	4.4518	75.5646	187.982	1270	2.35041	44.6556	94.2814	1499	2.20605	46.0103	90.9348	1889	6.60332
ARHGEF10L	NC_000001.11	17520197..17697875		0.834394	5.47788	2.45362	4.84908e-72	6.20585e-70	9.38394e-68	0.971222	6.85397	2.77694	8.77584e-92	8.93843e-90	1.6983e-87	0.715228	4.84083	2.27525	6.78558e-62	1.86301e-60	1.31314e-57	0.502321	3.48598	1.80157	5.12611e-39	6.08244e-38	9.92004e-35	375	0.140356	2.16654	30.3337	3232	0.884594	14.664	183.578	2940	0.936389	15.8942	212.891	2053	0.705678	13.4072	152.409	1946	0.531906	11.0936	118.051	261	0.169453
LOC107984028	NC_000001.11	17717573..17722300		0	#N/A	#N/A	#N/A	#N/A	#N/A	0	#N/A	#N/A	#N/A	#N/A	#N/A	0	#N/A	#N/A	#N/A	#N/A	#N/A	0	#N/A	#N/A	#N/A	#N/A	#N/A	0	0	0	0	0	0	0	0	0	0	0	0	0	0	0	0	0	0	0	0	0	0
ACTL8	NC_000001.11	17755313..17827063		0.088484	-17.9126	-4.1629	1.94723e-10	1.36013e-09	3.76827e-06	0.088484	-165.43	-7.37007	1.15509e-07	4.49224e-07	0.00223534	0.088484	-179.916	-7.49118	6.2251e-08	2.01576e-07	0.00120468	0.088484	-170.626	-7.41469	1.01006e-07	3.06291e-07	0.00195466	99	0.0917577	1.41638	8.00809	10	0.00677767	0.112354	0.568001	0	0	0	0	0	0	0	0	1	0.000676862	0.0141169	0.0606636	53	0.0852104
LOC105376809	NC_000001.11	complement(18000470..18010489)		0	#N/A	#N/A	#N/A	#N/A	#N/A	0	#N/A	#N/A	#N/A	#N/A	#N/A	0	#N/A	#N/A	#N/A	#N/A	#N/A	0	#N/A	#N/A	#N/A	#N/A	#N/A	0	0	0	0	0	0	0	0	0	0	0	0	0	0	0	0	0	0	0	0	0	0
LOC105376812	NC_000001.11	18043754..18052755		0	#N/A	#N/A	#N/A	#N/A	#N/A	0	#N/A	#N/A	#N/A	#N/A	#N/A	0	#N/A	#N/A	#N/A	#N/A	#N/A	0	#N/A	#N/A	#N/A	#N/A	#N/A	0	0	0	0	0	0	0	0	0	0	0	0	0	0	0	0	0	0	0	0	0	0
LOC101927876	NC_000001.11	18065657..18074412		0	#N/A	#N/A	#N/A	#N/A	#N/A	0	#N/A	#N/A	#N/A	#N/A	#N/A	0	#N/A	#N/A	#N/A	#N/A	#N/A	0	#N/A	#N/A	#N/A	#N/A	#N/A	0	0	0	0	0	0	0	0	0	0	0	0	0	0	0	0	0	0	0	0	0	0
IGSF21	NC_000001.11	18107746..18378483		0.170937	2.43071	1.28138	2.71053e-09	1.68252e-08	5.24542e-05	0.0712548	-1.12167	-0.165651	0.454538	0.583033	1	0.0712548	-5.07849	-2.3444	2.21122e-21	1.48258e-20	4.27915e-17	0.0712548	-56.5865	-5.82238	9.96189e-34	9.8607e-33	1.92782e-29	261	0.0641101	0.989608	21.1122	1079	0.193812	3.21284	61.2873	275	0.0574816	0.975688	19.9133	48	0.0108279	0.205721	3.56339	10	0.00179382	0.0374126	0.606636	184	0.0783995
LOC105376814	NC_000001.11	complement(18159959..18176979)		0	#N/A	#N/A	#N/A	#N/A	#N/A	0	#N/A	#N/A	#N/A	#N/A	#N/A	0	#N/A	#N/A	#N/A	#N/A	#N/A	0	#N/A	#N/A	#N/A	#N/A	#N/A	0	0	0	0	0	0	0	0	0	0	0	0	0	0	0	0	0	0	0	0	0	0
KLHDC7A	NC_000001.11	18480930..18485999		0	#N/A	#N/A	#N/A	#N/A	#N/A	0	#N/A	#N/A	#N/A	#N/A	#N/A	0	#N/A	#N/A	#N/A	#N/A	#N/A	0	#N/A	#N/A	#N/A	#N/A	#N/A	0	0	0	0	0	0	0	0	0	0	0	0	0	0	0	0	0	0	0	0	0	0
DYNLL1P3	NC_000001.11	18513006..18513395		0	#N/A	#N/A	#N/A	#N/A	#N/A	0	#N/A	#N/A	#N/A	#N/A	#N/A	0	#N/A	#N/A	#N/A	#N/A	#N/A	0	#N/A	#N/A	#N/A	#N/A	#N/A	0	0	0	0	0	0	0	0	0	0	0	0	0	0	0	0	0	0	0	0	0	0
PAX7	NC_000001.11	18631006..18748866		0.000412609	7.77628	2.95908	0.418273	0.534373	1	0.000240074	5.26979	2.39775	0.523174	0.641723	1	0	1.04512	0.0636719	0.988647	0.992073	1	0.000412057	9.16803	3.19661	0.38216	0.471576	1	0	0	0	0	2	0.000825217	0.0136797	0.1136	1	0.000480148	0.00815	0.072412	0	0	0	0	2	0.000824115	0.0171881	0.121327	0	0
TAS1R2	NC_000001.11	complement(18839599..18859661)		0.010998	4.70594	2.23448	0.187711	0.292967	1	0.00165733	-6.07614	-2.60315	0.42499	0.549978	1	0.00165733	-6.32658	-2.66143	0.405174	0.496004	1	0.00165733	-6.29658	-2.65457	0.417191	0.502344	1	1	0.00331466	0.0511654	0.0808898	8	0.0193911	0.321448	0.454401	0	0	0	0	0	0	0	0	0	0	0	0	0	0
ALDH4A1	NC_000001.11	complement(18871430..18902799)		1.0596	1.30275	0.381565	0.0258867	0.0551849	1	0.896972	1.1861	0.246222	0.154313	0.243241	1	1.00469	1.27555	0.351115	0.0411571	0.0685904	1	0.817694	-1.05117	-0.0719954	0.679588	0.758112	1	369	0.782253	12.0749	29.8483	633	0.981291	16.267	35.9545	452	0.815397	13.8405	32.7302	510	0.992909	18.8643	37.861	470	0.727631	15.1758	28.5119	232	0.853135
MIR4695	NC_000001.11	complement(18883202..18883275)		0	#N/A	#N/A	#N/A	#N/A	#N/A	0	#N/A	#N/A	#N/A	#N/A	#N/A	0	#N/A	#N/A	#N/A	#N/A	#N/A	0	#N/A	#N/A	#N/A	#N/A	#N/A	0	0	0	0	0	0	0	0	0	0	0	0	0	0	0	0	0	0	0	0	0	0
MIR1290	NC_000001.11	complement(18897071..18897148)		0	#N/A	#N/A	#N/A	#N/A	#N/A	0	#N/A	#N/A	#N/A	#N/A	#N/A	0	#N/A	#N/A	#N/A	#N/A	#N/A	0	#N/A	#N/A	#N/A	#N/A	#N/A	0	0	0	0	0	0	0	0	0	0	0	0	0	0	0	0	0	0	0	0	0	0
IFFO2	NC_000001.11	complement(18904280..18956672)		2.91431	1.43012	0.516139	0.00461109	0.0118582	1	2.03906	-1.73842	-0.797776	1.46976e-05	4.62409e-05	0.284428	2.03906	-4.63505	-2.21258	6.4712e-32	6.68702e-31	1.25231e-27	2.03906	-5.68713	-2.5077	1.30044e-39	1.56879e-38	2.51662e-35	1650	2.09433	32.3283	133.468	3682	3.41758	56.6536	209.138	989	1.06824	18.1322	71.6155	365	0.425474	8.08361	27.0966	299	0.277157	5.78049	18.1384	901	1.98379
LOC105376815	NC_000001.11	complement(18970478..19051428)		0	#N/A	#N/A	#N/A	#N/A	#N/A	0	#N/A	#N/A	#N/A	#N/A	#N/A	0	#N/A	#N/A	#N/A	#N/A	#N/A	0	#N/A	#N/A	#N/A	#N/A	#N/A	0	0	0	0	0	0	0	0	0	0	0	0	0	0	0	0	0	0	0	0	0	0
UBR4	NC_000001.11	complement(19074506..19210334)		1.02785	-1.10164	-0.139653	0.499313	0.614324	1	1.31685	1.38433	0.469192	0.023093	0.0455088	1	1.50449	1.51648	0.600726	0.00360698	0.0072305	1	1.55591	1.60225	0.680102	0.000984465	0.00206156	1	2020	0.988996	15.2662	163.397	3481	1.24629	20.6599	197.721	3009	1.25365	21.2793	217.888	3474	1.56204	29.6772	257.901	4378	1.56535	32.6475	265.585	1256	1.0667
LOC101927895	NC_000001.11	19210386..19240704		0	#N/A	#N/A	#N/A	#N/A	#N/A	0	#N/A	#N/A	#N/A	#N/A	#N/A	0	#N/A	#N/A	#N/A	#N/A	#N/A	0	#N/A	#N/A	#N/A	#N/A	#N/A	0	0	0	0	0	0	0	0	0	0	0	0	0	0	0	0	0	0	0	0	0	0
EMC1	NC_000001.11	complement(19215664..19251559)		2.24544	1.24693	0.318378	0.0146856	0.0334976	1	1.80287	-1.00629	-0.0090468	0.945281	0.982339	1	1.80287	-1.19389	-0.255671	0.053032	0.0862555	1	1.80287	-1.19464	-0.256577	0.0528086	0.0845181	1	961	1.78038	27.4821	77.7351	1691	2.2909	37.9765	96.049	1023	1.61278	27.3752	74.0775	851	1.4479	27.5087	63.176	1024	1.38542	28.8949	62.1196	568	1.82535
MRTO4	NC_000001.11	19251581..19260128		14.3054	-1.95476	-0.966993	4.44589e-08	2.42432e-07	0.000860368	14.3054	-3.88662	-1.95852	1.49356e-27	1.9154e-26	2.89033e-23	14.3054	-5.67845	-2.5055	4.00169e-43	6.05469e-42	7.74408e-39	14.3054	-5.80304	-2.53681	8.47898e-44	1.17081e-42	1.64085e-39	2132	16.5866	256.032	172.457	1260	7.16827	118.829	71.5681	490	3.24397	55.0629	35.4819	314	2.24346	42.6237	23.3105	390	2.21579	46.2133	23.6588	891	12.0242
AKR7L	NC_000001.11	complement(19265982..19274074)		0	#N/A	#N/A	#N/A	#N/A	#N/A	0	#N/A	#N/A	#N/A	#N/A	#N/A	0	#N/A	#N/A	#N/A	#N/A	#N/A	0	#N/A	#N/A	#N/A	#N/A	#N/A	0	0	0	0	0	0	0	0	0	0	0	0	0	0	0	0	0	0	0	0	0	0
AKR7A3	NC_000001.11	complement(19274309..19289362)		0.172399	1.35841	0.441917	0.344083	0.465706	1	0.156535	1.32741	0.408615	0.387181	0.514256	1	0.187317	1.52898	0.612568	0.189663	0.266851	1	0.221826	1.85198	0.889065	0.0557439	0.0887552	1	27	0.119274	1.84113	2.18403	53	0.171211	2.83819	3.01041	41	0.154126	2.61613	2.96889	44	0.178507	3.39146	3.26644	71	0.229052	4.7772	4.30712	18	0.137932
LOC100506730	NC_000001.11	complement(19293247..19295736)		0	#N/A	#N/A	#N/A	#N/A	#N/A	0	#N/A	#N/A	#N/A	#N/A	#N/A	0	#N/A	#N/A	#N/A	#N/A	#N/A	0	#N/A	#N/A	#N/A	#N/A	#N/A	0	0	0	0	0	0	0	0	0	0	0	0	0	0	0	0	0	0	0	0	0	0
AKR7A2	NC_000001.11	complement(19302708..19312146)		2.70943	-1.00892	-0.0128154	0.951516	0.992098	1	2.70943	-1.02379	-0.0339265	0.872842	0.96859	1	2.70943	-1.16786	-0.223866	0.291591	0.382984	1	2.70943	-1.73663	-0.796289	0.000229675	0.000514656	1	332	2.33909	36.1064	26.8554	429	2.21024	36.6394	24.3672	375	2.24828	38.1622	27.1545	342	2.21286	42.0423	25.3892	246	1.26572	26.3983	14.9233	252	3.07978
RNU6-1099P	NC_000001.11	complement(19305077..19305181)		0	#N/A	#N/A	#N/A	#N/A	#N/A	0	#N/A	#N/A	#N/A	#N/A	#N/A	0	#N/A	#N/A	#N/A	#N/A	#N/A	0	#N/A	#N/A	#N/A	#N/A	#N/A	0	0	0	0	0	0	0	0	0	0	0	0	0	0	0	0	0	0	0	0	0	0
PQLC2	NC_000001.11	19312246..19332611		1.28005	2.40505	1.26607	4.34719e-13	3.83248e-12	8.41268e-09	1.19466	2.41479	1.2719	4.99743e-13	2.98673e-12	9.67104e-09	1.51626	2.94246	1.55702	4.14775e-19	2.52123e-18	8.02672e-15	1.50827	2.99241	1.58131	1.37117e-19	7.84771e-19	2.65348e-15	170	0.555109	8.56871	13.7513	509	1.2154	20.1479	28.9113	402	1.11703	18.9604	29.1096	498	1.4934	28.3733	36.9702	638	1.5214	31.7309	38.7034	86	0.487121
CAPZB	NC_000001.11	complement(19338773..19485641)		0.771417	1.40764	0.493278	0.000126324	0.000435836	1	1.01036	1.98126	0.986418	1.59165e-14	1.04554e-13	3.08016e-10	1.35498	2.55065	1.35087	4.84938e-26	3.96531e-25	9.38451e-22	1.06871	2.05449	1.03878	5.89658e-16	2.86038e-15	1.14111e-11	1224	0.554226	8.55507	99.0092	2408	0.797324	13.2173	136.775	2495	0.961359	16.318	180.668	3095	1.28702	24.4521	229.765	3261	1.07832	22.4899	197.824	686	0.538813
LOC644083	NC_000001.11	19399942..19400614		0	#N/A	#N/A	#N/A	#N/A	#N/A	0	#N/A	#N/A	#N/A	#N/A	#N/A	0	#N/A	#N/A	#N/A	#N/A	#N/A	0	#N/A	#N/A	#N/A	#N/A	#N/A	0	0	0	0	0	0	0	0	0	0	0	0	0	0	0	0	0	0	0	0	0	0
RN7SL277P	NC_000001.11	19424384..19424599		0	#N/A	#N/A	#N/A	#N/A	#N/A	0	#N/A	#N/A	#N/A	#N/A	#N/A	0	#N/A	#N/A	#N/A	#N/A	#N/A	0	#N/A	#N/A	#N/A	#N/A	#N/A	0	0	0	0	0	0	0	0	0	0	0	0	0	0	0	0	0	0	0	0	0	0
LOC105376819	NC_000001.11	19500221..19531797		0	#N/A	#N/A	#N/A	#N/A	#N/A	0	#N/A	#N/A	#N/A	#N/A	#N/A	0	#N/A	#N/A	#N/A	#N/A	#N/A	0	#N/A	#N/A	#N/A	#N/A	#N/A	0	0	0	0	0	0	0	0	0	0	0	0	0	0	0	0	0	0	0	0	0	0
LOC105376818	NC_000001.11	complement(19509890..19512483)		0	#N/A	#N/A	#N/A	#N/A	#N/A	0	#N/A	#N/A	#N/A	#N/A	#N/A	0	#N/A	#N/A	#N/A	#N/A	#N/A	0	#N/A	#N/A	#N/A	#N/A	#N/A	0	0	0	0	0	0	0	0	0	0	0	0	0	0	0	0	0	0	0	0	0	0
RNU4-28P	NC_000001.11	19510593..19510733		0	#N/A	#N/A	#N/A	#N/A	#N/A	0	#N/A	#N/A	#N/A	#N/A	#N/A	0	#N/A	#N/A	#N/A	#N/A	#N/A	0	#N/A	#N/A	#N/A	#N/A	#N/A	0	0	0	0	0	0	0	0	0	0	0	0	0	0	0	0	0	0	0	0	0	0
LOC105376817	NC_000001.11	complement(19512540..19530730)		0	#N/A	#N/A	#N/A	#N/A	#N/A	0	#N/A	#N/A	#N/A	#N/A	#N/A	0	#N/A	#N/A	#N/A	#N/A	#N/A	0	#N/A	#N/A	#N/A	#N/A	#N/A	0	0	0	0	0	0	0	0	0	0	0	0	0	0	0	0	0	0	0	0	0	0
LOC105378614	NC_000001.11	complement(19591802..19596832)		0	#N/A	#N/A	#N/A	#N/A	#N/A	0	#N/A	#N/A	#N/A	#N/A	#N/A	0	#N/A	#N/A	#N/A	#N/A	#N/A	0	#N/A	#N/A	#N/A	#N/A	#N/A	0	0	0	0	0	0	0	0	0	0	0	0	0	0	0	0	0	0	0	0	0	0
MINOS1	NC_000001.11	19596977..19629821		1.60352	-1.15716	-0.210589	0.18826	0.29356	1	1.60352	-1.40913	-0.494803	0.00222669	0.00525436	1	1.60352	-1.1286	-0.174532	0.276548	0.365241	1	1.60352	-1.01594	-0.0228206	0.886797	0.945143	1	871	1.76354	27.2221	70.455	920	1.36216	22.5806	52.2561	632	1.08891	18.4831	45.7644	784	1.45781	27.697	58.2021	975	1.44166	30.0678	59.147	411	1.4435
MINOS1-NBL1	NC_000001.11	19596977..19658456		0.00276849	1.07424	0.103312	0.927885	0.976455	1	0.00832742	3.3573	1.7473	0.0996246	0.167239	1	0.0470783	17.7749	4.15177	4.35411e-05	0.000108806	0.842607	0.0255934	9.88735	3.30558	0.00125747	0.00260282	1	4	0.00432675	0.066788	0.323559	7	0.00553698	0.091787	0.397601	15	0.0138071	0.234361	1.08618	69	0.0685439	1.30227	5.12238	28	0.0221183	0.461308	1.69858	0	0
RPS14P3	NC_000001.11	19607807..19608644		0	#N/A	#N/A	#N/A	#N/A	#N/A	0	#N/A	#N/A	#N/A	#N/A	#N/A	0	#N/A	#N/A	#N/A	#N/A	#N/A	0	#N/A	#N/A	#N/A	#N/A	#N/A	0	0	0	0	0	0	0	0	0	0	0	0	0	0	0	0	0	0	0	0	0	0
NBL1	NC_000001.11	19643229..19658456		0.300701	-3.67151	-1.87637	6.81104e-10	4.51128e-09	1.31807e-05	0.433929	1.50073	0.585662	0.0176283	0.0356025	1	3.68793	12.237	3.61318	1.22441e-55	2.7946e-54	2.36948e-51	2.55103	8.67485	3.11684	1.88069e-41	2.40123e-40	3.63951e-37	77	0.336266	5.19063	6.22852	29	0.0926112	1.53523	1.6472	117	0.434799	7.38024	8.4722	869	3.48522	66.216	64.5123	844	2.6917	56.1392	51.2001	35	0.265137
HTR6	NC_000001.11	19665287..19680966		0	-1.04137	-0.058478	0.98948	0.992098	1	0	1.0882	0.121938	0.978398	0.982339	1	0.0124974	27.6522	4.78932	0.176722	0.251294	1	0.00683777	17.2866	4.11158	0.249975	0.33089	1	0	0	0	0	0	0	0	0	0	0	0	0	4	0.01558	0.296006	0.296949	3	0.00929187	0.193795	0.181991	0	0
TMCO4	NC_000001.11	complement(19682213..19800385)		0.000769462	-1.60377	-0.681468	0.647202	0.742167	1	0.000769462	-11.4606	-3.51861	0.248656	0.362507	1	0.000769462	-11.9329	-3.57688	0.229902	0.313838	1	0.000769462	-2.4405	-1.28717	0.454554	0.541372	1	1	0.000562752	0.00868668	0.0808898	2	0.000823039	0.0136436	0.1136	0	0	0	0	0	0	0	0	0	0	0	0	1	0.000976172
RNF186	NC_000001.11	complement(19814029..19815278)		0	#N/A	#N/A	#N/A	#N/A	#N/A	0	#N/A	#N/A	#N/A	#N/A	#N/A	0	#N/A	#N/A	#N/A	#N/A	#N/A	0	#N/A	#N/A	#N/A	#N/A	#N/A	0	0	0	0	0	0	0	0	0	0	0	0	0	0	0	0	0	0	0	0	0	0
LOC105376823	NC_000001.11	complement(19860211..19889289)		0	#N/A	#N/A	#N/A	#N/A	#N/A	0	#N/A	#N/A	#N/A	#N/A	#N/A	0	#N/A	#N/A	#N/A	#N/A	#N/A	0	#N/A	#N/A	#N/A	#N/A	#N/A	0	0	0	0	0	0	0	0	0	0	0	0	0	0	0	0	0	0	0	0	0	0
OTUD3	NC_000001.11	19881711..19912945		1.09242	-1.29258	-0.370256	0.0206901	0.0453597	1	1.09242	-1.20588	-0.270081	0.0932731	0.158016	1	1.09242	-1.23039	-0.299118	0.0623203	0.100056	1	1.09242	-1.18073	-0.239684	0.13589	0.196712	1	511	1.08796	16.7939	41.3347	558	0.868763	14.4016	31.6945	446	0.808051	13.7158	32.2957	466	0.911167	17.3113	34.5946	594	0.923576	19.2625	36.0342	297	1.09688
PLA2G2E	NC_000001.11	complement(19920307..19923617)		0	-1.04137	-0.058478	0.989388	#N/A	1	0	1.0882	0.121938	0.978216	0.982339	1	0.00922284	4.84604	2.27681	0.536627	#N/A	1	0	1.05008	0.0704965	0.98742	#N/A	1	0	0	0	0	0	0	0	0	0	0	0	0	1	0.0184457	0.350451	0.0742373	0	0	0	0	0	0
RN7SL304P	NC_000001.11	19970969..19971269		0	#N/A	#N/A	#N/A	#N/A	#N/A	0	#N/A	#N/A	#N/A	#N/A	#N/A	0	#N/A	#N/A	#N/A	#N/A	#N/A	0	#N/A	#N/A	#N/A	#N/A	#N/A	0	0	0	0	0	0	0	0	0	0	0	0	0	0	0	0	0	0	0	0	0	0
PLA2G2A	NC_000001.11	complement(19975431..19980439)		0	-1.04137	-0.058478	0.989388	0.992098	1	0.0114744	9.45142	3.24053	0.366278	0.496323	1	0.00609639	4.84604	2.27681	0.536627	0.629467	1	0	1.05008	0.0704965	0.98742	0.98927	1	0	0	0	0	0	0	0	0	1	0.0112978	0.191768	0.072412	1	0.0121928	0.231651	0.0742373	0	0	0	0	0	0
PLA2G5	NC_000001.11	20028350..20091901		0.000382604	4.36835	2.12709	0.567583	0.670102	1	0.000918294	9.45147	3.24054	0.371415	0.501377	1	0.000387149	4.84552	2.27665	0.540811	0.630292	1	0	1.05008	0.0704965	0.987508	0.98927	1	0	0	0	0	1	0.000765208	0.0126849	0.0568001	0	0	0	0	0	0	0	0	0	0	0	0	0	0
LOC100419911	NC_000001.11	20038930..20039444		0	#N/A	#N/A	#N/A	#N/A	#N/A	0	#N/A	#N/A	#N/A	#N/A	#N/A	0	#N/A	#N/A	#N/A	#N/A	#N/A	0	#N/A	#N/A	#N/A	#N/A	#N/A	0	0	0	0	0	0	0	0	0	0	0	0	0	0	0	0	0	0	0	0	0	0
PLA2G2D	NC_000001.11	complement(20112650..20119566)		0	#N/A	#N/A	#N/A	#N/A	#N/A	0	#N/A	#N/A	#N/A	#N/A	#N/A	0	#N/A	#N/A	#N/A	#N/A	#N/A	0	#N/A	#N/A	#N/A	#N/A	#N/A	0	0	0	0	0	0	0	0	0	0	0	0	0	0	0	0	0	0	0	0	0	0
PLA2G2F	NC_000001.11	20139326..20150386		0	#N/A	#N/A	#N/A	#N/A	#N/A	0	#N/A	#N/A	#N/A	#N/A	#N/A	0	#N/A	#N/A	#N/A	#N/A	#N/A	0	#N/A	#N/A	#N/A	#N/A	#N/A	0	0	0	0	0	0	0	0	0	0	0	0	0	0	0	0	0	0	0	0	0	0
PLA2G2C	NC_000001.11	complement(20163085..20177364)		0	#N/A	#N/A	#N/A	#N/A	#N/A	0	#N/A	#N/A	#N/A	#N/A	#N/A	0	#N/A	#N/A	#N/A	#N/A	#N/A	0	#N/A	#N/A	#N/A	#N/A	#N/A	0	0	0	0	0	0	0	0	0	0	0	0	0	0	0	0	0	0	0	0	0	0
UBXN10	NC_000001.11	20183106..20196060		0.0147189	-6.79182	-2.7638	0.0800757	0.145135	1	0.033035	2.15067	1.10479	0.270618	0.387265	1	0.0302523	1.8289	0.870979	0.387573	0.484775	1	0.0147189	-2.24257	-1.16515	0.34345	0.433682	1	4	0.0205333	0.316953	0.323559	0	0	0	0	11	0.0480508	0.815611	0.796532	8	0.0377143	0.716537	0.593899	1	0.00374878	0.0781861	0.0606636	1	0.00890445
UBXN10-AS1	NC_000001.11	complement(20184242..20186486)		0	#N/A	#N/A	#N/A	#N/A	#N/A	0	#N/A	#N/A	#N/A	#N/A	#N/A	0	#N/A	#N/A	#N/A	#N/A	#N/A	0	#N/A	#N/A	#N/A	#N/A	#N/A	0	0	0	0	0	0	0	0	0	0	0	0	0	0	0	0	0	0	0	0	0	0
LOC105376825	NC_000001.11	20197306..20202827		0	#N/A	#N/A	#N/A	#N/A	#N/A	0	#N/A	#N/A	#N/A	#N/A	#N/A	0	#N/A	#N/A	#N/A	#N/A	#N/A	0	#N/A	#N/A	#N/A	#N/A	#N/A	0	0	0	0	0	0	0	0	0	0	0	0	0	0	0	0	0	0	0	0	0	0
LOC105376826	NC_000001.11	complement(20210712..20213349)		0	#N/A	#N/A	#N/A	#N/A	#N/A	0	#N/A	#N/A	#N/A	#N/A	#N/A	0	#N/A	#N/A	#N/A	#N/A	#N/A	0	#N/A	#N/A	#N/A	#N/A	#N/A	0	0	0	0	0	0	0	0	0	0	0	0	0	0	0	0	0	0	0	0	0	0
LOC105376827	NC_000001.11	20243111..20244622		0	#N/A	#N/A	#N/A	#N/A	#N/A	0	#N/A	#N/A	#N/A	#N/A	#N/A	0	#N/A	#N/A	#N/A	#N/A	#N/A	0	#N/A	#N/A	#N/A	#N/A	#N/A	0	0	0	0	0	0	0	0	0	0	0	0	0	0	0	0	0	0	0	0	0	0
LOC105376828	NC_000001.11	20271604..20274507		0	#N/A	#N/A	#N/A	#N/A	#N/A	0	#N/A	#N/A	#N/A	#N/A	#N/A	0	#N/A	#N/A	#N/A	#N/A	#N/A	0	#N/A	#N/A	#N/A	#N/A	#N/A	0	0	0	0	0	0	0	0	0	0	0	0	0	0	0	0	0	0	0	0	0	0
VWA5B1	NC_000001.11	20290907..20360442		0.0214302	-18.5423	-4.21275	5.74086e-05	0.000209517	1	0.0214302	-21.9424	-4.45565	0.000151188	0.000419409	1	0.0214302	-198.434	-7.63251	0.00708291	0.0135752	1	0.0214302	-40.5832	-5.34281	0.000243291	0.000543805	1	24	0.0229529	0.354302	1.94136	2	0.00139871	0.0231866	0.1136	1	0.000813833	0.0138139	0.072412	0	0	0	0	0	0	0	0	12	0.0199075
LINC01141	NC_000001.11	complement(20359801..20428794)		0	#N/A	#N/A	#N/A	#N/A	#N/A	0	#N/A	#N/A	#N/A	#N/A	#N/A	0	#N/A	#N/A	#N/A	#N/A	#N/A	0	#N/A	#N/A	#N/A	#N/A	#N/A	0	0	0	0	0	0	0	0	0	0	0	0	0	0	0	0	0	0	0	0	0	0
CAMK2N1	NC_000001.11	complement(20482391..20486235)		19.4427	4.58416	2.19666	1.49031e-27	3.15064e-26	2.88405e-23	41.0054	10.3961	3.37797	2.77471e-63	1.27848e-61	5.36962e-59	24.6547	5.99024	2.58261	1.57954e-37	2.02085e-36	3.05673e-33	10.8451	2.69559	1.4306	2.23579e-12	9.08961e-12	4.32671e-08	311	5.37897	83.0302	25.1567	1485	18.7819	311.349	84.3482	2862	42.1229	714.991	207.243	1447	22.984	436.675	107.421	919	11.6077	242.095	55.7499	96	2.88018
MUL1	NC_000001.11	complement(20499448..20508483)		8.91819	2.13302	1.0929	7.2028e-11	5.24237e-10	1.39389e-06	5.01329	1.28922	0.366501	0.0307933	0.0590881	1	4.3913	1.0826	0.114507	0.500742	0.596051	1	4.11491	-1.10059	-0.138275	0.419514	0.504593	1	636	4.68076	72.2525	51.4459	1715	9.22989	153.005	97.4122	777	4.8662	82.5985	56.2641	650	4.3933	83.4686	48.2543	618	3.32154	69.2754	37.4901	278	3.54906
RPS4XP4	NC_000001.11	20525952..20526810		0	#N/A	#N/A	#N/A	#N/A	#N/A	0	#N/A	#N/A	#N/A	#N/A	#N/A	0	#N/A	#N/A	#N/A	#N/A	#N/A	0	#N/A	#N/A	#N/A	#N/A	#N/A	0	0	0	0	0	0	0	0	0	0	0	0	0	0	0	0	0	0	0	0	0	0
FAM43B	NC_000001.11	20552439..20555020		0.632522	1.259	0.332279	0.629643	0.725565	1	0.478322	-1.89685	-0.923608	0.207278	0.312841	1	0.478322	-1.87475	-0.906702	0.211912	0.293998	1	0.478322	-1.37527	-0.459715	0.519763	0.608742	1	25	0.643901	9.9393	2.02225	36	0.678039	11.2399	2.0448	16	0.350678	5.95239	1.15859	15	0.354804	6.74095	1.11356	28	0.526659	10.9842	1.69858	7	0.312742
CDA	NC_000001.11	20588951..20618908		0.0183413	1.61887	0.694988	0.450966	0.565606	1	0.0129563	-43.1025	-5.4297	0.0664916	0.117243	1	0.0129563	-44.8789	-5.48797	0.0572152	0.0924994	1	0.0129563	-44.6671	-5.48114	0.064793	0.101589	1	3	0.00665953	0.102797	0.242669	14	0.022726	0.376732	0.795201	0	0	0	0	0	0	0	0	0	0	0	0	5	0.0192531
PINK1	NC_000001.11	20633455..20651511		3.49684	2.41996	1.27498	8.65973e-15	8.73716e-14	1.67583e-10	5.41489	4.02644	2.0095	1.20936e-34	2.10843e-33	2.34036e-30	4.90988	3.50203	1.80819	2.46152e-28	2.21713e-27	4.76353e-24	4.03823	2.93503	1.55337	3.37134e-21	2.05593e-20	6.52422e-17	397	1.46211	22.5692	32.1133	1132	3.04866	50.538	64.2977	1655	5.18678	88.04	119.842	1395	4.71826	89.6426	103.561	1388	3.73312	77.8594	84.2011	223	1.42464
MIR6084	NC_000001.11	20633679..20633788		0	#N/A	#N/A	#N/A	#N/A	#N/A	0	#N/A	#N/A	#N/A	#N/A	#N/A	0	#N/A	#N/A	#N/A	#N/A	#N/A	0	#N/A	#N/A	#N/A	#N/A	#N/A	0	0	0	0	0	0	0	0	0	0	0	0	0	0	0	0	0	0	0	0	0	0
PINK1-AS	NC_000001.11	complement(20642657..20652193)		0	#N/A	#N/A	#N/A	#N/A	#N/A	0	#N/A	#N/A	#N/A	#N/A	#N/A	0	#N/A	#N/A	#N/A	#N/A	#N/A	0	#N/A	#N/A	#N/A	#N/A	#N/A	0	0	0	0	0	0	0	0	0	0	0	0	0	0	0	0	0	0	0	0	0	0
DDOST	NC_000001.11	complement(20651767..20661544)		12.8444	-1.21152	-0.276819	0.0295637	0.0617945	1	12.8444	-1.53014	-0.613661	1.72754e-06	5.99771e-06	0.0334313	12.8444	-2.11296	-1.07927	6.33209e-17	3.49538e-16	1.22539e-12	12.8444	-2.37015	-1.24498	9.56425e-22	5.96402e-21	1.85087e-17	1954	13.2895	205.138	158.059	2025	10.0713	166.952	115.02	1319	7.63379	129.575	95.5114	929	5.80256	110.243	68.9665	1023	5.08105	105.972	62.0589	1051	12.3993
KIF17	NC_000001.11	complement(20662294..20718017)		0.680323	-1.95026	-0.963667	9.17244e-07	4.25363e-06	0.0177505	0.680323	-1.92586	-0.945499	1.74667e-06	6.05981e-06	0.0338016	0.680323	-3.66943	-1.87555	3.65652e-20	2.32797e-19	7.0761e-16	0.680323	-3.22231	-1.6881	9.76201e-17	4.90238e-16	1.88914e-12	533	0.636093	9.81877	43.1143	427	0.372644	6.17736	24.2536	324	0.329039	5.58509	23.4615	152	0.166592	3.1651	11.2841	231	0.201325	4.19891	14.0133	350	0.724553
SH2D5	NC_000001.11	complement(20719731..20732640)		4.54576	-5.75452	-2.5247	7.28799e-33	2.03775e-31	1.41037e-28	4.54576	-7.62966	-2.93162	6.68249e-41	1.43211e-39	1.29319e-36	4.54576	-16.4446	-4.03954	2.66413e-65	8.02954e-64	5.15563e-61	4.54576	-22.483	-4.49076	8.99172e-71	2.62182e-69	1.74008e-66	882	4.54337	70.1317	71.3448	198	0.745843	12.3639	11.2464	123	0.539168	9.1518	8.90668	54	0.255459	4.85348	4.00882	60	0.225711	4.70752	3.63982	509	4.54816
HP1BP3	NC_000001.11	complement(20742677..20787809)		4.49207	-1.09872	-0.135821	0.278138	0.397333	1	5.18547	1.2376	0.307545	0.0139747	0.028856	1	5.12679	1.17296	0.230156	0.0657882	0.105086	1	5.19282	1.2125	0.27799	0.0263251	0.0448537	1	3164	4.66206	71.9638	255.935	3796	4.09016	67.803	215.613	4042	5.06813	86.026	292.689	3784	5.12048	97.2843	280.914	4681	5.037	105.054	283.966	1691	4.32209
EIF4G3	NC_000001.11	complement(20806292..21177320)		0.295886	1.00133	0.00191475	0.988024	0.992098	1	0.370733	1.35446	0.43772	0.000590008	0.00151671	1	0.364414	1.27612	0.35176	0.00574005	0.0111808	1	0.33667	1.20515	0.269208	0.0348637	0.057948	1	1593	0.285524	4.40737	128.858	2431	0.318629	5.28195	138.081	2475	0.377496	6.40759	179.22	2187	0.359993	6.83954	162.357	2598	0.340063	7.09248	157.604	985	0.306248
RNU7-200P	NC_000001.11	20841241..20841302		0	#N/A	#N/A	#N/A	#N/A	#N/A	0	#N/A	#N/A	#N/A	#N/A	#N/A	0	#N/A	#N/A	#N/A	#N/A	#N/A	0	#N/A	#N/A	#N/A	#N/A	#N/A	0	0	0	0	0	0	0	0	0	0	0	0	0	0	0	0	0	0	0	0	0	0
LOC105376830	NC_000001.11	20903705..20919273		0	#N/A	#N/A	#N/A	#N/A	#N/A	0	#N/A	#N/A	#N/A	#N/A	#N/A	0	#N/A	#N/A	#N/A	#N/A	#N/A	0	#N/A	#N/A	#N/A	#N/A	#N/A	0	0	0	0	0	0	0	0	0	0	0	0	0	0	0	0	0	0	0	0	0	0
LOC105376829	NC_000001.11	20919271..20933441		0	#N/A	#N/A	#N/A	#N/A	#N/A	0	#N/A	#N/A	#N/A	#N/A	#N/A	0	#N/A	#N/A	#N/A	#N/A	#N/A	0	#N/A	#N/A	#N/A	#N/A	#N/A	0	0	0	0	0	0	0	0	0	0	0	0	0	0	0	0	0	0	0	0	0	0
MIR1256	NC_000001.11	complement(20988314..20988432)		0	#N/A	#N/A	#N/A	#N/A	#N/A	0	#N/A	#N/A	#N/A	#N/A	#N/A	0	#N/A	#N/A	#N/A	#N/A	#N/A	0	#N/A	#N/A	#N/A	#N/A	#N/A	0	0	0	0	0	0	0	0	0	0	0	0	0	0	0	0	0	0	0	0	0	0
RPS15AP6	NC_000001.11	complement(21003511..21003964)		0	#N/A	#N/A	#N/A	#N/A	#N/A	0	#N/A	#N/A	#N/A	#N/A	#N/A	0	#N/A	#N/A	#N/A	#N/A	#N/A	0	#N/A	#N/A	#N/A	#N/A	#N/A	0	0	0	0	0	0	0	0	0	0	0	0	0	0	0	0	0	0	0	0	0	0
HSPE1P27	NC_000001.11	21161475..21162081		0	#N/A	#N/A	#N/A	#N/A	#N/A	0	#N/A	#N/A	#N/A	#N/A	#N/A	0	#N/A	#N/A	#N/A	#N/A	#N/A	0	#N/A	#N/A	#N/A	#N/A	#N/A	0	0	0	0	0	0	0	0	0	0	0	0	0	0	0	0	0	0	0	0	0	0
ECE1	NC_000001.11	complement(21217247..21345541)		0.449341	-1.14046	-0.189621	0.25869	0.374418	1	0.449341	-1.73675	-0.79639	3.01655e-06	1.02092e-05	0.0583762	0.449341	-1.3917	-0.476846	0.0047874	0.00941905	1	0.449341	-1.73712	-0.796698	2.97805e-06	8.0264e-06	0.0576312	856	0.44371	6.84914	69.2417	1168	0.442733	7.33922	66.3425	547	0.241281	4.09548	39.6094	626	0.298001	5.66175	46.4726	717	0.271417	5.66078	43.4958	506	0.454973
LOC100506801	NC_000001.11	21293290..21299869		0	#N/A	#N/A	#N/A	#N/A	#N/A	0	#N/A	#N/A	#N/A	#N/A	#N/A	0	#N/A	#N/A	#N/A	#N/A	#N/A	0	#N/A	#N/A	#N/A	#N/A	#N/A	0	0	0	0	0	0	0	0	0	0	0	0	0	0	0	0	0	0	0	0	0	0
PPP1R11P1	NC_000001.11	21397800..21398562		0	#N/A	#N/A	#N/A	#N/A	#N/A	0	#N/A	#N/A	#N/A	#N/A	#N/A	0	#N/A	#N/A	#N/A	#N/A	#N/A	0	#N/A	#N/A	#N/A	#N/A	#N/A	0	0	0	0	0	0	0	0	0	0	0	0	0	0	0	0	0	0	0	0	0	0
LOC100421269	NC_000001.11	complement(21411462..21411990)		0	#N/A	#N/A	#N/A	#N/A	#N/A	0	#N/A	#N/A	#N/A	#N/A	#N/A	0	#N/A	#N/A	#N/A	#N/A	#N/A	0	#N/A	#N/A	#N/A	#N/A	#N/A	0	0	0	0	0	0	0	0	0	0	0	0	0	0	0	0	0	0	0	0	0	0
LOC105376832	NC_000001.11	complement(21412667..21416543)		0	#N/A	#N/A	#N/A	#N/A	#N/A	0	#N/A	#N/A	#N/A	#N/A	#N/A	0	#N/A	#N/A	#N/A	#N/A	#N/A	0	#N/A	#N/A	#N/A	#N/A	#N/A	0	0	0	0	0	0	0	0	0	0	0	0	0	0	0	0	0	0	0	0	0	0
NBPF2P	NC_000001.11	complement(21423108..21427960)		0	#N/A	#N/A	#N/A	#N/A	#N/A	0	#N/A	#N/A	#N/A	#N/A	#N/A	0	#N/A	#N/A	#N/A	#N/A	#N/A	0	#N/A	#N/A	#N/A	#N/A	#N/A	0	0	0	0	0	0	0	0	0	0	0	0	0	0	0	0	0	0	0	0	0	0
HS6ST1P1	NC_000001.11	21428268..21432234		0	#N/A	#N/A	#N/A	#N/A	#N/A	0	#N/A	#N/A	#N/A	#N/A	#N/A	0	#N/A	#N/A	#N/A	#N/A	#N/A	0	#N/A	#N/A	#N/A	#N/A	#N/A	0	0	0	0	0	0	0	0	0	0	0	0	0	0	0	0	0	0	0	0	0	0
CROCCP5	NC_000001.11	21434320..21436826		0	#N/A	#N/A	#N/A	#N/A	#N/A	0	#N/A	#N/A	#N/A	#N/A	#N/A	0	#N/A	#N/A	#N/A	#N/A	#N/A	0	#N/A	#N/A	#N/A	#N/A	#N/A	0	0	0	0	0	0	0	0	0	0	0	0	0	0	0	0	0	0	0	0	0	0
NBPF3	NC_000001.11	21436775..21484900		0.284075	-1.43616	-0.522215	0.0188431	0.0417716	1	0.284075	-1.32112	-0.401761	0.0727741	0.127048	1	0.284075	1.01293	0.0185393	0.932695	0.985153	1	0.315378	1.17571	0.233533	0.285955	0.371534	1	203	0.280512	4.33	16.4206	189	0.190981	3.16591	10.7352	164	0.192845	3.27334	11.8756	228	0.28934	5.49719	16.9261	325	0.327968	6.84023	19.7157	120	0.287638
PFN1P10	NC_000001.11	complement(21459424..21460202)		0	#N/A	#N/A	#N/A	#N/A	#N/A	0	#N/A	#N/A	#N/A	#N/A	#N/A	0	#N/A	#N/A	#N/A	#N/A	#N/A	0	#N/A	#N/A	#N/A	#N/A	#N/A	0	0	0	0	0	0	0	0	0	0	0	0	0	0	0	0	0	0	0	0	0	0
ALPL	NC_000001.11	21508982..21578412		0.49828	1.63012	0.704982	0.00592682	0.0148533	1	0.304092	-2.12641	-1.08842	4.17408e-05	0.000124425	0.807768	0.304092	-12.1439	-3.60216	1.01348e-30	1.00003e-29	1.96128e-26	0.304092	-4.68847	-2.22912	1.54559e-15	7.35151e-15	2.99102e-11	321	0.307459	4.74596	25.9656	735	0.514805	8.53397	41.7481	184	0.149972	2.54561	13.3238	27	0.02375	0.451228	2.00441	99	0.0692484	1.44427	6.0057	181	0.300725
LOC105376834	NC_000001.11	21585690..21591187		0	#N/A	#N/A	#N/A	#N/A	#N/A	0	#N/A	#N/A	#N/A	#N/A	#N/A	0	#N/A	#N/A	#N/A	#N/A	#N/A	0	#N/A	#N/A	#N/A	#N/A	#N/A	0	0	0	0	0	0	0	0	0	0	0	0	0	0	0	0	0	0	0	0	0	0
RAP1GAP	NC_000001.11	complement(21596215..21669444)		0.0308294	-2.7555	-1.46231	0.0214398	0.0468473	1	0.0308294	-3.46717	-1.79376	0.00686439	0.0149983	1	0.0308294	-4.47465	-2.16177	0.00141574	0.00299604	1	0.0308294	-3.24759	-1.69937	0.00976958	0.0179325	1	28	0.0254275	0.392501	2.26492	19	0.0126175	0.209161	1.0792	12	0.00927337	0.157405	0.868944	6	0.00500398	0.095071	0.445424	7	0.00464234	0.0968224	0.424645	23	0.0362312
USP48	NC_000001.11	complement(21678298..21783620)		0.500662	-1.58133	-0.661134	2.52684e-05	9.71065e-05	0.488993	0.500662	-1.06248	-0.0874312	0.575288	0.688665	1	0.500662	1.00152	0.00219521	0.988735	0.992073	1	0.500662	-1.04866	-0.0685409	0.660344	0.739627	1	722	0.455879	7.03698	58.4025	731	0.337522	5.59514	41.5209	777	0.417487	7.0864	56.2641	859	0.498108	9.46359	63.7699	1060	0.488777	10.1941	64.3034	498	0.545445
LDLRAD2	NC_000001.11	21812209..21825221		0.0398914	-1.80415	-0.851323	0.490578	0.606158	1	0.0398914	-3.60354	-1.84941	0.169738	0.26422	1	0.0398914	-61.3432	-5.93883	0.0465175	0.0766474	1	0.0398914	-12.8818	-3.68726	0.0342842	0.0570701	1	0	0	0	0	3	0.0112112	0.185849	0.1704	3	0.0130464	0.221448	0.217236	0	0	0	0	1	0.00373207	0.0778376	0.0606636	9	0.0797829
HSPG2	NC_000001.11	complement(21822232..21937297)		0.397903	-10.364	-3.37351	7.96231e-32	2.1295e-30	1.54087e-27	0.397903	-21.0587	-4.39635	1.0432e-43	2.45896e-42	2.01881e-39	0.397903	-66.1669	-6.04804	9.92487e-53	2.05569e-51	1.92066e-48	0.397903	-82.3688	-6.36403	1.89337e-49	3.09641e-48	3.66406e-45	553	0.319605	4.93344	44.7321	103	0.043531	0.721618	5.85041	34	0.0167216	0.283831	2.46201	10	0.0053077	0.100841	0.742373	11	0.00464273	0.0968306	0.6673	475	0.476202
RPL21P29	NC_000001.11	21908058..21908614		0	#N/A	#N/A	#N/A	#N/A	#N/A	0	#N/A	#N/A	#N/A	#N/A	#N/A	0	#N/A	#N/A	#N/A	#N/A	#N/A	0	#N/A	#N/A	#N/A	#N/A	#N/A	0	0	0	0	0	0	0	0	0	0	0	0	0	0	0	0	0	0	0	0	0	0
CELA3B	NC_000001.11	21976894..21989354		0	#N/A	#N/A	#N/A	#N/A	#N/A	0	#N/A	#N/A	#N/A	#N/A	#N/A	0	#N/A	#N/A	#N/A	#N/A	#N/A	0	#N/A	#N/A	#N/A	#N/A	#N/A	0	0	0	0	0	0	0	0	0	0	0	0	0	0	0	0	0	0	0	0	0	0
RN7SL386P	NC_000001.11	21987481..21987777		0	#N/A	#N/A	#N/A	#N/A	#N/A	0	#N/A	#N/A	#N/A	#N/A	#N/A	0	#N/A	#N/A	#N/A	#N/A	#N/A	0	#N/A	#N/A	#N/A	#N/A	#N/A	0	0	0	0	0	0	0	0	0	0	0	0	0	0	0	0	0	0	0	0	0	0
CELA3A	NC_000001.11	22001656..22012542		0	-1.04137	-0.058478	0.989503	0.992098	1	0.00536047	9.45147	3.24054	0.374071	0.502825	1	0.0045199	8.64555	3.11196	0.393256	0.487543	1	0	1.05008	0.0704965	0.987554	0.98927	1	0	0	0	0	0	0	0	0	0	0	0	0	0	0	0	0	0	0	0	0	0	0
RN7SL186P	NC_000001.11	22010650..22010946		0	#N/A	#N/A	#N/A	#N/A	#N/A	0	#N/A	#N/A	#N/A	#N/A	#N/A	0	#N/A	#N/A	#N/A	#N/A	#N/A	0	#N/A	#N/A	#N/A	#N/A	#N/A	0	0	0	0	0	0	0	0	0	0	0	0	0	0	0	0	0	0	0	0	0	0
LOC101928043	NC_000001.11	complement(22023994..22026048)		0	#N/A	#N/A	#N/A	#N/A	#N/A	0	#N/A	#N/A	#N/A	#N/A	#N/A	0	#N/A	#N/A	#N/A	#N/A	#N/A	0	#N/A	#N/A	#N/A	#N/A	#N/A	0	0	0	0	0	0	0	0	0	0	0	0	0	0	0	0	0	0	0	0	0	0
LINC00339	NC_000001.11	22025191..22031224		0	#N/A	#N/A	#N/A	#N/A	#N/A	0	#N/A	#N/A	#N/A	#N/A	#N/A	0	#N/A	#N/A	#N/A	#N/A	#N/A	0	#N/A	#N/A	#N/A	#N/A	#N/A	0	0	0	0	0	0	0	0	0	0	0	0	0	0	0	0	0	0	0	0	0	0
CDC42	NC_000001.11	22052627..22092943		4.47542	1.16822	0.224309	0.074668	0.136961	1	5.90602	1.65776	0.729237	6.54218e-09	2.82347e-08	0.000126604	6.0624	1.6314	0.70611	1.8963e-08	6.38106e-08	0.000366972	5.92918	1.62748	0.702638	2.27153e-08	7.23222e-08	0.000439587	2253	3.71628	57.3647	182.245	3455	4.16743	69.0839	196.244	4249	5.96408	101.234	307.679	3857	5.84272	111.006	286.333	4718	5.68326	118.532	286.211	1393	3.98573
LOC107985102	NC_000001.11	complement(22068298..22068908)		0	#N/A	#N/A	#N/A	#N/A	#N/A	0	#N/A	#N/A	#N/A	#N/A	#N/A	0	#N/A	#N/A	#N/A	#N/A	#N/A	0	#N/A	#N/A	#N/A	#N/A	#N/A	0	0	0	0	0	0	0	0	0	0	0	0	0	0	0	0	0	0	0	0	0	0
WNT4	NC_000001.11	complement(22117305..22143981)		0.026705	5.39235	2.43091	0.026535	0.0563846	1	0.0291352	6.29077	2.65324	0.0156274	0.031938	1	0.0596874	12.2538	3.61516	0.000806518	0.00176047	1	0.034127	7.43473	2.89428	0.00803374	0.0149388	1	2	0.00498573	0.07696	0.16178	25	0.0455734	0.755475	1.42	12	0.025456	0.432088	0.868944	32	0.07326	1.39187	2.3756	29	0.0527945	1.1011	1.75925	1	0.00432422
LOC105376845	NC_000001.11	22140953..22157385		0	#N/A	#N/A	#N/A	#N/A	#N/A	0	#N/A	#N/A	#N/A	#N/A	#N/A	0	#N/A	#N/A	#N/A	#N/A	#N/A	0	#N/A	#N/A	#N/A	#N/A	#N/A	0	0	0	0	0	0	0	0	0	0	0	0	0	0	0	0	0	0	0	0	0	0
LOC105376850	NC_000001.11	22160963..22172505		0	#N/A	#N/A	#N/A	#N/A	#N/A	0	#N/A	#N/A	#N/A	#N/A	#N/A	0	#N/A	#N/A	#N/A	#N/A	#N/A	0	#N/A	#N/A	#N/A	#N/A	#N/A	0	0	0	0	0	0	0	0	0	0	0	0	0	0	0	0	0	0	0	0	0	0
LOC107985377	NC_000001.11	22252565..22257967		0	#N/A	#N/A	#N/A	#N/A	#N/A	0	#N/A	#N/A	#N/A	#N/A	#N/A	0	#N/A	#N/A	#N/A	#N/A	#N/A	0	#N/A	#N/A	#N/A	#N/A	#N/A	0	0	0	0	0	0	0	0	0	0	0	0	0	0	0	0	0	0	0	0	0	0
MIR4418	NC_000001.11	22266239..22266300		0	#N/A	#N/A	#N/A	#N/A	#N/A	0	#N/A	#N/A	#N/A	#N/A	#N/A	0	#N/A	#N/A	#N/A	#N/A	#N/A	0	#N/A	#N/A	#N/A	#N/A	#N/A	0	0	0	0	0	0	0	0	0	0	0	0	0	0	0	0	0	0	0	0	0	0
LOC101060363	NC_000001.11	complement(22322745..22323367)		0	#N/A	#N/A	#N/A	#N/A	#N/A	0	#N/A	#N/A	#N/A	#N/A	#N/A	0	#N/A	#N/A	#N/A	#N/A	#N/A	0	#N/A	#N/A	#N/A	#N/A	#N/A	0	0	0	0	0	0	0	0	0	0	0	0	0	0	0	0	0	0	0	0	0	0
LOC105376856	NC_000001.11	complement(22416331..22418938)		0	#N/A	#N/A	#N/A	#N/A	#N/A	0	#N/A	#N/A	#N/A	#N/A	#N/A	0	#N/A	#N/A	#N/A	#N/A	#N/A	0	#N/A	#N/A	#N/A	#N/A	#N/A	0	0	0	0	0	0	0	0	0	0	0	0	0	0	0	0	0	0	0	0	0	0
ZBTB40	NC_000001.11	22428838..22531157		0.96372	1.21061	0.275734	0.134216	0.222728	1	0.830134	1.12214	0.166249	0.367733	0.497927	1	0.794443	-1.23	-0.298655	0.10661	0.161944	1	0.794443	-1.28163	-0.357978	0.0534982	0.0855125	1	1305	0.848175	13.0925	105.561	2453	1.16586	19.3265	139.331	1389	0.768222	13.0398	100.58	1128	0.67329	12.7919	83.7397	1200	0.569572	11.8792	72.7964	657	0.740712
EPHA8	NC_000001.11	22563508..22603594		0.0216844	1.16861	0.224798	0.773478	0.851585	1	0.0173693	-4.64382	-2.21531	0.0227503	0.0449203	1	0.0173693	-1.76402	-0.818867	0.323545	0.41575	1	0.0173693	-3.00192	-1.58589	0.0765672	0.118178	1	14	0.023227	0.358533	1.13246	25	0.0303304	0.502789	1.42	1	0.0014118	0.0239638	0.072412	6	0.00914185	0.173687	0.445424	2	0.00242319	0.0505389	0.121327	4	0.0115115
MIR6127	NC_000001.11	complement(22633258..22633366)		0	#N/A	#N/A	#N/A	#N/A	#N/A	0	#N/A	#N/A	#N/A	#N/A	#N/A	0	#N/A	#N/A	#N/A	#N/A	#N/A	0	#N/A	#N/A	#N/A	#N/A	#N/A	0	0	0	0	0	0	0	0	0	0	0	0	0	0	0	0	0	0	0	0	0	0
C1QA	NC_000001.11	22636625..22639682		0.00795135	4.36835	2.12709	0.563623	0.66862	1	0	1.0882	0.121938	0.978216	0.982339	1	0	1.04512	0.0636719	0.9885	#N/A	1	0	1.05008	0.0704965	0.98742	#N/A	1	0	0	0	0	1	0.0159027	0.263621	0.0568001	0	0	0	0	0	0	0	0	0	0	0	0	0	0
C1QC	NC_000001.11	22643625..22648110		0	-1.04137	-0.058478	0.989388	#N/A	1	0.00650461	5.26982	2.39775	0.515507	0.641264	1	0	1.04512	0.0636719	0.9885	#N/A	1	0	1.05008	0.0704965	0.98742	#N/A	1	0	0	0	0	0	0	0	0	0	0	0	0	0	0	0	0	0	0	0	0	0	0
C1QB	NC_000001.11	22653189..22661536		0	-1.04137	-0.058478	0.989403	0.992098	1	0	1.0882	0.121938	0.978245	0.982339	1	0.00731596	8.64742	3.11227	0.386443	0.484073	1	0	1.05008	0.0704965	0.987437	0.98927	1	0	0	0	0	0	0	0	0	0	0	0	0	2	0.0146319	0.277993	0.148475	0	0	0	0	0	0
EPHB2	NC_000001.11	22710770..22921500		3.20447	4.94306	2.3054	9.75508e-32	2.59442e-30	1.8878e-27	2.01793	3.35096	1.74458	7.73727e-19	6.49877e-18	1.49732e-14	1.08148	1.72065	0.782952	7.1187e-05	0.000173579	1	1.94519	3.16359	1.66156	3.14383e-17	1.61458e-16	6.08394e-13	2484	0.783896	12.1003	200.93	15301	3.53102	58.534	869.098	7717	2.07236	35.1761	558.803	4088	1.18478	22.5096	303.482	9047	2.08499	43.4854	548.824	920	0.503621
MIR4684	NC_000001.11	22719517..22719598		0	#N/A	#N/A	#N/A	#N/A	#N/A	0	#N/A	#N/A	#N/A	#N/A	#N/A	0	#N/A	#N/A	#N/A	#N/A	#N/A	0	#N/A	#N/A	#N/A	#N/A	#N/A	0	0	0	0	0	0	0	0	0	0	0	0	0	0	0	0	0	0	0	0	0	0
MIR4253	NC_000001.11	complement(22863159..22863226)		0	#N/A	#N/A	#N/A	#N/A	#N/A	0	#N/A	#N/A	#N/A	#N/A	#N/A	0	#N/A	#N/A	#N/A	#N/A	#N/A	0	#N/A	#N/A	#N/A	#N/A	#N/A	0	0	0	0	0	0	0	0	0	0	0	0	0	0	0	0	0	0	0	0	0	0
LACTBL1	NC_000001.11	complement(22953043..22972316)		0.0207504	55.4869	5.79408	0.102767	0.178693	1	0.00146806	5.26979	2.39775	0.523625	0.641723	1	0	1.04512	0.0636719	0.988656	0.992073	1	0.00125987	5.10933	2.35314	0.531502	0.612011	1	0	0	0	0	10	0.0252311	0.418259	0.568001	1	0.00293612	0.0498374	0.072412	0	0	0	0	1	0.00251974	0.0525527	0.0606636	0	0
C1orf234	NC_000001.11	complement(23010834..23015850)		0.0391346	1.54861	0.630974	0.619541	0.715221	1	0.024752	-3.45332	-1.78798	0.303114	0.422613	1	0.024752	-3.75243	-1.90782	0.270494	0.358605	1	0.024752	-1.3734	-0.457753	0.746603	0.82118	1	2	0.0265107	0.409221	0.16178	7	0.067852	1.12479	0.397601	1	0.0112798	0.191462	0.072412	1	0.0121733	0.231282	0.0742373	1	0.00968019	0.201894	0.0606636	1	0.0229933
KDM1A	NC_000001.11	23019443..23083691		4.57407	-1.03348	-0.0475074	0.710707	0.798472	1	4.57407	-1.0074	-0.0106345	0.933902	0.982339	1	4.57407	-1.22632	-0.29434	0.0218094	0.0383626	1	4.57407	-1.34033	-0.422594	0.00100713	0.00210667	1	4512	4.67023	72.09	364.975	5177	3.9185	64.9574	294.054	4767	4.19879	71.2699	345.188	3789	3.60174	68.4296	281.285	4403	3.32821	69.4144	267.102	2494	4.4779
MIR3115	NC_000001.11	23044305..23044372		0	#N/A	#N/A	#N/A	#N/A	#N/A	0	#N/A	#N/A	#N/A	#N/A	#N/A	0	#N/A	#N/A	#N/A	#N/A	#N/A	0	#N/A	#N/A	#N/A	#N/A	#N/A	0	0	0	0	0	0	0	0	0	0	0	0	0	0	0	0	0	0	0	0	0	0
MIR4419A	NC_000001.11	complement(23057858..23057934)		0	#N/A	#N/A	#N/A	#N/A	#N/A	0	#N/A	#N/A	#N/A	#N/A	#N/A	0	#N/A	#N/A	#N/A	#N/A	#N/A	0	#N/A	#N/A	#N/A	#N/A	#N/A	0	0	0	0	0	0	0	0	0	0	0	0	0	0	0	0	0	0	0	0	0	0
LUZP1	NC_000001.11	complement(23084017..23177808)		1.04435	-1.55321	-0.635257	0.000753943	0.00227192	1	1.04435	-2.00598	-1.0043	1.21995e-07	4.7321e-07	0.00236085	1.04435	-3.08981	-1.62752	1.75351e-17	9.91234e-17	3.3934e-13	1.04435	-2.83567	-1.50369	3.75764e-15	1.75186e-14	7.27178e-11	1513	1.07277	16.5594	122.386	1623	0.841514	13.9499	92.1866	781	0.471227	7.99858	56.5538	523	0.340557	6.47026	38.8261	712	0.368674	7.6892	43.1925	826	1.01592
RNU6-514P	NC_000001.11	23162704..23162810		0	#N/A	#N/A	#N/A	#N/A	#N/A	0	#N/A	#N/A	#N/A	#N/A	#N/A	0	#N/A	#N/A	#N/A	#N/A	#N/A	0	#N/A	#N/A	#N/A	#N/A	#N/A	0	0	0	0	0	0	0	0	0	0	0	0	0	0	0	0	0	0	0	0	0	0
RNU6-135P	NC_000001.11	23163953..23164053		0	#N/A	#N/A	#N/A	#N/A	#N/A	0	#N/A	#N/A	#N/A	#N/A	#N/A	0	#N/A	#N/A	#N/A	#N/A	#N/A	0	#N/A	#N/A	#N/A	#N/A	#N/A	0	0	0	0	0	0	0	0	0	0	0	0	0	0	0	0	0	0	0	0	0	0
HTR1D	NC_000001.11	complement(23191895..23194729)		0.0362295	14.609	3.86878	0.286788	0.405541	1	0	1.08822	0.121965	0.978615	0.982339	1	0	1.04514	0.0636976	0.988714	0.992073	1	0.0363682	13.3151	3.73499	0.306609	0.392645	1	0	0	0	0	1	0.0171536	0.284357	0.0568001	0	0	0	0	0	0	0	0	0	0	0	0	0	0
RPL29P6_1	NC_000001.11	23244729..23245345		0	#N/A	#N/A	#N/A	#N/A	#N/A	0	#N/A	#N/A	#N/A	#N/A	#N/A	0	#N/A	#N/A	#N/A	#N/A	#N/A	0	#N/A	#N/A	#N/A	#N/A	#N/A	0	0	0	0	0	0	0	0	0	0	0	0	0	0	0	0	0	0	0	0	0	0
LINC01355_1	NC_000001.11	complement(23281309..23285518)		0	#N/A	#N/A	#N/A	#N/A	#N/A	0	#N/A	#N/A	#N/A	#N/A	#N/A	0	#N/A	#N/A	#N/A	#N/A	#N/A	0	#N/A	#N/A	#N/A	#N/A	#N/A	0	0	0	0	0	0	0	0	0	0	0	0	0	0	0	0	0	0	0	0	0	0
HNRNPR_1	NC_000001.11	complement(23304688..23344650)		7.10299	-1.51632	-0.600575	0.000223849	0.000739275	1	7.10299	-1.55751	-0.639244	8.75484e-05	0.000250812	1	7.10299	-1.84059	-0.880165	6.73636e-08	2.1742e-07	0.00130362	7.10299	-1.73456	-0.794571	1.10286e-06	3.07417e-06	0.0213425	4842	8.05753	124.377	391.669	3637	4.42582	73.3673	206.582	2976	4.21425	71.5323	215.498	2372	3.62502	68.872	176.091	3007	3.65429	76.2153	182.416	2130	6.14845
ZNF436_1	NC_000001.11	complement(23359448..23369864)		1.84401	1.72965	0.790479	2.07755e-05	8.08176e-05	0.402048	2.56798	2.58722	1.3714	1.02309e-13	6.42822e-13	1.97989e-09	4.61998	4.44283	2.15148	2.12019e-32	2.22389e-31	4.10299e-28	6.11168	6.02949	2.59204	1.41268e-46	2.11027e-45	2.73383e-42	157	1.00229	15.4714	12.6997	416	1.94204	32.1935	23.6288	470	2.55329	43.3394	34.0336	842	4.93655	93.7897	62.5078	1307	6.09341	127.087	79.2874	105	1.16276
ZNF436-AS1_1	NC_000001.11	23368971..23371839		0	#N/A	#N/A	#N/A	#N/A	#N/A	0	#N/A	#N/A	#N/A	#N/A	#N/A	0	#N/A	#N/A	#N/A	#N/A	#N/A	0	#N/A	#N/A	#N/A	#N/A	#N/A	0	0	0	0	0	0	0	0	0	0	0	0	0	0	0	0	0	0	0	0	0	0
TCEA3_1	NC_000001.11	complement(23379953..23424779)		0.0367091	-1.63544	-0.709679	0.242021	0.35715	1	0.0367091	-2.39981	-1.26292	0.0489536	0.0894402	1	0.0367091	-4.97811	-2.3156	0.00104496	0.00224936	1	0.0367091	-3.44546	-1.7847	0.00792536	0.0147533	1	20	0.0296706	0.457997	1.6178	23	0.0249515	0.413624	1.3064	11	0.0138867	0.235711	0.796532	6	0.00817458	0.155309	0.445424	11	0.0119174	0.248554	0.6673	17	0.0437475
ASAP3_1	NC_000001.11	complement(23428563..23484631)		0.150653	-1.00363	-0.00522526	0.986184	0.992098	1	0.177307	1.27977	0.355882	0.237471	0.350884	1	0.203455	1.40849	0.494149	0.0990722	0.151632	1	0.184025	1.31315	0.393032	0.191556	0.264593	1	117	0.138771	2.14208	9.46411	131	0.113621	1.8835	7.44081	175	0.176628	2.99808	12.6721	181	0.197156	3.74577	13.437	248	0.214811	4.48018	15.0446	79	0.162536
E2F2_1	NC_000001.11	complement(23505696..23531266)		1.41255	-58.8283	-5.87844	1.8386e-43	8.46864e-42	3.55805e-39	1.41255	-57.4677	-5.84468	1.89924e-39	3.88111e-38	3.67541e-35	1.41255	-1004.79	-9.97268	3.29486e-14	1.57917e-13	6.37621e-10	1.41255	-952.912	-9.8962	7.39067e-14	3.24606e-13	1.43024e-09	526	1.36796	21.1159	42.5481	11	0.0209196	0.346786	0.624801	8	0.0177047	0.300518	0.579296	0	0	0	0	1	0.00189924	0.0396113	0.0606636	323	1.45713
LOC101928163_1	NC_000001.11	23521930..23528419		0	#N/A	#N/A	#N/A	#N/A	#N/A	0	#N/A	#N/A	#N/A	#N/A	#N/A	0	#N/A	#N/A	#N/A	#N/A	#N/A	0	#N/A	#N/A	#N/A	#N/A	#N/A	0	0	0	0	0	0	0	0	0	0	0	0	0	0	0	0	0	0	0	0	0	0
LOC105376859_1	NC_000001.11	complement(23548163..23554862)		0	#N/A	#N/A	#N/A	#N/A	#N/A	0	#N/A	#N/A	#N/A	#N/A	#N/A	0	#N/A	#N/A	#N/A	#N/A	#N/A	0	#N/A	#N/A	#N/A	#N/A	#N/A	0	0	0	0	0	0	0	0	0	0	0	0	0	0	0	0	0	0	0	0	0	0
ID3_1	NC_000001.11	complement(23557930..23559794)		1.4936	-2.82126	-1.49634	0.0238898	0.0515042	1	1.4936	-26.2454	-4.71399	3.09149e-06	1.0461e-05	0.0598266	1.4936	-28.7109	-4.84353	1.60548e-06	4.61405e-06	0.0310693	1.4936	-38.9009	-5.28173	3.79069e-06	1.01094e-05	0.0733574	30	1.06974	16.5126	2.42669	23	0.599732	9.94182	1.3064	3	0.0910307	1.54515	0.217236	2	0.0654945	1.24433	0.148475	0	0	0	0	31	1.91746
LOC107984928	NC_000001.11	complement(23576481..23602302)		0	#N/A	#N/A	#N/A	#N/A	#N/A	0	#N/A	#N/A	#N/A	#N/A	#N/A	0	#N/A	#N/A	#N/A	#N/A	#N/A	0	#N/A	#N/A	#N/A	#N/A	#N/A	0	0	0	0	0	0	0	0	0	0	0	0	0	0	0	0	0	0	0	0	0	0
MDS2	NC_000001.11	23627334..23640566		0	#N/A	#N/A	#N/A	#N/A	#N/A	0	#N/A	#N/A	#N/A	#N/A	#N/A	0	#N/A	#N/A	#N/A	#N/A	#N/A	0	#N/A	#N/A	#N/A	#N/A	#N/A	0	0	0	0	0	0	0	0	0	0	0	0	0	0	0	0	0	0	0	0	0	0
LOC729856	NC_000001.11	23670777..23671244		0	#N/A	#N/A	#N/A	#N/A	#N/A	0	#N/A	#N/A	#N/A	#N/A	#N/A	0	#N/A	#N/A	#N/A	#N/A	#N/A	0	#N/A	#N/A	#N/A	#N/A	#N/A	0	0	0	0	0	0	0	0	0	0	0	0	0	0	0	0	0	0	0	0	0	0
RPL11	NC_000001.11	23691779..23696425		69.8947	-1.10977	-0.150254	0.369752	0.490866	1	69.8947	-1.97453	-0.981513	5.31157e-09	2.30728e-08	0.000102789	69.8947	-3.21489	-1.68477	1.77093e-23	1.29343e-22	3.4271e-19	69.8947	-3.12404	-1.64341	2.14655e-22	1.37313e-21	4.154e-18	5069	72.5413	1119.75	410.031	5230	54.7315	907.29	297.065	2817	34.3052	582.293	203.985	1474	19.3722	368.053	109.426	1846	19.2924	402.37	111.985	2709	67.2482
TCEB3	NC_000001.11	23743366..23762059		6.47042	1.21524	0.281238	0.132128	0.219779	1	5.28039	-1.02869	-0.0408149	0.82758	0.930981	1	5.28039	-1.14494	-0.195277	0.297479	0.3899	1	5.28039	-1.28817	-0.365319	0.0517823	0.0830876	1	1803	6.414	99.0069	145.844	2679	6.96914	115.528	152.167	1583	4.79208	81.3404	114.628	1379	4.50522	85.5949	102.373	1524	3.95923	82.5752	92.4514	672	4.14678
TCEB3-AS1	NC_000001.11	complement(23760382..23778297)		0	#N/A	#N/A	#N/A	#N/A	#N/A	0	#N/A	#N/A	#N/A	#N/A	#N/A	0	#N/A	#N/A	#N/A	#N/A	#N/A	0	#N/A	#N/A	#N/A	#N/A	#N/A	0	0	0	0	0	0	0	0	0	0	0	0	0	0	0	0	0	0	0	0	0	0
PITHD1	NC_000001.11	23778386..23788232		4.27934	-1.13649	-0.184589	0.301342	0.422238	1	4.27934	-1.3286	-0.409908	0.0229822	0.0452996	1	4.28568	1.02097	0.0299401	0.866777	0.926325	1	4.53389	1.0995	0.136841	0.443311	0.529725	1	707	4.77475	73.7034	57.1891	720	3.5558	58.9448	40.8961	525	3.01718	51.2133	38.0163	681	4.22374	80.2471	50.5556	845	4.16755	86.92	51.2608	323	3.78393
LOC105376860	NC_000001.11	complement(23790624..23793765)		0	#N/A	#N/A	#N/A	#N/A	#N/A	0	#N/A	#N/A	#N/A	#N/A	#N/A	0	#N/A	#N/A	#N/A	#N/A	#N/A	0	#N/A	#N/A	#N/A	#N/A	#N/A	0	0	0	0	0	0	0	0	0	0	0	0	0	0	0	0	0	0	0	0	0	0
LYPLA2	NC_000001.11	23790789..23795539		27.6032	1.91554	0.937753	2.501e-07	1.25405e-06	0.00483994	22.0319	1.6424	0.715804	8.61012e-05	0.000246995	1	20.1542	1.43972	0.525786	0.00393726	0.00785156	1	18.3003	1.33386	0.415612	0.0228748	0.0394541	1	1128	15.7892	243.723	91.2437	2208	22.6007	374.655	125.415	1907	22.7149	385.561	138.09	1496	19.2309	365.37	111.059	1667	17.0403	355.4	101.126	535	12.9901
GALE	NC_000001.11	complement(23795599..23800804)		3.46982	-3.35164	-1.74487	3.06548e-10	2.09594e-09	5.93232e-06	3.46982	-2.16936	-1.11727	4.41721e-05	0.000131228	0.854818	3.46982	-1.91599	-0.938092	0.000533958	0.00119011	1	3.46982	-1.6513	-0.723602	0.00738701	0.0138003	1	290	3.7045	57.1829	23.4581	115	1.07424	17.8078	6.53201	138	1.5001	25.4626	9.99286	150	1.75971	33.4328	11.1356	175	1.63253	34.0487	10.6161	146	3.23514
HMGCL	NC_000001.11	complement(23801877..23825459)		0.746804	2.04835	1.03446	0.00070614	0.00214042	1	0.483191	1.4256	0.511573	0.0979023	0.16472	1	0.476667	1.34713	0.429894	0.163946	0.235657	1	0.37976	1.00529	0.00761689	0.980557	0.98927	1	82	0.231233	3.56933	6.63297	317	0.653685	10.8362	18.0056	214	0.513523	8.7165	15.4962	182	0.471331	8.95485	13.5112	201	0.413928	8.63304	12.1934	108	0.528286
LOC105376861	NC_000001.11	complement(23825540..23838636)		0	#N/A	#N/A	#N/A	#N/A	#N/A	0	#N/A	#N/A	#N/A	#N/A	#N/A	0	#N/A	#N/A	#N/A	#N/A	#N/A	0	#N/A	#N/A	#N/A	#N/A	#N/A	0	0	0	0	0	0	0	0	0	0	0	0	0	0	0	0	0	0	0	0	0	0
FUCA1	NC_000001.11	complement(23845077..23868369)		0.0863664	1.42904	0.515051	0.312228	0.435098	1	0.134687	2.41006	1.26907	0.0115666	0.0243011	1	0.257711	4.45345	2.15492	1.23462e-05	3.26529e-05	0.238924	0.323437	5.61265	2.48868	4.14328e-07	1.19678e-06	0.00801807	23	0.0656656	1.01362	1.86047	29	0.0605454	1.00367	1.6472	49	0.119046	2.02068	3.54819	87	0.228112	4.33391	6.45865	139	0.289813	6.04444	8.43224	10	0.0495244
CNR2	NC_000001.11	complement(23870526..23913327)		0.00658848	5.70992	2.51347	0.112065	0.191554	1	0.00134281	1.40338	0.488909	0.785863	0.894853	1	0.00342861	2.97742	1.57406	0.339326	0.433569	1	0.00628407	5.58214	2.48082	0.119971	0.176425	1	1	0.00155372	0.0239832	0.0808898	3	0.00340852	0.0565034	0.1704	1	0.00132215	0.0224421	0.072412	4	0.00570755	0.108438	0.296949	4	0.00453862	0.0946592	0.242655	0	0
BTBD6P1	NC_000001.11	complement(23901049..23903008)		0	#N/A	#N/A	#N/A	#N/A	#N/A	0	#N/A	#N/A	#N/A	#N/A	#N/A	0	#N/A	#N/A	#N/A	#N/A	#N/A	0	#N/A	#N/A	#N/A	#N/A	#N/A	0	0	0	0	0	0	0	0	0	0	0	0	0	0	0	0	0	0	0	0	0	0
LOC107984929	NC_000001.11	23910737..23912664		0	#N/A	#N/A	#N/A	#N/A	#N/A	0	#N/A	#N/A	#N/A	#N/A	#N/A	0	#N/A	#N/A	#N/A	#N/A	#N/A	0	#N/A	#N/A	#N/A	#N/A	#N/A	0	0	0	0	0	0	0	0	0	0	0	0	0	0	0	0	0	0	0	0	0	0
MIR378F	NC_000001.11	23929070..23929147		0	#N/A	#N/A	#N/A	#N/A	#N/A	0	#N/A	#N/A	#N/A	#N/A	#N/A	0	#N/A	#N/A	#N/A	#N/A	#N/A	0	#N/A	#N/A	#N/A	#N/A	#N/A	0	0	0	0	0	0	0	0	0	0	0	0	0	0	0	0	0	0	0	0	0	0
PNRC2	NC_000001.11	23959164..23963462		49.2097	-1.79886	-0.847086	2.26045e-07	1.13852e-06	0.00437442	49.2097	-2.45933	-1.29827	3.03434e-15	2.07934e-14	5.87205e-11	49.2097	-4.17462	-2.06165	1.73332e-35	2.0554e-34	3.35433e-31	49.2097	-3.70083	-1.88785	4.46772e-30	3.9063e-29	8.64593e-26	3429	53.0439	818.789	277.371	2109	23.8571	395.482	119.791	1393	18.337	311.251	100.87	805	11.4362	217.277	59.7611	1030	11.6358	242.682	62.4835	1691	45.3754
SRSF10	NC_000001.11	complement(23964347..23980927)		13.6821	-1.28754	-0.364616	0.00356376	0.00938247	1	13.6821	-1.29154	-0.369097	0.00324204	0.00745396	1	13.6821	-1.44658	-0.532649	2.16857e-05	5.59685e-05	0.419661	13.6821	-1.56814	-0.649055	2.41672e-07	7.10621e-07	0.00467684	3461	13.8812	214.271	279.96	3357	9.84576	163.214	190.678	2957	10.0922	171.304	214.122	2558	9.42201	179.009	189.899	2772	8.11915	169.336	168.16	1938	13.483
LOC105378615	NC_000001.11	complement(23987408..23987788)		0	#N/A	#N/A	#N/A	#N/A	#N/A	0	#N/A	#N/A	#N/A	#N/A	#N/A	0	#N/A	#N/A	#N/A	#N/A	#N/A	0	#N/A	#N/A	#N/A	#N/A	#N/A	0	0	0	0	0	0	0	0	0	0	0	0	0	0	0	0	0	0	0	0	0	0
RPL36P5	NC_000001.11	complement(24007881..24008519)		0	#N/A	#N/A	#N/A	#N/A	#N/A	0	#N/A	#N/A	#N/A	#N/A	#N/A	0	#N/A	#N/A	#N/A	#N/A	#N/A	0	#N/A	#N/A	#N/A	#N/A	#N/A	0	0	0	0	0	0	0	0	0	0	0	0	0	0	0	0	0	0	0	0	0	0
LOC105376863	NC_000001.11	24010499..24037046		0	#N/A	#N/A	#N/A	#N/A	#N/A	0	#N/A	#N/A	#N/A	#N/A	#N/A	0	#N/A	#N/A	#N/A	#N/A	#N/A	0	#N/A	#N/A	#N/A	#N/A	#N/A	0	0	0	0	0	0	0	0	0	0	0	0	0	0	0	0	0	0	0	0	0	0
LOC107984931	NC_000001.11	24042274..24064129		0	#N/A	#N/A	#N/A	#N/A	#N/A	0	#N/A	#N/A	#N/A	#N/A	#N/A	0	#N/A	#N/A	#N/A	#N/A	#N/A	0	#N/A	#N/A	#N/A	#N/A	#N/A	0	0	0	0	0	0	0	0	0	0	0	0	0	0	0	0	0	0	0	0	0	0
MYOM3	NC_000001.11	complement(24056041..24112175)		0.000433156	4.34863	2.12056	0.57966	0.676968	1	0.00258331	22.0294	4.46136	0.223294	0.332706	1	0.00131491	12.124	3.5998	0.330443	0.423513	1	0.00244895	18.4694	4.20707	0.252021	0.332545	1	0	0	0	0	1	0.000866313	0.014361	0.0568001	1	0.00100812	0.0171117	0.072412	0	0	0	0	0	0	0	0	0	0
LOC107985737	NC_000001.11	24066009..24084296		0	#N/A	#N/A	#N/A	#N/A	#N/A	0	#N/A	#N/A	#N/A	#N/A	#N/A	0	#N/A	#N/A	#N/A	#N/A	#N/A	0	#N/A	#N/A	#N/A	#N/A	#N/A	0	0	0	0	0	0	0	0	0	0	0	0	0	0	0	0	0	0	0	0	0	0
LOC105376864	NC_000001.11	24098018..24104540		0	#N/A	#N/A	#N/A	#N/A	#N/A	0	#N/A	#N/A	#N/A	#N/A	#N/A	0	#N/A	#N/A	#N/A	#N/A	#N/A	0	#N/A	#N/A	#N/A	#N/A	#N/A	0	0	0	0	0	0	0	0	0	0	0	0	0	0	0	0	0	0	0	0	0	0
IL22RA1	NC_000001.11	complement(24119771..24143285)		0.0066677	3.39448	1.76319	0.332001	0.456286	1	0.00141404	-5.96148	-2.57567	0.436962	0.563438	1	0.00141404	-6.20723	-2.63395	0.417544	0.509323	1	0.00141404	-6.17761	-2.62705	0.42918	0.514934	1	1	0.00282807	0.0436543	0.0808898	0	0	0	0	0	0	0	0	0	0	0	0	0	0	0	0	0	0
LOC107985738	NC_000001.11	24151419..24157356		0	#N/A	#N/A	#N/A	#N/A	#N/A	0	#N/A	#N/A	#N/A	#N/A	#N/A	0	#N/A	#N/A	#N/A	#N/A	#N/A	0	#N/A	#N/A	#N/A	#N/A	#N/A	0	0	0	0	0	0	0	0	0	0	0	0	0	0	0	0	0	0	0	0	0	0
IFNLR1	NC_000001.11	complement(24154156..24187275)		0	#N/A	#N/A	#N/A	#N/A	#N/A	0	#N/A	#N/A	#N/A	#N/A	#N/A	0	#N/A	#N/A	#N/A	#N/A	#N/A	0	#N/A	#N/A	#N/A	#N/A	#N/A	0	0	0	0	0	0	0	0	0	0	0	0	0	0	0	0	0	0	0	0	0	0
LOC284632	NC_000001.11	24200240..24211690		0	#N/A	#N/A	#N/A	#N/A	#N/A	0	#N/A	#N/A	#N/A	#N/A	#N/A	0	#N/A	#N/A	#N/A	#N/A	#N/A	0	#N/A	#N/A	#N/A	#N/A	#N/A	0	0	0	0	0	0	0	0	0	0	0	0	0	0	0	0	0	0	0	0	0	0
LOC105376871	NC_000001.11	complement(24305928..24321933)		0	#N/A	#N/A	#N/A	#N/A	#N/A	0	#N/A	#N/A	#N/A	#N/A	#N/A	0	#N/A	#N/A	#N/A	#N/A	#N/A	0	#N/A	#N/A	#N/A	#N/A	#N/A	0	0	0	0	0	0	0	0	0	0	0	0	0	0	0	0	0	0	0	0	0	0
GRHL3	NC_000001.11	24319322..24364482		0.0422065	1.25927	0.33259	0.580458	0.677693	1	0.0385913	1.24285	0.313654	0.605467	0.720026	1	0.0397477	1.2125	0.277982	0.646186	0.727326	1	0.0355059	-1.41032	-0.496021	0.429213	0.514939	1	17	0.0250335	0.386418	1.37513	44	0.0473803	0.785428	2.4992	42	0.0526297	0.893333	3.0413	33	0.0446277	0.847884	2.44983	14	0.0150554	0.314001	0.849291	18	0.0459784
STPG1	NC_000001.11	complement(24356999..24415533)		0.0795261	-2.59445	-1.37543	0.00301777	0.00806982	1	0.0795261	-2.98798	-1.57917	0.000933113	0.00232703	1	0.0955073	1.29831	0.376634	0.393351	0.487543	1	0.0967584	1.36803	0.452096	0.305919	0.391922	1	55	0.062486	0.964538	4.44894	42	0.0348933	0.57843	2.3856	25	0.0241696	0.410253	1.8103	88	0.0918165	1.74443	6.53289	137	0.113667	2.37067	8.31092	49	0.0965662
NIPAL3	NC_000001.11	24413360..24472983		0.219573	-1.31544	-0.395549	0.0645526	0.121324	1	0.428962	2.1996	1.13724	3.60662e-08	1.46907e-07	0.000697954	0.847557	4.16165	2.05716	5.03713e-24	3.76673e-23	9.74785e-20	0.635752	3.19542	1.676	2.61191e-16	1.28659e-15	5.05457e-12	137	0.152804	2.35869	11.0819	212	0.172911	2.86637	12.0416	445	0.422361	7.16913	32.2233	883	0.904468	17.184	65.5516	801	0.652438	13.6075	48.5916	148	0.286342
RCAN3AS	NC_000001.11	complement(24496333..24502360)		0	#N/A	#N/A	#N/A	#N/A	#N/A	0	#N/A	#N/A	#N/A	#N/A	#N/A	0	#N/A	#N/A	#N/A	#N/A	#N/A	0	#N/A	#N/A	#N/A	#N/A	#N/A	0	0	0	0	0	0	0	0	0	0	0	0	0	0	0	0	0	0	0	0	0	0
RCAN3	NC_000001.11	24502351..24537020		0.00296252	14.5937	3.86727	0.283219	0.402031	1	0.000841641	5.26982	2.39775	0.523885	0.641778	1	0.00406168	20.0499	4.32553	0.228413	0.312488	1	0.00210119	13.2262	3.72532	0.304181	0.390387	1	0	0	0	0	1	0.00140267	0.0232522	0.0568001	0	0	0	0	3	0.00528471	0.100405	0.222712	3	0.00420238	0.0876465	0.181991	0	0
LOC100506985	NC_000001.11	complement(24539274..24556024)		0	#N/A	#N/A	#N/A	#N/A	#N/A	0	#N/A	#N/A	#N/A	#N/A	#N/A	0	#N/A	#N/A	#N/A	#N/A	#N/A	0	#N/A	#N/A	#N/A	#N/A	#N/A	0	0	0	0	0	0	0	0	0	0	0	0	0	0	0	0	0	0	0	0	0	0
NCMAP	NC_000001.11	24556076..24609328		0.000947309	7.77663	2.95914	0.409204	0.528895	1	0	1.0882	0.121938	0.978216	0.982339	1	0.000462023	4.84552	2.27665	0.536658	0.629467	1	0	1.05008	0.0704965	0.98742	0.98927	1	0	0	0	0	1	0.000913197	0.0151382	0.0568001	0	0	0	0	0	0	0	0	0	0	0	0	0	0
RPL26P8	NC_000001.11	24563597..24563971		0	#N/A	#N/A	#N/A	#N/A	#N/A	0	#N/A	#N/A	#N/A	#N/A	#N/A	0	#N/A	#N/A	#N/A	#N/A	#N/A	0	#N/A	#N/A	#N/A	#N/A	#N/A	0	0	0	0	0	0	0	0	0	0	0	0	0	0	0	0	0	0	0	0	0	0
SRRM1	NC_000001.11	24643012..24673281		3.6765	-1.88751	-0.916488	1.24777e-12	1.05656e-11	2.41468e-08	3.6765	-1.8765	-0.908044	2.66917e-12	1.50858e-11	5.16537e-08	3.6765	-2.01007	-1.00724	8.34391e-15	4.13066e-14	1.61471e-10	3.6765	-2.03798	-1.02714	2.99203e-15	1.40397e-14	5.79018e-11	1725	3.78976	58.499	139.535	1319	2.11905	35.1277	74.9193	986	1.84336	31.289	71.3982	882	1.77955	33.8098	65.4773	1060	1.70067	35.4699	64.3034	935	3.56323
CLIC4	NC_000001.11	24745269..24844324		2.96674	-1.6845	-0.752318	1.64198e-09	1.0437e-08	3.17756e-05	2.96674	-1.64572	-0.718716	8.95395e-09	3.81415e-08	0.000173277	2.96674	-1.62588	-0.701221	1.96006e-08	6.58734e-08	0.00037931	2.96674	-2.1893	-1.13047	2.0753e-19	1.17809e-18	4.01612e-15	4040	2.71229	41.8671	326.795	3624	1.77916	29.4934	205.844	2739	1.56479	26.5607	198.336	2839	1.7504	33.256	210.76	2624	1.2865	26.8318	159.181	2766	3.22119
RNU6-1208P	NC_000001.11	complement(24777873..24777979)		0	#N/A	#N/A	#N/A	#N/A	#N/A	0	#N/A	#N/A	#N/A	#N/A	#N/A	0	#N/A	#N/A	#N/A	#N/A	#N/A	0	#N/A	#N/A	#N/A	#N/A	#N/A	0	0	0	0	0	0	0	0	0	0	0	0	0	0	0	0	0	0	0	0	0	0
LOC105376876	NC_000001.11	24857082..24865340		0	#N/A	#N/A	#N/A	#N/A	#N/A	0	#N/A	#N/A	#N/A	#N/A	#N/A	0	#N/A	#N/A	#N/A	#N/A	#N/A	0	#N/A	#N/A	#N/A	#N/A	#N/A	0	0	0	0	0	0	0	0	0	0	0	0	0	0	0	0	0	0	0	0	0	0
RUNX3	NC_000001.11	complement(24899511..24965158)		0.00717573	65.2404	6.02769	0.0914164	0.162387	1	0	1.08825	0.122014	0.978574	0.982339	1	0.00046516	4.86435	2.28225	0.545774	0.630763	1	0	1.05014	0.0705802	0.987622	0.98927	1	0	0	0	0	14	0.0103709	0.171919	0.795201	0	0	0	0	1	0.00093032	0.0176752	0.0742373	0	0	0	0	0	0
MIR6731	NC_000001.11	complement(24919345..24919416)		0	#N/A	#N/A	#N/A	#N/A	#N/A	0	#N/A	#N/A	#N/A	#N/A	#N/A	0	#N/A	#N/A	#N/A	#N/A	#N/A	0	#N/A	#N/A	#N/A	#N/A	#N/A	0	0	0	0	0	0	0	0	0	0	0	0	0	0	0	0	0	0	0	0	0	0
LOC107984932	NC_000001.11	24924329..24926329		0	#N/A	#N/A	#N/A	#N/A	#N/A	0	#N/A	#N/A	#N/A	#N/A	#N/A	0	#N/A	#N/A	#N/A	#N/A	#N/A	0	#N/A	#N/A	#N/A	#N/A	#N/A	0	0	0	0	0	0	0	0	0	0	0	0	0	0	0	0	0	0	0	0	0	0
LOC105376878	NC_000001.11	24932454..24964709		0	#N/A	#N/A	#N/A	#N/A	#N/A	0	#N/A	#N/A	#N/A	#N/A	#N/A	0	#N/A	#N/A	#N/A	#N/A	#N/A	0	#N/A	#N/A	#N/A	#N/A	#N/A	0	0	0	0	0	0	0	0	0	0	0	0	0	0	0	0	0	0	0	0	0	0
MIR4425	NC_000001.11	25023503..25023586		0	#N/A	#N/A	#N/A	#N/A	#N/A	0	#N/A	#N/A	#N/A	#N/A	#N/A	0	#N/A	#N/A	#N/A	#N/A	#N/A	0	#N/A	#N/A	#N/A	#N/A	#N/A	0	0	0	0	0	0	0	0	0	0	0	0	0	0	0	0	0	0	0	0	0	0
LOC105376879	NC_000001.11	25039972..25047377		0	#N/A	#N/A	#N/A	#N/A	#N/A	0	#N/A	#N/A	#N/A	#N/A	#N/A	0	#N/A	#N/A	#N/A	#N/A	#N/A	0	#N/A	#N/A	#N/A	#N/A	#N/A	0	0	0	0	0	0	0	0	0	0	0	0	0	0	0	0	0	0	0	0	0	0
LOC391020	NC_000001.11	complement(25124893..25125457)		0	#N/A	#N/A	#N/A	#N/A	#N/A	0	#N/A	#N/A	#N/A	#N/A	#N/A	0	#N/A	#N/A	#N/A	#N/A	#N/A	0	#N/A	#N/A	#N/A	#N/A	#N/A	0	0	0	0	0	0	0	0	0	0	0	0	0	0	0	0	0	0	0	0	0	0
SYF2	NC_000001.11	complement(25222276..25232522)		2.99552	1.35386	0.437083	0.0388689	0.0784994	1	2.20759	-1.01399	-0.0200471	0.925483	0.982339	1	2.20759	-1.54673	-0.629225	0.00373675	0.00747311	1	2.20759	-1.9274	-0.946653	1.71534e-05	4.30885e-05	0.331952	349	2.26498	34.9624	28.2306	552	2.6197	43.427	31.3537	413	2.28086	38.7151	29.9062	225	1.34103	25.4784	16.7034	217	1.02847	21.4501	13.164	191	2.15021
RSRP1	NC_000001.11	complement(25242237..25338254)		0.923657	1.59167	0.670538	3.15888e-07	1.56459e-06	0.00611307	0.98053	1.81727	0.861773	5.24132e-11	2.69331e-10	1.0143e-06	1.35414	2.40441	1.26568	3.16306e-22	2.20325e-21	6.12115e-18	1.48666	2.69586	1.43074	5.68369e-28	4.56809e-27	1.09991e-23	739	0.511832	7.90067	59.7776	1757	0.889872	14.7515	99.7978	1633	0.962451	16.3366	118.249	2163	1.37581	26.139	160.575	2878	1.45568	30.3602	174.59	563	0.676395
LOC105376882	NC_000001.11	complement(25269462..25274799)		0	#N/A	#N/A	#N/A	#N/A	#N/A	0	#N/A	#N/A	#N/A	#N/A	#N/A	0	#N/A	#N/A	#N/A	#N/A	#N/A	0	#N/A	#N/A	#N/A	#N/A	#N/A	0	0	0	0	0	0	0	0	0	0	0	0	0	0	0	0	0	0	0	0	0	0
RHD	NC_000001.11	25272393..25330445		0.181087	-1.33992	-0.422151	0.358419	0.479762	1	0.181087	-1334.84	-10.3825	0.000288865	0.000774363	1	0.181087	-1389.86	-10.4407	0.000180815	0.000423221	1	0.181087	-1383.29	-10.4339	0.000281512	0.000624928	1	193	0.221089	3.41275	15.6117	169	0.14157	2.34682	9.59922	0	0	0	0	0	0	0	0	0	0	0	0	71	0.141084
SDHDP6	NC_000001.11	complement(25293358..25294669)		0	#N/A	#N/A	#N/A	#N/A	#N/A	0	#N/A	#N/A	#N/A	#N/A	#N/A	0	#N/A	#N/A	#N/A	#N/A	#N/A	0	#N/A	#N/A	#N/A	#N/A	#N/A	0	0	0	0	0	0	0	0	0	0	0	0	0	0	0	0	0	0	0	0	0	0
TMEM50A	NC_000001.11	25338298..25362361		3.92825	2.05911	1.04202	5.77911e-11	4.23832e-10	1.11837e-06	4.29501	2.41916	1.27451	1.17698e-15	8.31881e-15	2.27769e-11	3.26848	1.7641	0.818933	2.9043e-07	8.90319e-07	0.00562039	3.33822	1.83779	0.877969	3.88173e-08	1.21248e-07	0.000751192	698	1.92896	29.7755	56.4611	1706	3.44762	57.1516	96.901	1781	4.18833	71.0925	128.966	1326	3.36534	63.9384	98.4387	1539	3.10598	64.7795	93.3613	394	1.88874
RHCE	NC_000001.11	complement(25362249..25430193)		0.103026	1.06671	0.0931651	0.795011	0.869819	1	0.100301	-1.4783	-0.563941	0.125582	0.204189	1	0.100301	-1.52136	-0.60536	0.0991139	0.151683	1	0.100301	-1.30092	-0.379534	0.299326	0.386557	1	87	0.0851525	1.31442	7.03742	160	0.114517	1.89836	9.08802	70	0.0583023	0.989619	5.06884	66	0.0593253	1.12713	4.89966	113	0.0807697	1.68457	6.85499	68	0.115451
SDHDP7	NC_000001.11	25398695..25400004		0	#N/A	#N/A	#N/A	#N/A	#N/A	0	#N/A	#N/A	#N/A	#N/A	#N/A	0	#N/A	#N/A	#N/A	#N/A	#N/A	0	#N/A	#N/A	#N/A	#N/A	#N/A	0	0	0	0	0	0	0	0	0	0	0	0	0	0	0	0	0	0	0	0	0	0
TMEM57	NC_000001.11	25430858..25500209		1.15163	2.66703	1.41523	3.84043e-25	7.22221e-24	7.43201e-21	1.22875	3.06093	1.61397	3.95609e-32	6.26841e-31	7.65582e-28	1.55026	3.69989	1.88748	1.09474e-43	1.69735e-42	2.11855e-39	1.59407	3.8826	1.95702	8.6235e-47	1.29539e-45	1.66882e-42	459	0.440138	6.794	37.1284	1606	1.12615	18.6683	91.221	1505	1.22807	20.8452	108.98	1774	1.56224	29.6811	131.697	2216	1.55181	32.3652	134.431	250	0.415839
LDLRAP1	NC_000001.11	25543580..25590400		4.86462	3.39327	1.76267	2.50478e-22	4.08586e-21	4.84726e-18	1.42482	-2.58942	-1.37263	2.44357e-13	1.49788e-12	4.7288e-09	1.42482	-194.817	-7.60597	4.25999e-64	1.23258e-62	8.24393e-60	1.42482	-158.509	-7.30842	2.51696e-66	6.61124e-65	4.87083e-62	1165	1.65471	25.5421	94.2367	4732	4.91488	81.4744	268.778	452	0.546315	9.27311	32.7302	5	0.00652203	0.123913	0.371187	13	0.0134844	0.281235	0.788627	485	1.19494
MAN1C1	NC_000001.11	25616820..25786207		0.250569	1.4195	0.505385	0.00917925	0.021976	1	0.177093	-1.18013	-0.238947	0.225879	0.336144	1	0.177093	-3.21428	-1.6845	3.66492e-16	1.95148e-15	7.09236e-12	0.177093	-4.92757	-2.30088	2.17125e-26	1.64061e-25	4.20181e-22	439	0.172352	2.66044	35.5106	889	0.255228	4.23093	50.4953	411	0.137311	2.3307	29.7613	150	0.0540832	1.02753	11.1356	148	0.0424333	0.885006	8.97822	267	0.181833
SEPN1	NC_000001.11	25800176..25818222		13.4327	1.24024	0.310614	0.0129888	0.0300478	1	25.1075	2.49368	1.31827	4.04803e-26	4.88693e-25	7.83375e-22	12.1702	1.15837	0.212093	0.0903109	0.139609	1	10.934	-1.37943	-0.464073	0.00022989	0.000514953	1	2708	9.97882	154.034	219.05	5124	13.8074	228.887	291.044	8201	25.7162	436.505	593.851	3545	11.9968	227.928	263.171	2972	7.99782	166.806	180.292	1860	11.8892
MTFR1L	NC_000001.11	25819906..25832942		6.10642	1.8042	0.851356	1.54826e-10	1.09347e-09	2.99619e-06	5.21783	1.65783	0.729294	5.06064e-08	2.03097e-07	0.000979335	5.49036	1.67082	0.74056	2.93277e-08	9.70896e-08	0.00056755	5.19247	1.60689	0.684275	3.2309e-07	9.41485e-07	0.00625243	690	3.51971	54.3305	55.814	1619	6.03918	100.112	91.9594	1180	5.12212	86.9425	85.4462	1191	5.5794	106.003	88.4167	1296	4.82787	100.692	78.6201	358	3.16774
LOC646471	NC_000001.11	complement(25819954..25823606)		0	#N/A	#N/A	#N/A	#N/A	#N/A	0	#N/A	#N/A	#N/A	#N/A	#N/A	0	#N/A	#N/A	#N/A	#N/A	#N/A	0	#N/A	#N/A	#N/A	#N/A	#N/A	0	0	0	0	0	0	0	0	0	0	0	0	0	0	0	0	0	0	0	0	0	0
AUNIP	NC_000001.11	complement(25831913..25859458)		1.05569	-6.10231	-2.60936	2.15842e-21	3.33811e-20	4.17698e-17	1.05569	-7.48002	-2.90304	1.91858e-24	2.12283e-23	3.71284e-20	1.05569	-8.55491	-3.09675	2.4213e-27	2.10626e-26	4.6857e-23	1.05569	-6.48897	-2.69799	6.50998e-22	4.09065e-21	1.25981e-17	486	1.17331	18.1113	39.3125	96	0.169481	2.8095	5.45281	60	0.123264	2.09228	4.34472	57	0.126378	2.40106	4.23153	99	0.174544	3.64035	6.0057	224	0.938067
PAQR7	NC_000001.11	complement(25861484..25876707)		1.78043	-1.50353	-0.588354	0.00243022	0.00660141	1	1.78043	-1.76528	-0.819901	3.2443e-05	9.79617e-05	0.627837	1.78043	-1.88371	-0.913576	3.55906e-06	9.87537e-06	0.0688749	1.78043	-1.56483	-0.646005	0.000982646	0.0020582	1	411	1.79535	27.7131	33.2457	377	1.20426	19.9632	21.4136	237	0.880977	14.9536	17.1616	219	0.878555	16.6917	16.258	339	1.08143	22.5547	20.565	233	1.76552
STMN1	NC_000001.11	complement(25884186..25906877)		35.4569	1.31161	0.391343	0.0314331	0.0651732	1	48.9474	1.94416	0.959149	1.3336e-07	5.14921e-07	0.00258079	50.7516	1.93141	0.949652	1.76753e-07	5.50636e-07	0.00342052	53.9297	2.09584	1.06753	4.34532e-09	1.45078e-08	8.40907e-05	9279	27.1934	419.759	750.577	13240	28.3742	470.362	752.033	20140	50.2264	852.539	1458.38	18150	48.8492	928.089	1347.41	23926	51.2065	1067.98	1451.44	5345	27.1719
SNRPFP2	NC_000001.11	25887360..25887602		0	#N/A	#N/A	#N/A	#N/A	#N/A	0	#N/A	#N/A	#N/A	#N/A	#N/A	0	#N/A	#N/A	#N/A	#N/A	#N/A	0	#N/A	#N/A	#N/A	#N/A	#N/A	0	0	0	0	0	0	0	0	0	0	0	0	0	0	0	0	0	0	0	0	0	0
RPL39P7	NC_000001.11	25888916..25889301		0	#N/A	#N/A	#N/A	#N/A	#N/A	0	#N/A	#N/A	#N/A	#N/A	#N/A	0	#N/A	#N/A	#N/A	#N/A	#N/A	0	#N/A	#N/A	#N/A	#N/A	#N/A	0	0	0	0	0	0	0	0	0	0	0	0	0	0	0	0	0	0	0	0	0	0
MIR3917	NC_000001.11	complement(25906362..25906454)		0	#N/A	#N/A	#N/A	#N/A	#N/A	0	#N/A	#N/A	#N/A	#N/A	#N/A	0	#N/A	#N/A	#N/A	#N/A	#N/A	0	#N/A	#N/A	#N/A	#N/A	#N/A	0	0	0	0	0	0	0	0	0	0	0	0	0	0	0	0	0	0	0	0	0	0
LOC105376885	NC_000001.11	25906550..25908243		0	#N/A	#N/A	#N/A	#N/A	#N/A	0	#N/A	#N/A	#N/A	#N/A	#N/A	0	#N/A	#N/A	#N/A	#N/A	#N/A	0	#N/A	#N/A	#N/A	#N/A	#N/A	0	0	0	0	0	0	0	0	0	0	0	0	0	0	0	0	0	0	0	0	0	0
PAFAH2	NC_000001.11	complement(25959764..25998164)		0.35859	1.41851	0.504379	0.042867	0.0855233	1	0.375075	1.59642	0.674837	0.00689162	0.0150527	1	0.262943	1.0137	0.0196267	0.938269	0.989903	1	0.262943	-1.01347	-0.01931	0.939574	0.98927	1	125	0.216473	3.34149	10.1112	274	0.34699	5.75208	15.5632	244	0.359578	6.10344	17.6685	154	0.244924	4.65333	11.4326	166	0.209939	4.37857	10.0702	103	0.309413
RNU6-110P	NC_000001.11	25964197..25964300		0	#N/A	#N/A	#N/A	#N/A	#N/A	0	#N/A	#N/A	#N/A	#N/A	#N/A	0	#N/A	#N/A	#N/A	#N/A	#N/A	0	#N/A	#N/A	#N/A	#N/A	#N/A	0	0	0	0	0	0	0	0	0	0	0	0	0	0	0	0	0	0	0	0	0	0
LOC101928216	NC_000001.11	complement(26006534..26031177)		0	#N/A	#N/A	#N/A	#N/A	#N/A	0	#N/A	#N/A	#N/A	#N/A	#N/A	0	#N/A	#N/A	#N/A	#N/A	#N/A	0	#N/A	#N/A	#N/A	#N/A	#N/A	0	0	0	0	0	0	0	0	0	0	0	0	0	0	0	0	0	0	0	0	0	0
EXTL1	NC_000001.11	26021749..26036464		0.722006	2.97587	1.57331	5.57844e-05	0.000203901	1	0.43779	1.9356	0.95278	0.0161111	0.0328467	1	0.409408	1.73586	0.795648	0.0446316	0.0737728	1	0.305946	1.32605	0.407136	0.31017	0.396046	1	36	0.162685	2.51122	2.91203	236	0.779885	12.9282	13.4048	106	0.407625	6.91901	7.67567	99	0.410865	7.80605	7.3495	92	0.303617	6.33235	5.58105	48	0.376267
SLC30A2	NC_000001.11	complement(26038022..26046138)		0.0391665	2.51928	1.33301	0.284464	0.403305	1	0.0122894	-1.29684	-0.375002	0.792402	0.900021	1	0.0122894	-1.40884	-0.494506	0.728194	0.805692	1	0.0318942	2.13372	1.09337	0.390225	0.478202	1	3	0.0245788	0.3794	0.242669	12	0.0718943	1.1918	0.681601	2	0.0139438	0.23668	0.144824	2	0.0150483	0.285904	0.148475	5	0.0299159	0.623938	0.303318	0	0
LOC105376910	NC_000001.11	26048258..26050666		0	#N/A	#N/A	#N/A	#N/A	#N/A	0	#N/A	#N/A	#N/A	#N/A	#N/A	0	#N/A	#N/A	#N/A	#N/A	#N/A	0	#N/A	#N/A	#N/A	#N/A	#N/A	0	0	0	0	0	0	0	0	0	0	0	0	0	0	0	0	0	0	0	0	0	0
TRIM63	NC_000001.11	complement(26051304..26067634)		0.00937834	21.4104	4.42024	0.216019	0.326901	1	0.00173262	5.26979	2.39775	0.522897	0.641723	1	0.00150659	4.84552	2.27665	0.543866	0.630451	1	0.00297382	9.16803	3.19661	0.381823	0.471319	1	0	0	0	0	2	0.0059556	0.0987266	0.1136	1	0.00346523	0.0588186	0.072412	0	0	0	0	2	0.00594764	0.124046	0.121327	0	0
PDIK1L	NC_000001.11	26109406..26125548		1.4108	-1.0416	-0.0588074	0.721794	0.808025	1	1.4108	1.02563	0.0365155	0.826122	0.929738	1	1.82504	1.33217	0.413776	0.0115218	0.0213069	1	2.11749	1.56572	0.646823	7.47207e-05	0.000176298	1	338	1.39241	21.4934	27.3408	482	1.45202	24.0702	27.3776	391	1.37069	23.2659	28.3131	487	1.84246	35.005	36.1536	642	1.93143	40.2826	38.946	200	1.42919
LOC105376886	NC_000001.11	complement(26118861..26127915)		0	#N/A	#N/A	#N/A	#N/A	#N/A	0	#N/A	#N/A	#N/A	#N/A	#N/A	0	#N/A	#N/A	#N/A	#N/A	#N/A	0	#N/A	#N/A	#N/A	#N/A	#N/A	0	0	0	0	0	0	0	0	0	0	0	0	0	0	0	0	0	0	0	0	0	0
FAM110D	NC_000001.11	26159020..26162628		0.534556	-1.87652	-0.908056	0.0980462	0.171937	1	0.534556	-2.66519	-1.41424	0.014956	0.0307021	1	0.534556	-2.01749	-1.01256	0.0696124	0.110444	1	0.534556	-2.00213	-1.00154	0.0746277	0.115421	1	32	0.589656	9.10197	2.58847	25	0.336869	5.58432	1.42	12	0.188165	3.1939	0.868944	12	0.203071	3.85816	0.890848	18	0.242222	5.05188	1.09195	15	0.479456
ZNF593	NC_000001.11	26169528..26170873		21.0189	-1.21649	-0.28273	0.186184	0.290928	1	21.0189	-1.39832	-0.483695	0.0251418	0.0491956	1	21.0189	-1.7907	-0.840521	0.000109692	0.000263102	1	21.0189	-2.66354	-1.41334	2.10155e-10	7.59054e-10	4.06693e-06	438	21.6404	334.042	35.4297	391	14.1267	234.179	22.2088	338	14.2107	241.212	24.4753	248	11.2528	213.793	18.4109	209	7.541	157.278	12.6787	238	20.3975
CNKSR1	NC_000001.11	26177490..26189884		0.166868	1.16027	0.214456	0.660284	0.753678	1	0.239338	1.78646	0.837105	0.0828152	0.142318	1	0.251179	1.79704	0.845626	0.0785901	0.123273	1	0.384303	2.85605	1.51402	0.00142352	0.00292687	1	29	0.155592	2.40173	2.34581	41	0.160859	2.66658	2.3288	44	0.200887	3.40984	3.18613	52	0.256219	4.86791	3.86034	107	0.419242	8.74388	6.49101	13	0.120988
CATSPER4	NC_000001.11	26189962..26202542		0.025125	6.77929	2.76113	0.128307	0.21449	1	0.00264296	-5.92808	-2.56756	0.441568	0.56862	1	0.00264296	-6.17246	-2.62585	0.422333	0.514691	1	0.00466184	1.43633	0.522392	0.795337	0.86572	1	1	0.00528592	0.0815938	0.0808898	13	0.0502501	0.833	0.738401	0	0	0	0	0	0	0	0	1	0.00386023	0.0805104	0.0606636	0	0
LOC100420494	NC_000001.11	complement(26218886..26219534)		0	#N/A	#N/A	#N/A	#N/A	#N/A	0	#N/A	#N/A	#N/A	#N/A	#N/A	0	#N/A	#N/A	#N/A	#N/A	#N/A	0	#N/A	#N/A	#N/A	#N/A	#N/A	0	0	0	0	0	0	0	0	0	0	0	0	0	0	0	0	0	0	0	0	0	0
LOC101928303	NC_000001.11	26225320..26229840		0	#N/A	#N/A	#N/A	#N/A	#N/A	0	#N/A	#N/A	#N/A	#N/A	#N/A	0	#N/A	#N/A	#N/A	#N/A	#N/A	0	#N/A	#N/A	#N/A	#N/A	#N/A	0	0	0	0	0	0	0	0	0	0	0	0	0	0	0	0	0	0	0	0	0	0
CEP85	NC_000001.11	26234153..26278810		1.94134	-1.52532	-0.609114	2.90222e-06	1.26816e-05	0.0561638	1.94134	-1.76237	-0.817513	5.38477e-10	2.54223e-09	1.04206e-05	1.94134	-1.87499	-0.906882	5.49574e-12	2.34639e-11	1.06354e-07	1.94134	-1.55067	-0.632891	1.37456e-06	3.80614e-06	0.0266004	1204	1.79293	27.6757	97.3914	1257	1.36881	22.691	71.3977	758	0.960539	16.3041	54.8883	734	1.00381	19.0714	54.4902	1120	1.218	25.403	67.9433	809	2.08975
MRPS6P1	NC_000001.11	complement(26263035..26263398)		0	#N/A	#N/A	#N/A	#N/A	#N/A	0	#N/A	#N/A	#N/A	#N/A	#N/A	0	#N/A	#N/A	#N/A	#N/A	#N/A	0	#N/A	#N/A	#N/A	#N/A	#N/A	0	0	0	0	0	0	0	0	0	0	0	0	0	0	0	0	0	0	0	0	0	0
SH3BGRL3	NC_000001.11	26279722..26281522		106.062	7.11017	2.82988	1.16011e-56	8.74395e-55	2.24505e-52	125.057	9.00712	3.17107	1.0651e-70	6.06232e-69	2.06119e-66	54.4513	3.75912	1.91039	1.62855e-26	1.36368e-25	3.15157e-22	36.8099	2.59504	1.37575	2.26529e-14	1.01776e-13	4.38379e-10	445	16.4317	253.64	35.996	3355	90.5915	1501.74	190.564	4071	127.918	2171.28	294.789	1517	51.4429	977.367	112.618	1353	36.4848	760.941	82.0779	205	13.1306
UBXN11	NC_000001.11	complement(26282282..26318265)		0.68537	-2.73905	-1.45367	2.18725e-08	1.23493e-07	0.000423277	0.68537	-4.29178	-2.10158	7.07375e-15	4.74164e-14	1.36891e-10	0.68537	-3.82134	-1.93408	3.66405e-13	1.66852e-12	7.09067e-09	0.68537	-3.93968	-1.97808	1.60751e-13	6.92769e-13	3.11085e-09	341	0.630203	9.72785	27.5834	181	0.244612	4.05496	10.2808	88	0.138394	2.3491	6.37226	109	0.185	3.51482	8.09187	107	0.144412	3.01191	6.49101	231	0.740537
CD52	NC_000001.11	26317920..26320523		0.0595139	21.5506	4.42966	0.217422	0.328086	1	0	1.08827	0.122039	0.978531	0.982339	1	0	1.04519	0.0637702	0.988663	0.992073	1	0	1.05016	0.0706073	0.987595	0.98927	1	0	0	0	0	1	0.0186753	0.309582	0.0568001	0	0	0	0	0	0	0	0	0	0	0	0	0	0
AIM1L	NC_000001.11	complement(26321859..26354130)		0.0028176	-1.1151	-0.157176	0.915498	0.966456	1	0.0028176	-2.36656	-1.24279	0.487975	0.619598	1	0.00360109	1.30297	0.381801	0.789659	0.861733	1	0.0028176	-11.8766	-3.57005	0.249571	0.330584	1	1	0.00206068	0.0318087	0.0808898	3	0.00452068	0.0749398	0.1704	0	0	0	0	3	0.00567739	0.107865	0.222712	0	0	0	0	1	0.00357453
RPL34P4	NC_000001.11	26326641..26327042		0	#N/A	#N/A	#N/A	#N/A	#N/A	0	#N/A	#N/A	#N/A	#N/A	#N/A	0	#N/A	#N/A	#N/A	#N/A	#N/A	0	#N/A	#N/A	#N/A	#N/A	#N/A	0	0	0	0	0	0	0	0	0	0	0	0	0	0	0	0	0	0	0	0	0	0
ZNF683	NC_000001.11	complement(26361632..26374520)		0	-1.04137	-0.058478	0.989388	#N/A	1	0.00219531	5.26979	2.39775	0.515508	0.641264	1	0	1.04512	0.0636719	0.9885	#N/A	1	0	1.05008	0.0704965	0.98742	#N/A	1	0	0	0	0	0	0	0	0	1	0.00439062	0.0745261	0.072412	0	0	0	0	0	0	0	0	0	0
LIN28A	NC_000001.11	26410768..26429728		0.0199064	1.74622	0.804239	0.371741	0.493095	1	0.0454217	4.24257	2.08494	0.0155817	0.0318582	1	0.0475147	4.24118	2.08446	0.015207	0.0275874	1	0.144555	13.5218	3.75722	6.6615e-06	1.74101e-05	0.128913	0	0	0	0	8	0.0205181	0.340131	0.454401	16	0.0477534	0.810562	1.15859	15	0.0483152	0.917943	1.11356	69	0.176732	3.686	4.18579	5	0.0304196
DHDDS	NC_000001.11	26432282..26471306		1.64461	1.45648	0.54249	0.00072821	0.00220311	1	1.12423	1.07123	0.0992674	0.540649	0.655102	1	1.11576	-1.13175	-0.178559	0.272497	0.360855	1	1.11576	-1.1115	-0.152512	0.349502	0.440585	1	718	1.22354	18.8866	58.0789	1409	1.75581	29.1062	80.0313	807	1.17024	19.8636	58.4365	614	0.960902	18.2562	45.5817	737	0.917175	19.129	44.7091	341	1.00799
RPL17P9	NC_000001.11	complement(26454599..26455260)		0	#N/A	#N/A	#N/A	#N/A	#N/A	0	#N/A	#N/A	#N/A	#N/A	#N/A	0	#N/A	#N/A	#N/A	#N/A	#N/A	0	#N/A	#N/A	#N/A	#N/A	#N/A	0	0	0	0	0	0	0	0	0	0	0	0	0	0	0	0	0	0	0	0	0	0
LOC101928324	NC_000001.11	complement(26462756..26467537)		0	#N/A	#N/A	#N/A	#N/A	#N/A	0	#N/A	#N/A	#N/A	#N/A	#N/A	0	#N/A	#N/A	#N/A	#N/A	#N/A	0	#N/A	#N/A	#N/A	#N/A	#N/A	0	0	0	0	0	0	0	0	0	0	0	0	0	0	0	0	0	0	0	0	0	0
HMGN2	NC_000001.11	26472411..26476642		82.3892	-5.2019	-2.37904	2.89473e-39	1.10842e-37	5.60187e-35	82.3892	-6.2127	-2.63522	2.80332e-47	7.46214e-46	5.42498e-43	82.3892	-6.85036	-2.77618	2.973e-52	6.05121e-51	5.75335e-48	82.3892	-6.55989	-2.71367	6.07964e-50	1.01007e-48	1.17653e-45	5858	92.0533	1420.94	473.853	1138	13.0769	216.777	64.6385	888	11.8744	201.556	64.3019	810	11.6894	222.088	60.1323	1019	11.6938	243.891	61.8162	2668	72.7252
DPPA2P2_1	NC_000001.11	complement(26519117..26520264)		0	#N/A	#N/A	#N/A	#N/A	#N/A	0	#N/A	#N/A	#N/A	#N/A	#N/A	0	#N/A	#N/A	#N/A	#N/A	#N/A	0	#N/A	#N/A	#N/A	#N/A	#N/A	0	0	0	0	0	0	0	0	0	0	0	0	0	0	0	0	0	0	0	0	0	0
RPS6KA1_1	NC_000001.11	26529758..26575029		0.170755	-5.40651	-2.4347	7.40298e-08	3.92023e-07	0.00143263	0.170755	-3.30927	-1.72651	9.47614e-05	0.000269759	1	0.170755	-2.76976	-1.46976	0.000729418	0.00159923	1	0.170755	-2.81558	-1.49343	0.00064011	0.00136724	1	118	0.173336	2.67562	9.545	34	0.0365223	0.605433	1.9312	38	0.0475006	0.806272	2.75166	42	0.0566596	1.07648	3.11797	49	0.0525647	1.09631	2.97252	66	0.168174
MIR1976_1	NC_000001.11	26554542..26554593		0	#N/A	#N/A	#N/A	#N/A	#N/A	0	#N/A	#N/A	#N/A	#N/A	#N/A	0	#N/A	#N/A	#N/A	#N/A	#N/A	0	#N/A	#N/A	#N/A	#N/A	#N/A	0	0	0	0	0	0	0	0	0	0	0	0	0	0	0	0	0	0	0	0	0	0
RN7SL679P_1	NC_000001.11	complement(26593245..26593546)		0	#N/A	#N/A	#N/A	#N/A	#N/A	0	#N/A	#N/A	#N/A	#N/A	#N/A	0	#N/A	#N/A	#N/A	#N/A	#N/A	0	#N/A	#N/A	#N/A	#N/A	#N/A	0	0	0	0	0	0	0	0	0	0	0	0	0	0	0	0	0	0	0	0	0	0
LOC105376888	NC_000001.11	26682503..26691284		0	#N/A	#N/A	#N/A	#N/A	#N/A	0	#N/A	#N/A	#N/A	#N/A	#N/A	0	#N/A	#N/A	#N/A	#N/A	#N/A	0	#N/A	#N/A	#N/A	#N/A	#N/A	0	0	0	0	0	0	0	0	0	0	0	0	0	0	0	0	0	0	0	0	0	0
LOC101928728	NC_000001.11	complement(26691910..26694131)		0	#N/A	#N/A	#N/A	#N/A	#N/A	0	#N/A	#N/A	#N/A	#N/A	#N/A	0	#N/A	#N/A	#N/A	#N/A	#N/A	0	#N/A	#N/A	#N/A	#N/A	#N/A	0	0	0	0	0	0	0	0	0	0	0	0	0	0	0	0	0	0	0	0	0	0
ARID1A	NC_000001.11	26696031..26782110		3.52996	1.40345	0.488975	0.00387408	0.0101171	1	4.34388	1.85862	0.894234	1.26958e-07	4.91279e-07	0.00245689	4.00613	1.64347	0.716744	2.29478e-05	5.90637e-05	0.444085	3.80839	1.59622	0.674658	6.77309e-05	0.000160531	1	3542	2.73641	42.2395	286.512	7251	4.09642	67.9067	411.858	6321	4.15555	70.536	457.716	5706	4.0484	76.9158	423.598	6796	3.83424	79.9683	412.27	1704	2.28356
PIGV	NC_000001.11	26787963..26798403		1.05871	1.03917	0.0554289	0.85921	0.924829	1	1.05871	-1.0187	-0.0267321	0.932313	0.982339	1	1.05871	-1.04939	-0.0695442	0.824834	0.891122	1	1.05871	-1.01012	-0.0145238	0.963178	0.98927	1	100	0.636932	9.83173	8.08898	234	1.08989	18.0672	13.2912	183	0.991869	16.8359	13.2514	175	1.02365	19.4483	12.9915	187	0.869816	18.1412	11.3441	134	1.4805
RN7SL165P	NC_000001.11	26814822..26815112		0	#N/A	#N/A	#N/A	#N/A	#N/A	0	#N/A	#N/A	#N/A	#N/A	#N/A	0	#N/A	#N/A	#N/A	#N/A	#N/A	0	#N/A	#N/A	#N/A	#N/A	#N/A	0	0	0	0	0	0	0	0	0	0	0	0	0	0	0	0	0	0	0	0	0	0
ZDHHC18	NC_000001.11	26826710..26855720		1.79268	-1.11746	-0.160221	0.367802	0.488787	1	1.8087	1.07293	0.101562	0.56823	0.681439	1	1.79268	-1.03528	-0.0500182	0.778757	0.852061	1	1.9869	1.1535	0.206021	0.246403	0.327707	1	924	2.11809	32.695	74.7422	933	1.56397	25.926	52.9945	949	1.85118	31.4218	68.719	775	1.63152	30.9974	57.5339	1175	1.96699	41.0244	71.2798	369	1.46726
SFN	NC_000001.11	26863142..26864456		0.304139	2.31845	1.21316	0.239934	0.354949	1	0.101144	-1.34344	-0.425933	0.721357	0.83571	1	0.102575	-1.19379	-0.255546	0.824891	0.891133	1	0.101144	-1.8092	-0.855355	0.49632	0.584489	1	4	0.202288	3.12253	0.323559	10	0.369813	6.13044	0.568001	3	0.129104	2.19141	0.217236	2	0.0928876	1.76478	0.148475	2	0.0738639	1.54053	0.121327	0	0
GPN2	NC_000001.11	complement(26879382..26890378)		2.87372	-1.05402	-0.075905	0.658724	0.752169	1	2.87372	-1.23086	-0.299669	0.0850706	0.145625	1	2.87372	-1.36307	-0.446862	0.0102856	0.0191715	1	2.87372	-1.44714	-0.533201	0.00234175	0.00468424	1	489	2.95713	45.6464	39.5551	688	3.04244	50.4349	39.0785	398	2.04811	34.7645	28.82	384	2.13261	40.5175	28.5071	402	1.77533	37.027	24.3868	266	2.79031
GPATCH3	NC_000001.11	complement(26890488..26900471)		2.02148	1.2332	0.302408	0.247365	0.362017	1	1.59648	-1.10693	-0.146558	0.579868	0.69372	1	1.59648	-1.24142	-0.311988	0.239058	0.323614	1	1.59648	-1.45496	-0.540984	0.0429443	0.0700177	1	266	1.77179	27.3495	21.5167	398	1.93859	32.1363	22.6064	237	1.34335	22.8019	17.1616	193	1.18061	22.4305	14.3278	199	0.968002	20.189	12.0721	123	1.42117
NUDC	NC_000001.11	26911128..26946871		4.04312	-1.82943	-0.871394	1.72531e-07	8.78974e-07	0.00333882	4.04312	-2.53207	-1.34032	1.54098e-15	1.07813e-14	2.98211e-11	4.04312	-2.94817	-1.55982	1.92188e-20	1.24081e-19	3.71922e-16	4.04312	-3.72255	-1.89629	5.18008e-29	4.35502e-28	1.00245e-24	2426	4.5136	69.6722	196.239	1491	2.02854	33.6273	84.689	921	1.45815	24.7505	66.6914	737	1.25927	23.9249	54.7129	730	0.991853	20.6865	44.2844	1107	3.57264
NR0B2	NC_000001.11	complement(26911484..26914076)		0.0496886	18.0024	4.17012	0.244809	0.35939	1	0	1.0882	0.121938	0.978493	0.982339	1	0.0117766	4.84604	2.27681	0.544237	0.630451	1	0.00936473	5.10933	2.35314	0.531186	0.612008	1	0	0	0	0	1	0.0187545	0.310896	0.0568001	0	0	0	0	1	0.0235533	0.44749	0.0742373	1	0.0187295	0.390629	0.0606636	0	0
KDF1	NC_000001.11	complement(26949556..26960484)		0.00239105	4.36855	2.12715	0.56361	0.66862	1	0.00266993	5.26982	2.39775	0.515507	0.641264	1	0	1.04512	0.0636719	0.9885	0.992073	1	0	1.05008	0.0704965	0.98742	0.98927	1	0	0	0	0	0	0	0	0	0	0	0	0	0	0	0	0	0	0	0	0	0	0
RPL12P13	NC_000001.11	26980080..26981023		0	#N/A	#N/A	#N/A	#N/A	#N/A	0	#N/A	#N/A	#N/A	#N/A	#N/A	0	#N/A	#N/A	#N/A	#N/A	#N/A	0	#N/A	#N/A	#N/A	#N/A	#N/A	0	0	0	0	0	0	0	0	0	0	0	0	0	0	0	0	0	0	0	0	0	0
RPL32P6	NC_000001.11	26983599..26984024		0	#N/A	#N/A	#N/A	#N/A	#N/A	0	#N/A	#N/A	#N/A	#N/A	#N/A	0	#N/A	#N/A	#N/A	#N/A	#N/A	0	#N/A	#N/A	#N/A	#N/A	#N/A	0	0	0	0	0	0	0	0	0	0	0	0	0	0	0	0	0	0	0	0	0	0
OSTCP2	NC_000001.11	complement(26985319..26986351)		0	#N/A	#N/A	#N/A	#N/A	#N/A	0	#N/A	#N/A	#N/A	#N/A	#N/A	0	#N/A	#N/A	#N/A	#N/A	#N/A	0	#N/A	#N/A	#N/A	#N/A	#N/A	0	0	0	0	0	0	0	0	0	0	0	0	0	0	0	0	0	0	0	0	0	0
TRNP1	NC_000001.11	26993663..27000891		1.40588	-1.38255	-0.467328	0.0725777	0.133679	1	1.94105	1.47745	0.563105	0.0270801	0.0525841	1	2.94858	2.16142	1.11198	9.90696e-06	2.64396e-05	0.191719	2.69609	2.01898	1.01363	5.94955e-05	0.000141673	1	153	1.4075	21.7263	12.3761	152	1.02252	16.9505	8.63362	235	1.83965	31.2261	17.0168	329	2.77953	52.8085	24.4241	412	2.76788	57.7279	24.9934	88	1.40426
FAM46B	NC_000001.11	complement(27005020..27012842)		0.403695	-2.93746	-1.55457	0.00890654	0.0213795	1	0.403695	-3.14328	-1.65227	0.00653072	0.0143258	1	0.403695	-4.8617	-2.28146	0.000292023	0.000669275	1	0.403695	-8.95255	-3.1623	6.07867e-06	1.594e-05	0.117634	36	0.30603	4.72391	2.91203	30	0.18649	3.09147	1.704	13	0.0940406	1.59624	0.941356	9	0.0702624	1.33492	0.668136	5	0.0310402	0.647387	0.303318	34	0.50136
LOC101928391	NC_000001.11	27031758..27063997		0	#N/A	#N/A	#N/A	#N/A	#N/A	0	#N/A	#N/A	#N/A	#N/A	#N/A	0	#N/A	#N/A	#N/A	#N/A	#N/A	0	#N/A	#N/A	#N/A	#N/A	#N/A	0	0	0	0	0	0	0	0	0	0	0	0	0	0	0	0	0	0	0	0	0	0
SLC9A1	NC_000001.11	complement(27098809..27155130)		0.819537	1.33306	0.414738	0.0288201	0.0605186	1	0.834448	1.46081	0.546769	0.00402128	0.00911026	1	0.610378	-1.47077	-0.556569	0.00398752	0.00794504	1	0.610378	-1.99981	-0.99986	3.53374e-07	1.0256e-06	0.00683849	569	0.671846	10.3707	46.0263	1117	0.964459	15.9879	63.4457	837	0.840993	14.275	60.6088	345	0.374106	7.10766	25.6119	356	0.306973	6.40234	21.5963	268	0.54891
LOC102723760	NC_000001.11	27157561..27160453		0	#N/A	#N/A	#N/A	#N/A	#N/A	0	#N/A	#N/A	#N/A	#N/A	#N/A	0	#N/A	#N/A	#N/A	#N/A	#N/A	0	#N/A	#N/A	#N/A	#N/A	#N/A	0	0	0	0	0	0	0	0	0	0	0	0	0	0	0	0	0	0	0	0	0	0
RPL18AP5	NC_000001.11	27176711..27177330		0	#N/A	#N/A	#N/A	#N/A	#N/A	0	#N/A	#N/A	#N/A	#N/A	#N/A	0	#N/A	#N/A	#N/A	#N/A	#N/A	0	#N/A	#N/A	#N/A	#N/A	#N/A	0	0	0	0	0	0	0	0	0	0	0	0	0	0	0	0	0	0	0	0	0	0
CHCHD3P3	NC_000001.11	complement(27200636..27201599)		0	#N/A	#N/A	#N/A	#N/A	#N/A	0	#N/A	#N/A	#N/A	#N/A	#N/A	0	#N/A	#N/A	#N/A	#N/A	#N/A	0	#N/A	#N/A	#N/A	#N/A	#N/A	0	0	0	0	0	0	0	0	0	0	0	0	0	0	0	0	0	0	0	0	0	0
NPM1P39	NC_000001.11	27206835..27207875		0	#N/A	#N/A	#N/A	#N/A	#N/A	0	#N/A	#N/A	#N/A	#N/A	#N/A	0	#N/A	#N/A	#N/A	#N/A	#N/A	0	#N/A	#N/A	#N/A	#N/A	#N/A	0	0	0	0	0	0	0	0	0	0	0	0	0	0	0	0	0	0	0	0	0	0
SNRPEP7	NC_000001.11	27211195..27211481		0	#N/A	#N/A	#N/A	#N/A	#N/A	0	#N/A	#N/A	#N/A	#N/A	#N/A	0	#N/A	#N/A	#N/A	#N/A	#N/A	0	#N/A	#N/A	#N/A	#N/A	#N/A	0	0	0	0	0	0	0	0	0	0	0	0	0	0	0	0	0	0	0	0	0	0
LOC105376890	NC_000001.11	complement(27229106..27234494)		0	#N/A	#N/A	#N/A	#N/A	#N/A	0	#N/A	#N/A	#N/A	#N/A	#N/A	0	#N/A	#N/A	#N/A	#N/A	#N/A	0	#N/A	#N/A	#N/A	#N/A	#N/A	0	0	0	0	0	0	0	0	0	0	0	0	0	0	0	0	0	0	0	0	0	0
WDTC1	NC_000001.11	27234516..27308633		1.11925	1.54689	0.629373	1.70672e-06	7.66857e-06	0.0330284	1.71787	2.55262	1.35198	5.23872e-25	5.96001e-24	1.0138e-20	1.58982	2.26529	1.1797	2.10021e-19	1.29461e-18	4.06433e-15	1.50561	2.18957	1.13064	6.78172e-18	3.59582e-17	1.3124e-13	747	0.670243	10.3459	60.4247	1776	1.16527	19.3169	100.877	2261	1.72632	29.3025	163.724	1892	1.55902	29.6199	140.457	2273	1.48937	31.063	137.888	513	0.798432
TMEM222	NC_000001.11	27322145..27336400		7.98579	1.80015	0.848117	1.10562e-07	5.73376e-07	0.00213959	6.35926	1.54131	0.624158	9.95973e-05	0.000282943	1	5.08159	1.1803	0.239152	0.136942	0.201981	1	4.66675	1.10738	0.147152	0.361258	0.45349	1	1079	5.03337	77.6955	87.2801	2322	7.92087	131.305	131.89	1588	6.30374	106.999	114.99	1200	5.14088	97.6719	89.0848	1357	4.62285	96.416	82.3205	462	3.73843
ACTG1P20	NC_000001.11	27323874..27326525		0	#N/A	#N/A	#N/A	#N/A	#N/A	0	#N/A	#N/A	#N/A	#N/A	#N/A	0	#N/A	#N/A	#N/A	#N/A	#N/A	0	#N/A	#N/A	#N/A	#N/A	#N/A	0	0	0	0	0	0	0	0	0	0	0	0	0	0	0	0	0	0	0	0	0	0
RNU6-48P	NC_000001.11	27325219..27325325		0	#N/A	#N/A	#N/A	#N/A	#N/A	0	#N/A	#N/A	#N/A	#N/A	#N/A	0	#N/A	#N/A	#N/A	#N/A	#N/A	0	#N/A	#N/A	#N/A	#N/A	#N/A	0	0	0	0	0	0	0	0	0	0	0	0	0	0	0	0	0	0	0	0	0	0
SYTL1	NC_000001.11	27341992..27353932		1.5023	-1.76072	-0.816162	0.0264725	0.056277	1	1.5023	-2.82315	-1.49731	6.39707e-05	0.000186356	1	1.5023	-7.99231	-2.99861	3.53786e-14	1.69261e-13	6.84646e-10	1.5023	-14.7251	-3.8802	1.10832e-19	6.35879e-19	2.14481e-15	229	1.27535	19.6864	18.5238	270	1.09959	18.228	15.336	116	0.549747	9.33136	8.39979	40	0.204585	3.88692	2.96949	32	0.130148	2.71442	1.94124	179	1.72925
MAP3K6	NC_000001.11	complement(27355179..27368037)		0.369924	-1.98966	-0.992521	0.0245945	0.0527789	1	0.478939	1.41706	0.502897	0.238913	0.352505	1	0.369924	-1.04567	-0.0644213	0.881209	0.939347	1	0.369924	-1.8062	-0.852954	0.0548087	0.0873993	1	65	0.336157	5.18894	5.25784	58	0.219346	3.63612	3.29441	97	0.426884	7.2459	7.02396	60	0.284969	5.41415	4.45424	52	0.196392	4.09603	3.15451	45	0.403692
FCN3	NC_000001.11	complement(27369110..27374824)		0.0360957	-1.42716	-0.513152	0.701165	0.790547	1	0.0360957	-4.80353	-2.26409	0.194103	0.295537	1	0.0360957	-24.2074	-4.59738	0.124602	0.185762	1	0.0360957	-24.0926	-4.59052	0.13527	0.19595	1	1	0.0116364	0.17962	0.0808898	5	0.0425463	0.705295	0.284001	1	0.00990214	0.168078	0.072412	0	0	0	0	0	0	0	0	3	0.0605549
CD164L2	NC_000001.11	complement(27379100..27383333)		0.0136227	-1.54207	-0.624872	0.750136	0.831382	1	0.0136227	1.40305	0.488563	0.782996	0.893164	1	0.0136227	-6.44548	-2.68829	0.390419	0.486289	1	0.0136227	-1.31843	-0.398825	0.839648	0.903338	1	0	0	0	0	1	0.0114857	0.1904	0.0568001	2	0.0267316	0.45374	0.144824	0	0	0	0	1	0.0114704	0.23923	0.0606636	1	0.0272454
GPR3	NC_000001.11	27392644..27395814		3.47189	-1.71941	-0.781912	0.0334479	0.0687674	1	3.47189	-2.71204	-1.43938	0.000138054	0.000384904	1	3.47189	-4.06657	-2.02381	1.48757e-07	4.662e-07	0.00287874	3.47189	-6.98917	-2.80512	6.09264e-12	2.41179e-11	1.17905e-07	201	4.21537	65.0687	16.2589	146	2.23906	37.1171	8.29281	63	1.12432	19.0841	4.56196	44	0.847442	16.1006	3.26644	34	0.520727	10.8605	2.06256	75	2.72841
WASF2	NC_000001.11	complement(27404226..27490187)		2.19288	-1.69017	-0.757167	6.55793e-07	3.10228e-06	0.0126909	2.19288	-1.43902	-0.52509	0.000564877	0.0014552	1	2.19288	-1.89164	-0.919635	1.68768e-09	6.11919e-09	3.266e-05	2.19288	-2.08548	-1.06038	4.2034e-12	1.67948e-11	8.13442e-08	2663	2.06016	31.8007	215.41	2657	1.50312	24.9174	150.918	2045	1.34627	22.8515	148.083	1604	1.1396	21.6513	119.077	1707	0.964395	20.1138	103.553	1733	2.32561
LOC105376892	NC_000001.11	27519923..27530506		0	#N/A	#N/A	#N/A	#N/A	#N/A	0	#N/A	#N/A	#N/A	#N/A	#N/A	0	#N/A	#N/A	#N/A	#N/A	#N/A	0	#N/A	#N/A	#N/A	#N/A	#N/A	0	0	0	0	0	0	0	0	0	0	0	0	0	0	0	0	0	0	0	0	0	0
AHDC1	NC_000001.11	complement(27534245..27604178)		3.39957	2.54243	1.34621	2.88729e-16	3.25016e-15	5.58748e-12	4.3455	3.49886	1.80688	4.69589e-28	6.18617e-27	9.08748e-24	5.09214	3.92929	1.97427	3.28123e-33	3.58779e-32	6.34983e-29	4.1938	3.30659	1.72534	1.0263e-25	7.54559e-25	1.9861e-21	1486	1.41308	21.8124	120.202	5712	3.97199	65.8441	324.442	5355	4.33328	73.5527	387.766	6058	5.29047	100.514	449.73	6104	4.23891	88.4083	370.291	761	1.25528
FGR	NC_000001.11	complement(27612289..27635561)		0.00495669	-1.60415	-0.681807	0.667444	0.759896	1	0.00495669	-2.36713	-1.24314	0.490932	0.622387	1	0.00495669	-11.9357	-3.57721	0.237688	0.32213	1	0.00495669	-2.44147	-1.28775	0.476148	0.563273	1	0	0	0	0	2	0.00417913	0.0692779	0.1136	1	0.0024316	0.0412739	0.072412	0	0	0	0	1	0.00208677	0.0435226	0.0606636	2	0.00991339
LOC729973	NC_000001.11	27649400..27649864		0	#N/A	#N/A	#N/A	#N/A	#N/A	0	#N/A	#N/A	#N/A	#N/A	#N/A	0	#N/A	#N/A	#N/A	#N/A	#N/A	0	#N/A	#N/A	#N/A	#N/A	#N/A	0	0	0	0	0	0	0	0	0	0	0	0	0	0	0	0	0	0	0	0	0	0
IFI6	NC_000001.11	complement(27666061..27672213)		0.911131	2.08023	1.05674	0.0249861	0.0534927	1	0.582302	1.43712	0.523185	0.27477	0.392308	1	0.447645	-1.76796	-0.822085	0.101204	0.154554	1	0.447645	-1.18397	-0.243634	0.619625	0.69868	1	36	0.389091	6.00603	2.91203	93	0.735029	12.1847	5.28241	73	0.6714	11.3963	5.28608	23	0.228294	4.33737	1.70746	49	0.386756	8.06633	2.97252	27	0.506199
CHMP1AP1	NC_000001.11	complement(27686809..27687440)		0	#N/A	#N/A	#N/A	#N/A	#N/A	0	#N/A	#N/A	#N/A	#N/A	#N/A	0	#N/A	#N/A	#N/A	#N/A	#N/A	0	#N/A	#N/A	#N/A	#N/A	#N/A	0	0	0	0	0	0	0	0	0	0	0	0	0	0	0	0	0	0	0	0	0	0
RNU6-424P	NC_000001.11	27693731..27693835		0	#N/A	#N/A	#N/A	#N/A	#N/A	0	#N/A	#N/A	#N/A	#N/A	#N/A	0	#N/A	#N/A	#N/A	#N/A	#N/A	0	#N/A	#N/A	#N/A	#N/A	#N/A	0	0	0	0	0	0	0	0	0	0	0	0	0	0	0	0	0	0	0	0	0	0
FAM76A	NC_000001.11	27725979..27762915		0.452082	-1.7165	-0.779472	0.00303944	0.00812548	1	0.452082	-1.42964	-0.515653	0.0501041	0.0912492	1	0.452082	-1.11712	-0.159783	0.539207	0.630292	1	0.452082	-1.03944	-0.0558036	0.830241	0.895942	1	242	0.435702	6.72552	19.5753	187	0.2462	4.08129	10.6216	200	0.306418	5.20111	14.4824	225	0.372027	7.06817	16.7034	284	0.373409	7.78796	17.2285	150	0.468462
RPEP3	NC_000001.11	27739954..27740626		0	#N/A	#N/A	#N/A	#N/A	#N/A	0	#N/A	#N/A	#N/A	#N/A	#N/A	0	#N/A	#N/A	#N/A	#N/A	#N/A	0	#N/A	#N/A	#N/A	#N/A	#N/A	0	0	0	0	0	0	0	0	0	0	0	0	0	0	0	0	0	0	0	0	0	0
STX12	NC_000001.11	27773183..27824452		1.15235	1.97984	0.985384	7.7362e-13	6.68123e-12	1.49711e-08	1.68277	3.11025	1.63703	5.30998e-33	8.62069e-32	1.02759e-28	2.82053	4.9934	2.32002	1.61025e-65	4.90032e-64	3.11616e-61	3.71445	6.70789	2.74586	2.13177e-91	1.10134e-89	4.12539e-87	412	0.534404	8.24909	33.3266	1138	1.07941	17.8935	64.6385	1528	1.68657	28.6278	110.646	2432	2.89704	55.041	180.545	3649	3.45651	72.0904	221.362	288	0.647998
RNU6-1245P	NC_000001.11	27824538..27824643		0	#N/A	#N/A	#N/A	#N/A	#N/A	0	#N/A	#N/A	#N/A	#N/A	#N/A	0	#N/A	#N/A	#N/A	#N/A	#N/A	0	#N/A	#N/A	#N/A	#N/A	#N/A	0	0	0	0	0	0	0	0	0	0	0	0	0	0	0	0	0	0	0	0	0	0
PPP1R8	NC_000001.11	27830741..27851672		3.68928	1.00416	0.00598708	0.969862	0.992098	1	3.64643	1.04831	0.0680632	0.668277	0.783598	1	3.64643	-1.0302	-0.0429228	0.786955	0.859481	1	3.64643	-1.03407	-0.048328	0.761218	0.834669	1	1305	4.14606	63.9988	105.561	1508	3.50348	58.0775	85.6546	1326	3.58491	60.85	96.0183	1222	3.56545	67.7402	90.718	1386	3.21574	67.0686	84.0798	571	3.14681
SCARNA1	NC_000001.11	27834401..27834566		0	#N/A	#N/A	#N/A	#N/A	#N/A	0	#N/A	#N/A	#N/A	#N/A	#N/A	0	#N/A	#N/A	#N/A	#N/A	#N/A	0	#N/A	#N/A	#N/A	#N/A	#N/A	0	0	0	0	0	0	0	0	0	0	0	0	0	0	0	0	0	0	0	0	0	0
THEMIS2	NC_000001.11	27872531..27886685		0.207289	-1.00843	-0.0121059	0.979952	0.992098	1	0.207289	1.02348	0.0334782	0.945025	0.982339	1	0.207289	-1.28974	-0.367084	0.454212	0.547356	1	0.207289	-1.67408	-0.743372	0.138465	0.2001	1	31	0.145642	2.24814	2.50758	52	0.17865	2.96149	2.95361	45	0.179907	3.05373	3.25854	28	0.12081	2.29527	2.07865	31	0.10636	2.21829	1.88057	33	0.268936
RPA2	NC_000001.11	complement(27891524..27914797)		1.90478	-1.54562	-0.628185	0.000578466	0.00178224	1	1.90478	-1.87735	-0.908698	8.94655e-07	3.19258e-06	0.0173134	1.90478	-2.17059	-1.11809	1.62814e-09	5.91128e-09	3.15078e-05	1.90478	-2.39015	-1.2571	1.72464e-11	6.65204e-11	3.33753e-07	740	2.11444	32.6387	59.8585	540	1.12832	18.7042	30.6721	396	0.962874	16.3438	28.6751	337	0.884326	16.8014	25.018	339	0.707386	14.7535	20.565	342	1.69512
SMPDL3B	NC_000001.11	27934955..27959157		0.0585417	-14.201	-3.82792	0.00013498	0.000462849	1	0.0585417	-39.3268	-5.29744	0.000323824	0.000862698	1	0.0585417	-23.9686	-4.58307	0.000131218	0.000312026	1	0.0585417	-8.15741	-3.02811	0.00106136	0.00221543	1	27	0.0741874	1.14516	2.18403	1	0.00200927	0.0333079	0.0568001	1	0.00233817	0.0396879	0.072412	1	0.00252339	0.0479421	0.0742373	4	0.00802636	0.167401	0.242655	9	0.0428961
XKR8	NC_000001.11	27959462..27968096		0.583714	2.07165	1.05078	0.0194118	0.0428827	1	0.59966	2.29488	1.19842	0.00784413	0.0169703	1	0.343557	1.26404	0.338047	0.461631	0.55486	1	0.306341	1.10956	0.149991	0.74651	0.821127	1	33	0.254148	3.92305	2.66936	88	0.495597	8.21556	4.99841	84	0.550506	9.34425	6.08261	48	0.339494	6.45008	3.56339	41	0.230595	4.80937	2.48721	24	0.320622
EYA3	NC_000001.11	complement(27970344..28088671)		0.585209	-1.49015	-0.575455	3.59882e-05	0.00013517	0.696445	0.585209	-1.41721	-0.503051	0.000324616	0.000864689	1	0.585209	-1.56463	-0.645826	3.96948e-06	1.0964e-05	0.0768174	0.585209	-1.48173	-0.567281	5.1555e-05	0.000123452	0.997692	1099	0.617655	9.53416	88.8979	1074	0.441393	7.31701	61.0033	787	0.376385	6.38873	56.9882	721	0.372136	7.07023	53.5251	923	0.378828	7.90098	55.9925	567	0.552764
RN7SL559P	NC_000001.11	complement(28031884..28032180)		0	#N/A	#N/A	#N/A	#N/A	#N/A	0	#N/A	#N/A	#N/A	#N/A	#N/A	0	#N/A	#N/A	#N/A	#N/A	#N/A	0	#N/A	#N/A	#N/A	#N/A	#N/A	0	0	0	0	0	0	0	0	0	0	0	0	0	0	0	0	0	0	0	0	0	0
SPCS2P4	NC_000001.11	complement(28095035..28096458)		0	#N/A	#N/A	#N/A	#N/A	#N/A	0	#N/A	#N/A	#N/A	#N/A	#N/A	0	#N/A	#N/A	#N/A	#N/A	#N/A	0	#N/A	#N/A	#N/A	#N/A	#N/A	0	0	0	0	0	0	0	0	0	0	0	0	0	0	0	0	0	0	0	0	0	0
LOC100131223	NC_000001.11	complement(28120834..28121467)		0	#N/A	#N/A	#N/A	#N/A	#N/A	0	#N/A	#N/A	#N/A	#N/A	#N/A	0	#N/A	#N/A	#N/A	#N/A	#N/A	0	#N/A	#N/A	#N/A	#N/A	#N/A	0	0	0	0	0	0	0	0	0	0	0	0	0	0	0	0	0	0	0	0	0	0
RNU6-176P	NC_000001.11	complement(28142737..28142841)		0	#N/A	#N/A	#N/A	#N/A	#N/A	0	#N/A	#N/A	#N/A	#N/A	#N/A	0	#N/A	#N/A	#N/A	#N/A	#N/A	0	#N/A	#N/A	#N/A	#N/A	#N/A	0	0	0	0	0	0	0	0	0	0	0	0	0	0	0	0	0	0	0	0	0	0
RNU7-29P	NC_000001.11	complement(28144156..28144214)		0	#N/A	#N/A	#N/A	#N/A	#N/A	0	#N/A	#N/A	#N/A	#N/A	#N/A	0	#N/A	#N/A	#N/A	#N/A	#N/A	0	#N/A	#N/A	#N/A	#N/A	#N/A	0	0	0	0	0	0	0	0	0	0	0	0	0	0	0	0	0	0	0	0	0	0
PTAFR	NC_000001.11	complement(28147166..28193936)		0.0217811	2.63584	1.39826	0.0883929	0.157884	1	0.00900979	-2.41257	-1.27057	0.207986	0.313812	1	0.00900979	-1.24124	-0.311784	0.728821	0.806338	1	0.00900979	-1.16812	-0.224195	0.803425	0.872353	1	4	0.00568747	0.0877921	0.323559	29	0.030153	0.499849	1.6472	2	0.00241991	0.0410753	0.144824	4	0.0052232	0.099236	0.296949	8	0.00830694	0.173253	0.485309	5	0.0123321
DNAJC8	NC_000001.11	complement(28200278..28233031)		4.0866	-1.62607	-0.701392	3.3873e-06	1.46601e-05	0.065551	4.0866	-1.92155	-0.942271	5.55595e-10	2.62049e-09	1.07519e-05	4.0866	-1.98522	-0.989295	7.09162e-11	2.82748e-10	1.37237e-06	4.0866	-2.09617	-1.06775	2.2763e-12	9.24831e-12	4.4051e-08	2022	4.10537	63.3708	163.559	1497	2.22262	36.8447	85.0298	1151	1.98864	33.755	83.3462	1052	1.96158	37.2681	78.0977	1127	1.67104	34.8519	68.3679	1155	4.06782
ATPIF1	NC_000001.11	28236091..28238105		20.6828	-1.66874	-0.738759	7.85183e-06	3.24857e-05	0.151949	20.6828	-1.00539	-0.00775865	0.962184	0.982339	1	27.6061	1.36642	0.450401	0.00545297	0.0106561	1	28.5329	1.43593	0.521982	0.00128789	0.00266165	1	674	22.2444	343.366	54.5197	483	11.6568	193.236	27.4344	686	19.2661	327.022	49.6746	862	26.1268	496.384	63.9926	1067	25.7168	536.36	64.7281	334	19.1212
SESN2	NC_000001.11	28259452..28282491		4.28539	-1.62873	-0.703751	7.50319e-05	0.000269299	1	4.28539	-2.74112	-1.45476	7.05254e-16	5.06986e-15	1.36481e-11	4.28539	-2.60982	-1.38395	1.32719e-14	6.51537e-14	2.56837e-10	4.28539	-3.02071	-1.59489	1.10735e-18	6.09124e-18	2.14295e-14	1743	5.03095	77.6581	140.991	1315	2.77557	46.0109	74.6921	553	1.35828	23.0553	40.0438	580	1.53744	29.21	43.0577	636	1.34061	27.9603	38.5821	707	3.53982
MED18	NC_000001.11	28329002..28335967		3.12872	1.6667	0.736991	0.00592352	0.014847	1	1.92815	1.10629	0.145734	0.591532	0.705405	1	1.92891	1.06133	0.0858668	0.751559	0.826438	1	1.85398	-1.09955	-0.136913	0.616379	0.695479	1	208	1.98571	30.6515	16.8251	388	2.70867	44.902	22.0384	254	2.06346	35.025	18.3926	212	1.85869	35.3133	15.7383	212	1.47802	30.8262	12.8607	104	1.72224
PHACTR4	NC_000001.11	28369574..28500369		0.636133	1.1554	0.208393	0.108504	0.186506	1	0.648686	1.26686	0.341261	0.00872829	0.0187116	1	0.658734	1.23246	0.301536	0.0203452	0.0360056	1	0.629112	1.20302	0.266663	0.0406401	0.0665667	1	1162	0.590809	9.11977	93.994	1755	0.652516	10.8168	99.6842	1495	0.646833	10.9793	108.256	1426	0.665854	12.6506	105.862	1686	0.626024	13.0566	102.279	562	0.495663
RNU6ATAC27P	NC_000001.11	28481362..28481480		0	#N/A	#N/A	#N/A	#N/A	#N/A	0	#N/A	#N/A	#N/A	#N/A	#N/A	0	#N/A	#N/A	#N/A	#N/A	#N/A	0	#N/A	#N/A	#N/A	#N/A	#N/A	0	0	0	0	0	0	0	0	0	0	0	0	0	0	0	0	0	0	0	0	0	0
SNHG3	NC_000001.11	28505943..28510892		0	#N/A	#N/A	#N/A	#N/A	#N/A	0	#N/A	#N/A	#N/A	#N/A	#N/A	0	#N/A	#N/A	#N/A	#N/A	#N/A	0	#N/A	#N/A	#N/A	#N/A	#N/A	0	0	0	0	0	0	0	0	0	0	0	0	0	0	0	0	0	0	0	0	0	0
RCC1	NC_000001.11	28505943..28539196		14.77	-3.10064	-1.63257	2.27616e-39	8.75083e-38	4.40482e-35	14.77	-8.49455	-3.08654	1.53129e-129	3.4863e-127	2.96335e-125	14.77	-13.9551	-3.80272	4.51296e-189	2.07013e-186	8.73347e-185	14.77	-13.8058	-3.7872	2.94082e-186	1.257e-183	5.69107e-182	7668	15.3346	236.707	620.263	3447	5.04087	83.5631	195.79	956	1.62689	27.6148	69.2259	591	1.08542	20.6219	43.8743	711	1.03837	21.6567	43.1318	4095	14.2054
SNORA73A	NC_000001.11	28507365..28507571		0	#N/A	#N/A	#N/A	#N/A	#N/A	0	#N/A	#N/A	#N/A	#N/A	#N/A	0	#N/A	#N/A	#N/A	#N/A	#N/A	0	#N/A	#N/A	#N/A	#N/A	#N/A	0	0	0	0	0	0	0	0	0	0	0	0	0	0	0	0	0	0	0	0	0	0
SNORA73B	NC_000001.11	28508558..28508715		0	#N/A	#N/A	#N/A	#N/A	#N/A	0	#N/A	#N/A	#N/A	#N/A	#N/A	0	#N/A	#N/A	#N/A	#N/A	#N/A	0	#N/A	#N/A	#N/A	#N/A	#N/A	0	0	0	0	0	0	0	0	0	0	0	0	0	0	0	0	0	0	0	0	0	0
PRDX3P2	NC_000001.11	complement(28526358..28527238)		0	#N/A	#N/A	#N/A	#N/A	#N/A	0	#N/A	#N/A	#N/A	#N/A	#N/A	0	#N/A	#N/A	#N/A	#N/A	#N/A	0	#N/A	#N/A	#N/A	#N/A	#N/A	0	0	0	0	0	0	0	0	0	0	0	0	0	0	0	0	0	0	0	0	0	0
TRNAU1AP	NC_000001.11	28553017..28578545		0.417235	1.47598	0.561671	0.023952	0.0516092	1	0.469773	1.78861	0.838835	0.00074997	0.00189842	1	0.602197	2.20454	1.14048	3.64754e-06	1.01104e-05	0.0705872	0.600986	2.20681	1.14196	3.74557e-06	9.99759e-06	0.0724843	107	0.278731	4.30251	8.65521	207	0.394317	6.53663	11.7576	198	0.438911	7.45005	14.3376	244	0.583727	11.0903	18.1139	278	0.528858	11.0301	16.8645	63	0.284676
SNHG12	NC_000001.11	complement(28578538..28581854)		0	#N/A	#N/A	#N/A	#N/A	#N/A	0	#N/A	#N/A	#N/A	#N/A	#N/A	0	#N/A	#N/A	#N/A	#N/A	#N/A	0	#N/A	#N/A	#N/A	#N/A	#N/A	0	0	0	0	0	0	0	0	0	0	0	0	0	0	0	0	0	0	0	0	0	0
SNORD99	NC_000001.11	complement(28578743..28578822)		0	#N/A	#N/A	#N/A	#N/A	#N/A	0	#N/A	#N/A	#N/A	#N/A	#N/A	0	#N/A	#N/A	#N/A	#N/A	#N/A	0	#N/A	#N/A	#N/A	#N/A	#N/A	0	0	0	0	0	0	0	0	0	0	0	0	0	0	0	0	0	0	0	0	0	0
SNORA61	NC_000001.11	complement(28579764..28579893)		0	#N/A	#N/A	#N/A	#N/A	#N/A	0	#N/A	#N/A	#N/A	#N/A	#N/A	0	#N/A	#N/A	#N/A	#N/A	#N/A	0	#N/A	#N/A	#N/A	#N/A	#N/A	0	0	0	0	0	0	0	0	0	0	0	0	0	0	0	0	0	0	0	0	0	0
SNORA44	NC_000001.11	complement(28580381..28580512)		0	#N/A	#N/A	#N/A	#N/A	#N/A	0	#N/A	#N/A	#N/A	#N/A	#N/A	0	#N/A	#N/A	#N/A	#N/A	#N/A	0	#N/A	#N/A	#N/A	#N/A	#N/A	0	0	0	0	0	0	0	0	0	0	0	0	0	0	0	0	0	0	0	0	0	0
SNORA16A	NC_000001.11	complement(28580920..28581053)		0	#N/A	#N/A	#N/A	#N/A	#N/A	0	#N/A	#N/A	#N/A	#N/A	#N/A	0	#N/A	#N/A	#N/A	#N/A	#N/A	0	#N/A	#N/A	#N/A	#N/A	#N/A	0	0	0	0	0	0	0	0	0	0	0	0	0	0	0	0	0	0	0	0	0	0
RAB42	NC_000001.11	28592200..28595444		0.247384	-1.68774	-0.75509	0.364242	0.485001	1	0.247384	-3.61465	-1.85386	0.04687	0.0860008	1	0.247384	-2.16405	-1.11373	0.19557	0.274361	1	0.247384	-1.54871	-0.631063	0.452238	0.538886	1	12	0.245925	3.79611	0.970678	17	0.254767	4.22329	0.965602	4	0.0697574	1.18406	0.289648	7	0.131746	2.50305	0.519661	8	0.11973	2.49714	0.485309	7	0.248844
TAF12	NC_000001.11	complement(28603096..28648707)		0.38072	1.58656	0.665906	0.00685943	0.0169148	1	0.250547	1.0736	0.102462	0.683387	0.798654	1	0.250547	-1.20589	-0.2701	0.28621	0.376548	1	0.250547	-1.35797	-0.441448	0.0846748	0.129438	1	139	0.202661	3.1283	11.2437	352	0.375294	6.22129	19.9936	194	0.240695	4.08555	14.0479	140	0.187457	3.56152	10.3932	172	0.183137	3.81959	10.4341	118	0.298433
LOC105378616	NC_000001.11	28643174..28648801		0	#N/A	#N/A	#N/A	#N/A	#N/A	0	#N/A	#N/A	#N/A	#N/A	#N/A	0	#N/A	#N/A	#N/A	#N/A	#N/A	0	#N/A	#N/A	#N/A	#N/A	#N/A	0	0	0	0	0	0	0	0	0	0	0	0	0	0	0	0	0	0	0	0	0	0
RNU11	NC_000001.11	28648600..28648734		0	#N/A	#N/A	#N/A	#N/A	#N/A	0	#N/A	#N/A	#N/A	#N/A	#N/A	0	#N/A	#N/A	#N/A	#N/A	#N/A	0	#N/A	#N/A	#N/A	#N/A	#N/A	0	0	0	0	0	0	0	0	0	0	0	0	0	0	0	0	0	0	0	0	0	0
GMEB1	NC_000001.11	28668728..28715603		0.318663	-1.18295	-0.242395	0.351042	0.473511	1	0.318663	1.046	0.0648869	0.802805	0.908744	1	0.318663	-1.11066	-0.151411	0.560886	0.643716	1	0.318663	-1.10438	-0.143238	0.583156	0.661684	1	222	0.314947	4.86155	17.9575	278	0.288405	4.78092	15.7904	251	0.303018	5.14341	18.1754	218	0.284027	5.39625	16.1837	260	0.269371	5.6181	15.7725	131	0.322378
YTHDF2	NC_000001.11	28736621..28769775		7.51174	1.52531	0.609105	0.000153678	0.000521905	1	5.15295	1.12505	0.169991	0.292106	0.413188	1	4.90381	-1.05195	-0.0730671	0.650863	0.731841	1	4.90381	-1.06245	-0.0873915	0.58857	0.667062	1	2789	5.59416	86.3518	225.602	4940	7.2458	120.114	280.593	3070	5.24004	88.9441	222.305	2437	4.48911	85.2889	180.916	2923	4.28161	89.299	177.32	1211	4.21347
OPRD1	NC_000001.11	28812142..28863696		0.125332	-6.96591	-2.80031	0.000531322	0.00164786	1	0.125332	-5.37451	-2.42613	0.00262417	0.00612211	1	0.125332	-16.6284	-4.05558	2.72864e-06	7.65361e-06	0.0528046	0.125332	-28.5196	-4.83388	2.35832e-07	6.93881e-07	0.00456381	118	0.152211	2.34954	9.545	35	0.0330146	0.547286	1.988	27	0.0296373	0.503061	1.95512	10	0.0118463	0.225069	0.742373	8	0.00753611	0.157176	0.485309	44	0.0984524
LOC105376898	NC_000001.11	complement(28870472..28880078)		0	#N/A	#N/A	#N/A	#N/A	#N/A	0	#N/A	#N/A	#N/A	#N/A	#N/A	0	#N/A	#N/A	#N/A	#N/A	#N/A	0	#N/A	#N/A	#N/A	#N/A	#N/A	0	0	0	0	0	0	0	0	0	0	0	0	0	0	0	0	0	0	0	0	0	0
EPB41	NC_000001.11	28887091..29120046		1.05675	1.68207	0.750234	2.37131e-09	1.48209e-08	4.58897e-05	2.30798	3.95339	1.98309	1.87039e-56	6.75296e-55	3.61958e-52	1.55816	2.55801	1.35502	3.37762e-27	2.9206e-26	6.53638e-23	0.847244	1.42003	0.505923	5.97336e-05	0.000142186	1	2176	0.621184	9.58864	176.016	5717	1.19345	19.7839	324.726	9510	2.31021	39.2134	688.638	5893	1.54496	29.3527	437.481	3933	0.819932	17.1008	238.59	1290	0.638793
RPL27P4	NC_000001.11	complement(28982244..28982644)		0	#N/A	#N/A	#N/A	#N/A	#N/A	0	#N/A	#N/A	#N/A	#N/A	#N/A	0	#N/A	#N/A	#N/A	#N/A	#N/A	0	#N/A	#N/A	#N/A	#N/A	#N/A	0	0	0	0	0	0	0	0	0	0	0	0	0	0	0	0	0	0	0	0	0	0
TMEM200B	NC_000001.11	complement(29119425..29129138)		3.1457	2.45235	1.29416	1.26837e-09	8.16011e-09	2.45455e-05	4.60094	3.85401	1.94636	4.75936e-20	4.28387e-19	9.21032e-16	3.29406	2.64695	1.40433	4.61328e-11	1.86465e-10	8.92762e-07	1.52286	1.24768	0.319251	0.144327	0.207536	1	192	1.31443	20.2897	15.5308	484	2.42301	40.1665	27.4912	803	4.67803	79.4045	58.1468	475	2.98641	56.739	35.2627	295	1.47486	30.7603	17.8958	105	1.24691
SRSF4	NC_000001.11	complement(29147738..29182125)		4.52208	-1.23005	-0.298712	0.0180298	0.0401649	1	4.52208	-1.16071	-0.215013	0.0893368	0.15208	1	4.52208	-1.32455	-0.405503	0.00136612	0.00289495	1	4.52208	-1.40751	-0.493145	0.000102543	0.000238179	1	2413	4.66644	72.0315	195.187	2571	3.63583	60.2715	146.033	2131	3.50689	59.5256	154.31	1891	3.35845	63.8073	140.383	2222	3.13809	65.4492	134.795	1305	4.37772
MECR	NC_000001.11	complement(29192657..29230958)		0.82359	-1.32454	-0.40549	0.049147	0.0961214	1	0.82359	-1.64299	-0.716323	0.00060742	0.0015592	1	0.82359	-2.06145	-1.04366	6.85779e-07	2.03526e-06	0.0132712	0.82359	-2.44622	-1.29055	1.33124e-09	4.58294e-09	2.57621e-05	378	0.656305	10.1308	30.5764	450	0.571346	9.47127	25.56	308	0.455066	7.72426	22.3029	240	0.382687	7.27069	17.817	254	0.322062	6.71706	15.4086	329	0.990875
LOC107985739	NC_000001.11	29223267..29224611		0	#N/A	#N/A	#N/A	#N/A	#N/A	0	#N/A	#N/A	#N/A	#N/A	#N/A	0	#N/A	#N/A	#N/A	#N/A	#N/A	0	#N/A	#N/A	#N/A	#N/A	#N/A	0	0	0	0	0	0	0	0	0	0	0	0	0	0	0	0	0	0	0	0	0	0
PTPRU	NC_000001.11	29236516..29326813		0.850869	-4.74628	-2.2468	2.84886e-22	4.63523e-21	5.51311e-18	0.850869	-15.2969	-3.93517	2.99912e-55	1.04763e-53	5.80389e-51	0.850869	-14.8599	-3.89336	2.57931e-55	5.80253e-54	4.99149e-51	0.850869	-27.6385	-4.78861	4.07326e-70	1.17134e-68	7.88257e-66	1171	0.862411	13.3122	94.722	404	0.217576	3.60679	22.9472	101	0.0632978	1.07441	7.31361	84	0.0568139	1.07941	6.23594	66	0.0354972	0.740343	4.0038	657	0.839328
LOC101928460	NC_000001.11	complement(29329620..29350114)		0	#N/A	#N/A	#N/A	#N/A	#N/A	0	#N/A	#N/A	#N/A	#N/A	#N/A	0	#N/A	#N/A	#N/A	#N/A	#N/A	0	#N/A	#N/A	#N/A	#N/A	#N/A	0	0	0	0	0	0	0	0	0	0	0	0	0	0	0	0	0	0	0	0	0	0
LOC107984933	NC_000001.11	29442944..29519970		0	#N/A	#N/A	#N/A	#N/A	#N/A	0	#N/A	#N/A	#N/A	#N/A	#N/A	0	#N/A	#N/A	#N/A	#N/A	#N/A	0	#N/A	#N/A	#N/A	#N/A	#N/A	0	0	0	0	0	0	0	0	0	0	0	0	0	0	0	0	0	0	0	0	0	0
LOC107984934	NC_000001.11	29604580..29689297		0	#N/A	#N/A	#N/A	#N/A	#N/A	0	#N/A	#N/A	#N/A	#N/A	#N/A	0	#N/A	#N/A	#N/A	#N/A	#N/A	0	#N/A	#N/A	#N/A	#N/A	#N/A	0	0	0	0	0	0	0	0	0	0	0	0	0	0	0	0	0	0	0	0	0	0
LOC101929406	NC_000001.11	complement(30013952..30037612)		0	#N/A	#N/A	#N/A	#N/A	#N/A	0	#N/A	#N/A	#N/A	#N/A	#N/A	0	#N/A	#N/A	#N/A	#N/A	#N/A	0	#N/A	#N/A	#N/A	#N/A	#N/A	0	0	0	0	0	0	0	0	0	0	0	0	0	0	0	0	0	0	0	0	0	0
LOC105378617	NC_000001.11	complement(30162973..30199955)		0	#N/A	#N/A	#N/A	#N/A	#N/A	0	#N/A	#N/A	#N/A	#N/A	#N/A	0	#N/A	#N/A	#N/A	#N/A	#N/A	0	#N/A	#N/A	#N/A	#N/A	#N/A	0	0	0	0	0	0	0	0	0	0	0	0	0	0	0	0	0	0	0	0	0	0
LOC105378618	NC_000001.11	30253430..30261139		0	#N/A	#N/A	#N/A	#N/A	#N/A	0	#N/A	#N/A	#N/A	#N/A	#N/A	0	#N/A	#N/A	#N/A	#N/A	#N/A	0	#N/A	#N/A	#N/A	#N/A	#N/A	0	0	0	0	0	0	0	0	0	0	0	0	0	0	0	0	0	0	0	0	0	0
MATN1	NC_000001.11	complement(30711277..30723585)		0.0400984	1.92572	0.945396	0.322017	0.446683	1	0.0221617	1.08642	0.119583	0.906323	0.982339	1	0.0428693	2.1424	1.09923	0.249788	0.33642	1	0.0281039	1.49067	0.575964	0.55858	0.637646	1	3	0.0162082	0.25019	0.242669	16	0.0632129	1.04789	0.908802	6	0.027585	0.468227	0.434472	6	0.0297702	0.565606	0.445424	10	0.0394553	0.822895	0.606636	3	0.0281153
MATN1-AS1	NC_000001.11	30718772..30726746		0	#N/A	#N/A	#N/A	#N/A	#N/A	0	#N/A	#N/A	#N/A	#N/A	#N/A	0	#N/A	#N/A	#N/A	#N/A	#N/A	0	#N/A	#N/A	#N/A	#N/A	#N/A	0	0	0	0	0	0	0	0	0	0	0	0	0	0	0	0	0	0	0	0	0	0
LAPTM5	NC_000001.11	complement(30732468..30757840)		0.0198822	-1.00974	-0.0139823	0.986181	0.992098	1	0.0186141	-1.25877	-0.33202	0.692707	0.808179	1	0.0186141	-5.60783	-2.48744	0.0223768	0.0392722	1	0.0186141	-4.03704	-2.0133	0.048503	0.0782521	1	9	0.0235888	0.364119	0.728008	10	0.0191662	0.317721	0.568001	6	0.0133821	0.227147	0.434472	1	0.00240703	0.0457314	0.0742373	2	0.00382812	0.0798409	0.121327	3	0.0136394
MIR4420	NC_000001.11	complement(30739156..30739232)		0	#N/A	#N/A	#N/A	#N/A	#N/A	0	#N/A	#N/A	#N/A	#N/A	#N/A	0	#N/A	#N/A	#N/A	#N/A	#N/A	0	#N/A	#N/A	#N/A	#N/A	#N/A	0	0	0	0	0	0	0	0	0	0	0	0	0	0	0	0	0	0	0	0	0	0
LOC105378620	NC_000001.11	complement(30743790..30752878)		0	#N/A	#N/A	#N/A	#N/A	#N/A	0	#N/A	#N/A	#N/A	#N/A	#N/A	0	#N/A	#N/A	#N/A	#N/A	#N/A	0	#N/A	#N/A	#N/A	#N/A	#N/A	0	0	0	0	0	0	0	0	0	0	0	0	0	0	0	0	0	0	0	0	0	0
LOC105378621	NC_000001.11	complement(30775079..30782351)		0	#N/A	#N/A	#N/A	#N/A	#N/A	0	#N/A	#N/A	#N/A	#N/A	#N/A	0	#N/A	#N/A	#N/A	#N/A	#N/A	0	#N/A	#N/A	#N/A	#N/A	#N/A	0	0	0	0	0	0	0	0	0	0	0	0	0	0	0	0	0	0	0	0	0	0
LOC105378622	NC_000001.11	30823291..30834446		0	#N/A	#N/A	#N/A	#N/A	#N/A	0	#N/A	#N/A	#N/A	#N/A	#N/A	0	#N/A	#N/A	#N/A	#N/A	#N/A	0	#N/A	#N/A	#N/A	#N/A	#N/A	0	0	0	0	0	0	0	0	0	0	0	0	0	0	0	0	0	0	0	0	0	0
RN7SKP91	NC_000001.11	30843825..30844062		0	#N/A	#N/A	#N/A	#N/A	#N/A	0	#N/A	#N/A	#N/A	#N/A	#N/A	0	#N/A	#N/A	#N/A	#N/A	#N/A	0	#N/A	#N/A	#N/A	#N/A	#N/A	0	0	0	0	0	0	0	0	0	0	0	0	0	0	0	0	0	0	0	0	0	0
LOC400748	NC_000001.11	30858158..30862399		0	#N/A	#N/A	#N/A	#N/A	#N/A	0	#N/A	#N/A	#N/A	#N/A	#N/A	0	#N/A	#N/A	#N/A	#N/A	#N/A	0	#N/A	#N/A	#N/A	#N/A	#N/A	0	0	0	0	0	0	0	0	0	0	0	0	0	0	0	0	0	0	0	0	0	0
SDC3	NC_000001.11	complement(30869466..30909735)		1.98323	1.01642	0.0234989	0.889504	0.948443	1	6.23692	3.43673	1.78104	2.73492e-26	3.3245e-25	5.29261e-22	14.0072	7.40123	2.88777	1.29451e-66	4.07803e-65	2.50513e-62	17	9.17201	3.19724	2.85315e-81	1.1179e-79	5.52142e-77	1009	1.66627	25.7206	81.6178	1838	2.21959	36.7943	104.399	4178	5.87127	99.6585	302.537	9513	14.4274	274.108	706.22	13333	16.0796	335.362	808.828	800	2.29167
PUM1	NC_000001.11	complement(30931506..31065717)		2.05386	1.90021	0.926158	1.65364e-13	1.51457e-12	3.20013e-09	1.54441	1.53651	0.619655	8.72051e-07	3.11421e-06	0.0168759	1.34782	1.2848	0.361543	0.00414172	0.0082244	1	1.37981	1.34384	0.426364	0.000724941	0.00153657	1	2268	1.1238	17.347	183.458	5689	2.06136	34.1713	323.136	3645	1.53692	26.0876	263.942	2995	1.36288	25.8935	222.341	3778	1.36709	28.5127	229.187	1195	1.02712
SNORD103A	NC_000001.11	complement(30935689..30935776)		0	#N/A	#N/A	#N/A	#N/A	#N/A	0	#N/A	#N/A	#N/A	#N/A	#N/A	0	#N/A	#N/A	#N/A	#N/A	#N/A	0	#N/A	#N/A	#N/A	#N/A	#N/A	0	0	0	0	0	0	0	0	0	0	0	0	0	0	0	0	0	0	0	0	0	0
SNORD103B	NC_000001.11	complement(30949118..30949205)		0	#N/A	#N/A	#N/A	#N/A	#N/A	0	#N/A	#N/A	#N/A	#N/A	#N/A	0	#N/A	#N/A	#N/A	#N/A	#N/A	0	#N/A	#N/A	#N/A	#N/A	#N/A	0	0	0	0	0	0	0	0	0	0	0	0	0	0	0	0	0	0	0	0	0	0
SNORD103C	NC_000001.11	complement(30968163..30968237)		0	#N/A	#N/A	#N/A	#N/A	#N/A	0	#N/A	#N/A	#N/A	#N/A	#N/A	0	#N/A	#N/A	#N/A	#N/A	#N/A	0	#N/A	#N/A	#N/A	#N/A	#N/A	0	0	0	0	0	0	0	0	0	0	0	0	0	0	0	0	0	0	0	0	0	0
LOC107985097	NC_000001.11	31050872..31051823		0	#N/A	#N/A	#N/A	#N/A	#N/A	0	#N/A	#N/A	#N/A	#N/A	#N/A	0	#N/A	#N/A	#N/A	#N/A	#N/A	0	#N/A	#N/A	#N/A	#N/A	#N/A	0	0	0	0	0	0	0	0	0	0	0	0	0	0	0	0	0	0	0	0	0	0
SEPW1P	NC_000001.11	complement(31094571..31095638)		0	#N/A	#N/A	#N/A	#N/A	#N/A	0	#N/A	#N/A	#N/A	#N/A	#N/A	0	#N/A	#N/A	#N/A	#N/A	#N/A	0	#N/A	#N/A	#N/A	#N/A	#N/A	0	0	0	0	0	0	0	0	0	0	0	0	0	0	0	0	0	0	0	0	0	0
RPL21P22	NC_000001.11	complement(31108101..31108663)		0	#N/A	#N/A	#N/A	#N/A	#N/A	0	#N/A	#N/A	#N/A	#N/A	#N/A	0	#N/A	#N/A	#N/A	#N/A	#N/A	0	#N/A	#N/A	#N/A	#N/A	#N/A	0	0	0	0	0	0	0	0	0	0	0	0	0	0	0	0	0	0	0	0	0	0
LOC107984935	NC_000001.11	31155067..31155829		0	#N/A	#N/A	#N/A	#N/A	#N/A	0	#N/A	#N/A	#N/A	#N/A	#N/A	0	#N/A	#N/A	#N/A	#N/A	#N/A	0	#N/A	#N/A	#N/A	#N/A	#N/A	0	0	0	0	0	0	0	0	0	0	0	0	0	0	0	0	0	0	0	0	0	0
NKAIN1	NC_000001.11	complement(31179270..31239887)		3.46264	2.42842	1.28002	1.3909e-16	1.60454e-15	2.69166e-12	6.2336	4.69887	2.23231	2.79477e-47	7.44965e-46	5.40845e-43	7.65098	5.5296	2.46717	1.95286e-57	4.68461e-56	3.77917e-53	5.61871	4.14641	2.05186	3.48845e-40	4.30212e-39	6.75085e-36	1438	1.57758	24.3517	116.32	4225	3.38948	56.1878	239.98	6477	6.04669	102.636	469.012	7129	7.18258	136.462	529.238	6801	5.44878	113.642	412.573	659	1.25409
SNRNP40	NC_000001.11	complement(31259568..31296797)		1.38268	-1.69296	-0.759544	1.9778e-05	7.72099e-05	0.382745	1.38268	-1.80078	-0.848623	2.25263e-06	7.72651e-06	0.043593	1.38268	-2.50822	-1.32666	2.42252e-13	1.1134e-12	4.68807e-09	1.38268	-2.58228	-1.36864	5.57025e-14	2.45973e-13	1.07795e-09	830	1.48259	22.8853	67.1386	602	0.786343	13.0353	34.1937	451	0.685534	11.6362	32.6578	355	0.582357	11.0642	26.3543	396	0.516571	10.7738	24.0228	414	1.28278
ZCCHC17	NC_000001.11	31296982..31365764		0.184485	1.36756	0.451609	0.0492134	0.0962316	1	0.276571	2.20652	1.14177	5.16564e-07	1.88259e-06	0.00999654	0.381806	2.91787	1.54491	7.05971e-12	2.98901e-11	1.3662e-07	0.331775	2.61472	1.38666	8.97255e-10	3.12089e-09	1.73637e-05	150	0.145026	2.23863	12.1335	236	0.166855	2.76597	13.4048	332	0.273151	4.63644	24.0408	437	0.38802	7.37202	32.4417	535	0.377747	7.87843	32.455	71	0.119075
FABP3	NC_000001.11	complement(31359611..31373618)		5.98725	-1.27933	-0.355383	0.00619358	0.0154406	1	9.23274	1.66317	0.733931	1.12176e-08	4.74706e-08	0.000217083	11.159	1.92764	0.946836	1.47487e-13	6.84208e-13	2.85416e-09	10.4411	1.83798	0.878122	7.77289e-12	3.05954e-11	1.50421e-07	1230	5.83935	90.1366	99.4945	1326	4.60337	76.3105	75.3169	2202	8.89583	150.997	159.451	2539	11.0698	210.316	188.489	2867	9.93984	207.309	173.923	745	6.13514
LOC105378623	NC_000001.11	complement(31383315..31389830)		0	#N/A	#N/A	#N/A	#N/A	#N/A	0	#N/A	#N/A	#N/A	#N/A	#N/A	0	#N/A	#N/A	#N/A	#N/A	#N/A	0	#N/A	#N/A	#N/A	#N/A	#N/A	0	0	0	0	0	0	0	0	0	0	0	0	0	0	0	0	0	0	0	0	0	0
LOC107985470	NC_000001.11	31390315..31402905		0	#N/A	#N/A	#N/A	#N/A	#N/A	0	#N/A	#N/A	#N/A	#N/A	#N/A	0	#N/A	#N/A	#N/A	#N/A	#N/A	0	#N/A	#N/A	#N/A	#N/A	#N/A	0	0	0	0	0	0	0	0	0	0	0	0	0	0	0	0	0	0	0	0	0	0
SERINC2	NC_000001.11	31409565..31434680		0.702001	5.36383	2.42326	3.86056e-24	6.95813e-23	7.47095e-20	1.08251	8.89615	3.15318	3.07649e-40	6.42245e-39	5.95362e-36	1.84335	14.5267	3.86063	1.95919e-60	5.09633e-59	3.79142e-56	1.46562	11.8649	3.56863	1.54023e-51	2.66241e-50	2.98065e-47	39	0.103264	1.59399	3.1547	335	0.648639	10.7525	19.028	437	0.984637	16.7132	31.644	766	1.86265	35.3887	56.8658	804	1.55465	32.4244	48.7736	38	0.174533
LOC105378625	NC_000001.11	31448258..31449586		0	#N/A	#N/A	#N/A	#N/A	#N/A	0	#N/A	#N/A	#N/A	#N/A	#N/A	0	#N/A	#N/A	#N/A	#N/A	#N/A	0	#N/A	#N/A	#N/A	#N/A	#N/A	0	0	0	0	0	0	0	0	0	0	0	0	0	0	0	0	0	0	0	0	0	0
LOC105379772	NC_000001.11	31471158..31482149		0	#N/A	#N/A	#N/A	#N/A	#N/A	0	#N/A	#N/A	#N/A	#N/A	#N/A	0	#N/A	#N/A	#N/A	#N/A	#N/A	0	#N/A	#N/A	#N/A	#N/A	#N/A	0	0	0	0	0	0	0	0	0	0	0	0	0	0	0	0	0	0	0	0	0	0
LOC441880	NC_000001.11	complement(31487591..31488973)		0	#N/A	#N/A	#N/A	#N/A	#N/A	0	#N/A	#N/A	#N/A	#N/A	#N/A	0	#N/A	#N/A	#N/A	#N/A	#N/A	0	#N/A	#N/A	#N/A	#N/A	#N/A	0	0	0	0	0	0	0	0	0	0	0	0	0	0	0	0	0	0	0	0	0	0
RNU6-40P	NC_000001.11	complement(31497578..31497683)		0	#N/A	#N/A	#N/A	#N/A	#N/A	0	#N/A	#N/A	#N/A	#N/A	#N/A	0	#N/A	#N/A	#N/A	#N/A	#N/A	0	#N/A	#N/A	#N/A	#N/A	#N/A	0	0	0	0	0	0	0	0	0	0	0	0	0	0	0	0	0	0	0	0	0	0
LINC01225	NC_000001.11	31500085..31508566		0	#N/A	#N/A	#N/A	#N/A	#N/A	0	#N/A	#N/A	#N/A	#N/A	#N/A	0	#N/A	#N/A	#N/A	#N/A	#N/A	0	#N/A	#N/A	#N/A	#N/A	#N/A	0	0	0	0	0	0	0	0	0	0	0	0	0	0	0	0	0	0	0	0	0	0
LINC01226	NC_000001.11	31518435..31524245		0	#N/A	#N/A	#N/A	#N/A	#N/A	0	#N/A	#N/A	#N/A	#N/A	#N/A	0	#N/A	#N/A	#N/A	#N/A	#N/A	0	#N/A	#N/A	#N/A	#N/A	#N/A	0	0	0	0	0	0	0	0	0	0	0	0	0	0	0	0	0	0	0	0	0	0
LOC105378627	NC_000001.11	31551616..31565054		0	#N/A	#N/A	#N/A	#N/A	#N/A	0	#N/A	#N/A	#N/A	#N/A	#N/A	0	#N/A	#N/A	#N/A	#N/A	#N/A	0	#N/A	#N/A	#N/A	#N/A	#N/A	0	0	0	0	0	0	0	0	0	0	0	0	0	0	0	0	0	0	0	0	0	0
LOC105378626	NC_000001.11	complement(31566007..31578242)		0	#N/A	#N/A	#N/A	#N/A	#N/A	0	#N/A	#N/A	#N/A	#N/A	#N/A	0	#N/A	#N/A	#N/A	#N/A	#N/A	0	#N/A	#N/A	#N/A	#N/A	#N/A	0	0	0	0	0	0	0	0	0	0	0	0	0	0	0	0	0	0	0	0	0	0
TINAGL1	NC_000001.11	31576384..31587686		0	-1.04137	-0.058478	0.989388	0.992098	1	0	1.0882	0.121938	0.978216	0.982339	1	0.00217678	4.84552	2.27665	0.536658	#N/A	1	0	1.05008	0.0704965	0.98742	#N/A	1	0	0	0	0	0	0	0	0	0	0	0	0	0	0	0	0	0	0	0	0	0	0
HCRTR1	NC_000001.11	31617700..31632518		0.0165307	1.67498	0.744142	0.598179	0.694639	1	0.0116766	-2.1598	-1.1109	0.499441	0.631051	1	0.0116766	-19.5639	-4.29012	0.160874	0.232357	1	0.0116766	-2.32227	-1.21554	0.464051	0.55076	1	0	0	0	0	9	0.0295347	0.489599	0.511201	0	0	0	0	0	0	0	0	2	0.00655449	0.136703	0.121327	3	0.0233532
PEF1	NC_000001.11	complement(31629862..31645237)		4.79105	1.02629	0.0374349	0.773678	0.851756	1	4.69482	-1.34532	-0.42795	0.00119256	0.00292984	1	4.69482	-2.18894	-1.13023	3.88112e-17	2.15957e-16	7.51075e-13	4.69482	-2.56912	-1.36128	1.46626e-23	9.77872e-23	2.83751e-19	1040	4.49806	69.4324	84.1254	1452	4.59232	76.1273	82.4737	882	3.24616	55.1002	63.8674	508	2.01778	38.336	37.7126	514	1.62348	33.86	31.1811	652	4.89157
LOC107985471	NC_000001.11	31644194..31657026		0	#N/A	#N/A	#N/A	#N/A	#N/A	0	#N/A	#N/A	#N/A	#N/A	#N/A	0	#N/A	#N/A	#N/A	#N/A	#N/A	0	#N/A	#N/A	#N/A	#N/A	#N/A	0	0	0	0	0	0	0	0	0	0	0	0	0	0	0	0	0	0	0	0	0	0
LOC105378628	NC_000001.11	complement(31650457..31651487)		0	#N/A	#N/A	#N/A	#N/A	#N/A	0	#N/A	#N/A	#N/A	#N/A	#N/A	0	#N/A	#N/A	#N/A	#N/A	#N/A	0	#N/A	#N/A	#N/A	#N/A	#N/A	0	0	0	0	0	0	0	0	0	0	0	0	0	0	0	0	0	0	0	0	0	0
COL16A1	NC_000001.11	complement(31652247..31704167)		0.639051	4.63964	2.21401	4.96125e-15	5.1331e-14	9.60101e-11	0.140053	-5.11559	-2.3549	2.44313e-11	1.28652e-10	4.72795e-07	0.140053	-22.5481	-4.49493	1.85905e-18	1.1019e-17	3.59764e-14	0.140053	-13.0578	-3.70684	3.27552e-17	1.68084e-16	6.33879e-13	99	0.126802	1.95733	8.00809	752	0.704342	11.6759	42.7137	20	0.0217988	0.370011	1.44824	9	0.0105865	0.201134	0.668136	10	0.00935373	0.195085	0.606636	69	0.153303
LOC101929444	NC_000001.11	31670070..31671067		0	#N/A	#N/A	#N/A	#N/A	#N/A	0	#N/A	#N/A	#N/A	#N/A	#N/A	0	#N/A	#N/A	#N/A	#N/A	#N/A	0	#N/A	#N/A	#N/A	#N/A	#N/A	0	0	0	0	0	0	0	0	0	0	0	0	0	0	0	0	0	0	0	0	0	0
ADGRB2	NC_000001.11	complement(31727105..31764063)		0.25484	1.45847	0.544452	0.0406531	0.0817046	1	0.183016	-1.18395	-0.243604	0.379789	0.50656	1	0.502565	2.96149	1.56632	2.03551e-09	7.34213e-09	3.93912e-05	0.498889	3.01104	1.59026	1.21979e-09	4.20464e-09	2.36053e-05	82	0.147547	2.27754	6.63297	224	0.294738	4.8859	12.7232	91	0.139337	2.3651	6.58949	290	0.479216	9.10466	21.5288	397	0.521673	10.8802	24.0835	70	0.218485
MIR4254	NC_000001.11	complement(31758660..31758735)		0	#N/A	#N/A	#N/A	#N/A	#N/A	0	#N/A	#N/A	#N/A	#N/A	#N/A	0	#N/A	#N/A	#N/A	#N/A	#N/A	0	#N/A	#N/A	#N/A	#N/A	#N/A	0	0	0	0	0	0	0	0	0	0	0	0	0	0	0	0	0	0	0	0	0	0
SPOCD1	NC_000001.11	complement(31790422..31816051)		0.00393656	14.593	3.8672	0.277853	0.39712	1	0	1.0882	0.121938	0.978362	0.982339	1	0.00334287	12.4479	3.63783	0.310203	0.404594	1	0.000947434	5.10933	2.35314	0.527506	0.61173	1	0	0	0	0	2	0.00379481	0.0629069	0.1136	0	0	0	0	2	0.00476579	0.0905456	0.148475	1	0.00189487	0.0395201	0.0606636	0	0
PTP4A2	NC_000001.11	complement(31906421..31942635)		6.11105	-1.74171	-0.800502	1.92956e-08	1.09541e-07	0.000373408	6.11105	-1.35215	-0.43525	0.00223959	0.00528221	1	6.11105	-1.23569	-0.305317	0.0317296	0.0541457	1	6.11105	-1.29206	-0.369672	0.00939574	0.01728	1	3143	6.5385	100.929	254.237	2281	3.47002	57.5229	129.561	2326	4.11768	69.8933	168.43	2406	4.59671	87.3333	178.615	2779	4.22196	88.0549	168.584	1575	5.6836
KHDRBS1	NC_000001.11	32013694..32060859		10.6351	-1.02144	-0.0306115	0.805165	0.878307	1	10.6351	-1.1802	-0.239037	0.0546263	0.0985851	1	10.6351	-1.47726	-0.56292	6.16575e-06	1.67402e-05	0.11932	10.6351	-1.59054	-0.669513	7.92883e-08	2.42113e-07	0.00153439	4967	10.9416	168.895	401.78	5921	9.53795	158.111	336.313	4584	8.59293	145.856	331.937	3379	6.83586	129.875	250.848	3787	6.0922	127.061	229.733	2703	10.3286
TMEM39B	NC_000001.11	32072031..32102866		0.706818	-1.08995	-0.124268	0.506554	0.621389	1	0.764799	1.1381	0.186629	0.318281	0.440081	1	0.952771	1.3629	0.446679	0.0159944	0.0288959	1	0.96675	1.40577	0.491366	0.00813743	0.0151211	1	371	0.800113	12.3506	30.0101	405	0.638713	10.588	23.004	422	0.774461	13.1456	30.5579	440	0.871462	16.557	32.6644	595	0.937102	19.5446	36.0949	164	0.613522
MIR5585	NC_000001.11	32086949..32087007		0	#N/A	#N/A	#N/A	#N/A	#N/A	0	#N/A	#N/A	#N/A	#N/A	#N/A	0	#N/A	#N/A	#N/A	#N/A	#N/A	0	#N/A	#N/A	#N/A	#N/A	#N/A	0	0	0	0	0	0	0	0	0	0	0	0	0	0	0	0	0	0	0	0	0	0
KPNA6	NC_000001.11	32108043..32176568		1.63173	-1.19276	-0.254299	0.0466064	0.0918687	1	1.63173	-1.13609	-0.184072	0.15093	0.238842	1	1.63173	-1.32798	-0.40923	0.00143062	0.0030248	1	1.63173	-1.38406	-0.468911	0.000269075	0.000598733	1	1701	1.65076	25.4813	137.594	2087	1.48107	24.5518	118.542	1651	1.36344	23.143	119.552	1295	1.15417	21.9281	96.1374	1580	1.11977	23.3544	95.8485	958	1.6127
TXLNA	NC_000001.11	32179669..32198285		6.07849	-1.01471	-0.0210686	0.868634	0.932289	1	6.07849	-1.0888	-0.122743	0.337445	0.462908	1	6.07849	-1.22338	-0.290876	0.023099	0.0404452	1	6.07849	-1.22176	-0.288956	0.0242457	0.0416474	1	1856	6.62985	102.339	150.132	2383	6.22476	103.189	135.355	1708	5.19187	88.1263	123.68	1444	4.73708	90.0002	107.199	1728	4.50777	94.0158	104.827	892	5.52713
CCDC28B	NC_000001.11	32200386..32205390		1.47049	1.18036	0.239231	0.34064	0.462522	1	2.79862	2.41416	1.27152	2.1757e-07	8.20264e-07	0.00421041	4.71678	3.91692	1.96972	3.44534e-16	1.83612e-15	6.66743e-12	5.17606	4.40746	2.13995	7.42357e-19	4.12331e-18	1.43661e-14	91	1.20913	18.6642	7.36097	149	1.44774	23.9993	8.46322	230	2.60057	44.1419	16.6548	367	4.47833	85.084	27.2451	563	5.46301	113.939	34.1536	56	1.29071
TMEM234	NC_000001.11	complement(32204807..32222371)		0.313297	2.09656	1.06802	0.00390572	0.0101899	1	0.354347	2.53783	1.34359	0.000284813	0.000764239	1	0.361789	2.47853	1.30948	0.000393962	0.000891712	1	0.479593	3.36437	1.75034	1.84894e-06	5.07636e-06	0.0357807	41	0.155228	2.39612	3.31648	121	0.335001	5.55334	6.87281	89	0.286739	4.86709	6.44467	109	0.378994	7.20053	8.09187	170	0.470033	9.8032	10.3128	21	0.137916
IQCC	NC_000001.11	32205635..32208687		2.0353	-1.52493	-0.608742	0.0962138	0.169378	1	2.0353	-1.52904	-0.612625	0.0977533	0.164483	1	2.04178	1.0461	0.0650231	0.856926	0.917257	1	2.0353	-1.00692	-0.00995323	0.978091	0.98927	1	88	1.91686	29.5888	7.11831	87	1.3858	22.9726	4.94161	57	1.05656	17.9339	4.12748	101	2.02045	38.3867	7.49797	102	1.62256	33.8408	6.18769	57	2.15374
DCDC2B	NC_000001.11	32208813..32216196		0.0201257	-18.9629	-4.24511	0.14519	0.237855	1	0.0349669	2.12649	1.08847	0.345152	0.472074	1	0.0201257	-3.75804	-1.90998	0.248511	0.334892	1	0.0201257	-3.56341	-1.83326	0.270111	0.352933	1	1	0.00900625	0.139021	0.0808898	0	0	0	0	5	0.0383198	0.650438	0.36206	0	0	0	0	0	0	0	0	2	0.0312452
EIF3I	NC_000001.11	32221584..32231604		11.3258	-1.457	-0.543001	0.000288509	0.000934688	1	11.3258	-1.97144	-0.979249	9.54146e-11	4.79103e-10	1.84646e-06	11.3258	-3.07477	-1.62048	2.93666e-26	2.42555e-25	5.68302e-22	11.3258	-3.9054	-1.96547	6.2376e-37	6.8683e-36	1.2071e-32	1611	10.691	165.028	130.314	1383	6.7115	111.257	78.5545	945	5.33662	90.5833	68.4293	535	3.26059	61.9482	39.717	569	2.75759	57.5133	34.5176	1039	11.9605
MTMR9LP	NC_000001.11	complement(32231660..32241710)		0	#N/A	#N/A	#N/A	#N/A	#N/A	0	#N/A	#N/A	#N/A	#N/A	#N/A	0	#N/A	#N/A	#N/A	#N/A	#N/A	0	#N/A	#N/A	#N/A	#N/A	#N/A	0	0	0	0	0	0	0	0	0	0	0	0	0	0	0	0	0	0	0	0	0	0
FAM167B	NC_000001.11	32247217..32248860		0.628636	-1.01938	-0.0276917	0.965371	0.992098	1	0.628636	-2.82422	-1.49785	0.0409988	0.0762672	1	0.628636	-3.10355	-1.63392	0.0258951	0.0448814	1	0.628636	-3.53843	-1.82311	0.0166251	0.0293916	1	12	0.485417	7.49293	0.970678	23	0.680353	11.2783	1.3064	6	0.206535	3.50572	0.434472	4	0.148598	2.82322	0.296949	6	0.177246	3.69672	0.363982	11	0.771854
LCK	NC_000001.11	32251239..32286167		0.00487293	24.1124	4.5917	0.2088	0.318615	1	0	1.08876	0.122688	0.978666	0.982339	1	0	1.04565	0.0644058	0.988685	0.992073	1	0	1.05068	0.0713217	0.987615	0.98927	1	0	0	0	0	7	0.00974586	0.161558	0.397601	0	0	0	0	0	0	0	0	0	0	0	0	0	0
HDAC1	NC_000001.11	32292103..32333628		1.88443	-1.85922	-0.8947	1.40764e-07	7.22342e-07	0.00272406	1.88443	-3.17769	-1.66798	8.89473e-22	8.64074e-21	1.72131e-17	1.88443	-6.94333	-2.79563	1.30344e-53	2.76993e-52	2.52243e-49	1.88443	-6.87598	-2.78157	1.57944e-52	2.81293e-51	3.05653e-48	1127	1.80484	27.8597	91.1628	807	0.945066	15.6664	45.8377	375	0.511042	8.67439	27.1545	158	0.232376	4.41492	11.7295	243	0.284193	5.92725	14.7413	707	1.96401
MARCKSL1	NC_000001.11	complement(32333829..32336239)		471.384	1.61584	0.692285	9.72919e-05	0.000342173	1	575.922	2.1206	1.08448	1.02546e-09	4.73506e-09	1.98446e-05	530.987	1.87374	0.90592	3.39615e-07	1.03502e-06	0.00657222	538.139	1.93852	0.954959	7.61987e-08	2.32868e-07	0.0014746	11575	319.271	4928.29	936.3	20480	413.087	6847.78	1163.27	24579	576.916	9792.52	1779.81	20468	518.48	9850.63	1519.49	24182	487.105	10159.3	1466.97	5536	264.876
LOC105378629	NC_000001.11	complement(32343136..32351795)		0	#N/A	#N/A	#N/A	#N/A	#N/A	0	#N/A	#N/A	#N/A	#N/A	#N/A	0	#N/A	#N/A	#N/A	#N/A	#N/A	0	#N/A	#N/A	#N/A	#N/A	#N/A	0	0	0	0	0	0	0	0	0	0	0	0	0	0	0	0	0	0	0	0	0	0
FAM229A	NC_000001.11	complement(32361270..32362243)		0.932286	1.63733	0.711343	0.281138	0.400017	1	1.20833	2.28446	1.19185	0.0686883	0.12071	1	2.05902	3.78552	1.92049	0.00258148	0.00527602	1	1.17135	2.26946	1.18235	0.0708585	0.110108	1	10	0.682773	10.5393	0.808898	18	0.898715	14.8981	1.0224	22	1.27823	21.6966	1.59306	27	1.69301	32.1655	2.00441	30	1.49586	31.1982	1.81991	3	0.355309
TSSK3	NC_000001.11	32362261..32364325		8.37636	3.26109	1.70536	4.47749e-11	3.31706e-10	8.66484e-07	11.9117	4.97764	2.31546	2.60369e-19	2.25041e-18	5.03867e-15	13.4547	5.4026	2.43365	2.80969e-21	1.87516e-20	5.43732e-17	9.6856	3.99074	1.99665	1.22606e-14	5.58181e-14	2.37267e-10	61	1.96447	30.3237	4.93428	332	7.81856	129.609	18.8576	364	9.97531	169.32	26.358	424	12.5401	238.249	31.4766	467	10.9831	229.068	28.3299	61	3.40764
BSDC1	NC_000001.11	complement(32364633..32394461)		3.10298	2.7633	1.46639	1.92346e-27	4.03061e-26	3.72229e-23	5.33263	5.10461	2.3518	1.47308e-68	7.78881e-67	2.85071e-64	4.70367	4.31907	2.11072	1.75406e-55	3.97454e-54	3.39447e-51	4.08214	3.8184	1.93297	1.36741e-46	2.04427e-45	2.64622e-42	461	1.02777	15.8648	37.2902	1942	3.16606	52.4841	110.306	2729	5.17738	87.8805	197.612	2250	4.60678	87.5245	167.034	2399	3.90588	81.4627	145.532	326	1.26073
GAPDHP20	NC_000001.11	complement(32401899..32403183)		0	#N/A	#N/A	#N/A	#N/A	#N/A	0	#N/A	#N/A	#N/A	#N/A	#N/A	0	#N/A	#N/A	#N/A	#N/A	#N/A	0	#N/A	#N/A	#N/A	#N/A	#N/A	0	0	0	0	0	0	0	0	0	0	0	0	0	0	0	0	0	0	0	0	0	0
LRRC37A12P	NC_000001.11	complement(32424476..32426537)		0	#N/A	#N/A	#N/A	#N/A	#N/A	0	#N/A	#N/A	#N/A	#N/A	#N/A	0	#N/A	#N/A	#N/A	#N/A	#N/A	0	#N/A	#N/A	#N/A	#N/A	#N/A	0	0	0	0	0	0	0	0	0	0	0	0	0	0	0	0	0	0	0	0	0	0
RN7SL122P	NC_000001.11	32457835..32458135		0	#N/A	#N/A	#N/A	#N/A	#N/A	0	#N/A	#N/A	#N/A	#N/A	#N/A	0	#N/A	#N/A	#N/A	#N/A	#N/A	0	#N/A	#N/A	#N/A	#N/A	#N/A	0	0	0	0	0	0	0	0	0	0	0	0	0	0	0	0	0	0	0	0	0	0
ZBTB8B	NC_000001.11	32465057..32487859		0.0186054	2.43528	1.28409	0.175332	0.27684	1	0.0338523	4.7202	2.23885	0.0153644	0.0314636	1	0.0826989	10.7527	3.42663	0.000137391	0.000326128	1	0.236187	31.5521	4.97967	2.03938e-08	6.51625e-08	0.000394661	1	0.00291638	0.0450174	0.0808898	11	0.023459	0.388882	0.624801	18	0.044671	0.758242	1.30342	40	0.107133	2.03542	2.96949	93	0.19807	4.13103	5.64172	3	0.0151766
ZBTB8A	NC_000001.11	32539145..32605950		0.242227	1.06276	0.0878206	0.626224	0.721998	1	0.341722	1.60865	0.685848	0.000122881	0.000344636	1	0.439948	1.98041	0.9858	2.42736e-08	8.10141e-08	0.000469744	0.489006	2.24763	1.1684	3.56274e-11	1.35035e-10	6.89462e-07	239	0.237913	3.67244	19.3327	356	0.259145	4.29587	20.2208	384	0.325283	5.52133	27.8062	500	0.457097	8.68441	37.1187	649	0.471799	9.84003	39.3707	122	0.210663
LOC102723870	NC_000001.11	complement(32608549..32612490)		0	#N/A	#N/A	#N/A	#N/A	#N/A	0	#N/A	#N/A	#N/A	#N/A	#N/A	0	#N/A	#N/A	#N/A	#N/A	#N/A	0	#N/A	#N/A	#N/A	#N/A	#N/A	0	0	0	0	0	0	0	0	0	0	0	0	0	0	0	0	0	0	0	0	0	0
ZBTB8OS	NC_000001.11	complement(32620820..32651013)		0.491566	1.12844	0.174327	0.425114	0.539606	1	0.53533	1.32163	0.402313	0.0661301	0.11668	1	0.604566	1.42649	0.512465	0.0185593	0.0330942	1	0.58878	1.43993	0.525997	0.0159243	0.0282456	1	205	0.451511	6.96956	16.5824	288	0.463853	7.68934	16.3584	266	0.498547	8.4623	19.2616	319	0.645244	12.259	23.6817	408	0.656247	13.6869	24.7508	107	0.408797
RBBP4	NC_000001.11	32651148..32686211		8.24076	-1.26263	-0.336431	0.0234317	0.0506311	1	8.24076	-1.11307	-0.15455	0.298027	0.418284	1	8.24076	-1.20685	-0.271241	0.0677822	0.107941	1	8.24076	-1.20693	-0.27134	0.0678128	0.10583	1	4435	8.41139	129.839	358.746	4038	5.60033	92.8372	229.359	4187	6.75751	114.701	303.189	3817	6.64836	126.313	283.364	4618	6.39617	133.401	280.145	2453	8.07013
SYNC	NC_000001.11	complement(32679906..32702760)		0.032125	1.01257	0.0180186	0.979747	0.992098	1	0.059426	2.42038	1.27524	0.0606159	0.108044	1	0.153707	6.05385	2.59785	8.0449e-05	0.000195251	1	0.319928	12.889	3.68806	1.60778e-08	5.17413e-08	0.000311138	3	0.00872922	0.134745	0.242669	18	0.0383001	0.634904	1.0224	15	0.0371411	0.630431	1.08618	53	0.141628	2.69079	3.93458	161	0.342115	7.13529	9.76684	11	0.0555208
KIAA1522	NC_000001.11	32741839..32774970		1.05446	1.36933	0.453465	0.0128295	0.0297298	1	2.22592	3.10892	1.63641	1.13524e-19	1.0027e-18	2.19691e-15	1.49118	1.99535	0.996644	3.84891e-08	1.26285e-07	0.00074484	1.26973	1.73864	0.797961	1.17118e-05	2.98945e-05	0.226646	321	0.644307	9.94556	25.9656	821	1.20505	19.9762	46.6329	1339	2.28706	38.8204	96.9597	813	1.49864	28.4727	60.355	896	1.31337	27.3922	54.3546	268	0.933107
YARS	NC_000001.11	complement(32775237..32818032)		4.76636	-1.55036	-0.632606	4.84373e-07	2.34251e-06	0.00937359	4.76636	-2.5455	-1.34795	3.38519e-26	4.09695e-25	6.55102e-22	4.76636	-2.49214	-1.31738	3.25848e-25	2.57164e-24	6.30581e-21	4.76636	-3.05878	-1.61295	1.89621e-36	2.05308e-35	3.66954e-32	2981	4.63227	71.5041	241.133	2767	3.14423	52.1222	157.166	1157	1.52994	25.9692	83.7807	1175	1.67683	31.8582	87.2289	1282	1.45483	30.3425	77.7708	1818	4.90044
S100PBP	NC_000001.11	32816767..32858879		1.22241	-1.29069	-0.368144	0.00624863	0.0155657	1	1.22241	-1.28746	-0.36453	0.007241	0.0157536	1	1.31587	1.13275	0.179824	0.177896	0.252657	1	1.61417	1.42337	0.509313	0.000127511	0.000293381	1	667	1.05328	16.2585	53.9535	829	0.957297	15.8692	47.0873	616	0.82777	14.0505	44.6058	955	1.38497	26.3132	70.8967	1394	1.60759	33.5285	84.5651	508	1.39153
FNDC5	NC_000001.11	complement(32862268..32872492)		49.7505	16.2644	4.02364	8.6971e-198	3.3169e-194	1.68306e-193	59.1459	20.7866	4.37758	8.77174e-234	1.88612e-230	1.69751e-229	37.2969	12.5743	3.6524	6.4745e-163	1.87332e-160	1.25294e-158	16.3764	5.62931	2.49296	4.62781e-76	1.54318e-74	8.95573e-72	482	3.13487	48.39	38.9889	10650	50.6518	839.66	604.921	10308	57.0501	968.364	746.423	5955	35.569	675.778	442.083	3332	15.8259	330.072	202.131	259	2.922
LOC105378631	NC_000001.11	32876027..32882725		0	#N/A	#N/A	#N/A	#N/A	#N/A	0	#N/A	#N/A	#N/A	#N/A	#N/A	0	#N/A	#N/A	#N/A	#N/A	#N/A	0	#N/A	#N/A	#N/A	#N/A	#N/A	0	0	0	0	0	0	0	0	0	0	0	0	0	0	0	0	0	0	0	0	0	0
HPCA	NC_000001.11	32885965..32894646		12.0759	13.8989	3.79689	1.44325e-70	1.76419e-68	2.79298e-66	9.47081	11.7219	3.55113	1.15878e-61	4.96124e-60	2.24248e-57	2.03113	2.40903	1.26845	8.28081e-09	2.85494e-08	0.00016025	1.08178	1.33245	0.414078	0.0681556	0.106321	1	110	0.842575	13.006	8.89788	1941	10.8721	180.228	110.249	1554	10.1292	171.933	112.528	285	2.00484	38.09	21.1576	241	1.34811	28.1167	14.6199	68	0.903511
TMEM54	NC_000001.11	complement(32894595..32901435)		0.906968	3.71685	1.89408	0.000122365	0.00042348	1	0.515985	2.2732	1.18472	0.0181771	0.0365962	1	0.260977	1.01374	0.0196868	0.969744	0.992073	1	0.260977	-1.07075	-0.0986265	0.850918	0.912124	1	19	0.184701	2.85106	1.53691	152	1.08052	17.9119	8.63362	67	0.554243	9.40769	4.8516	31	0.276755	5.25809	2.30136	32	0.227174	4.73803	1.94124	20	0.337252
LOC105378632	NC_000001.11	complement(32901636..32903200)		0	#N/A	#N/A	#N/A	#N/A	#N/A	0	#N/A	#N/A	#N/A	#N/A	#N/A	0	#N/A	#N/A	#N/A	#N/A	#N/A	0	#N/A	#N/A	#N/A	#N/A	#N/A	0	0	0	0	0	0	0	0	0	0	0	0	0	0	0	0	0	0	0	0	0	0
RNF19B	NC_000001.11	complement(32932498..32965266)		0.494679	1.30524	0.384317	0.0646616	0.121505	1	0.429825	1.21749	0.283915	0.177267	0.274371	1	0.64775	1.76048	0.815968	7.90302e-05	0.000192001	1	0.767995	2.11413	1.08006	1.59598e-07	4.76361e-07	0.00308853	191	0.38762	5.98332	15.45	355	0.526834	8.73338	20.164	241	0.416197	7.0645	17.4513	343	0.63927	12.1455	25.4634	483	0.715833	14.9297	29.3005	103	0.362592
LOC107984936	NC_000001.11	complement(32951196..32951810)		0	#N/A	#N/A	#N/A	#N/A	#N/A	0	#N/A	#N/A	#N/A	#N/A	#N/A	0	#N/A	#N/A	#N/A	#N/A	#N/A	0	#N/A	#N/A	#N/A	#N/A	#N/A	0	0	0	0	0	0	0	0	0	0	0	0	0	0	0	0	0	0	0	0	0	0
RPL18AP4	NC_000001.11	32979907..32980525		0	#N/A	#N/A	#N/A	#N/A	#N/A	0	#N/A	#N/A	#N/A	#N/A	#N/A	0	#N/A	#N/A	#N/A	#N/A	#N/A	0	#N/A	#N/A	#N/A	#N/A	#N/A	0	0	0	0	0	0	0	0	0	0	0	0	0	0	0	0	0	0	0	0	0	0
LOC100419257	NC_000001.11	32986931..32988247		0	#N/A	#N/A	#N/A	#N/A	#N/A	0	#N/A	#N/A	#N/A	#N/A	#N/A	0	#N/A	#N/A	#N/A	#N/A	#N/A	0	#N/A	#N/A	#N/A	#N/A	#N/A	0	0	0	0	0	0	0	0	0	0	0	0	0	0	0	0	0	0	0	0	0	0
AK2	NC_000001.11	complement(33007940..33036911)		13.5989	-2.71731	-1.44218	6.05014e-31	1.53622e-29	1.17082e-26	13.5989	-5.67545	-2.50474	1.13459e-86	1.0406e-84	2.19566e-82	13.5989	-5.72407	-2.51704	7.14958e-88	3.81995e-86	1.38359e-83	13.5989	-5.04988	-2.33625	3.85671e-76	1.29293e-74	7.46351e-72	5677	13.0309	201.147	459.212	2991	5.02049	83.2252	169.889	1143	2.23261	37.8962	82.7669	1070	2.25558	42.854	79.434	1465	2.45577	51.2184	88.8722	3558	14.1668
LOC105378635	NC_000001.11	complement(33077884..33081102)		0	#N/A	#N/A	#N/A	#N/A	#N/A	0	#N/A	#N/A	#N/A	#N/A	#N/A	0	#N/A	#N/A	#N/A	#N/A	#N/A	0	#N/A	#N/A	#N/A	#N/A	#N/A	0	0	0	0	0	0	0	0	0	0	0	0	0	0	0	0	0	0	0	0	0	0
AZIN2	NC_000001.11	33081110..33162288		0.983567	4.10364	2.0369	2.09001e-21	3.23757e-20	4.0446e-17	1.81215	8.13225	3.02365	2.10527e-45	5.27735e-44	4.07411e-41	0.744668	3.20698	1.68122	5.41653e-15	2.70783e-14	1.04821e-10	0.408331	1.79983	0.847862	9.4196e-05	0.000219686	1	209	0.171214	2.64286	16.906	1964	1.17654	19.5036	111.555	2294	1.59917	27.1442	166.113	962	0.723744	13.7505	71.4163	748	0.447492	9.33308	45.3764	225	0.31973
TRIM62	NC_000001.11	complement(33144603..33184774)		3.06488	3.10362	1.63395	1.0952e-34	3.34686e-33	2.11944e-30	7.96363	8.66726	3.11558	5.60355e-123	1.12958e-120	1.0844e-118	2.56	2.67526	1.41968	2.05844e-26	1.71297e-25	3.9835e-22	0.982586	-1.20682	-0.271213	0.0503463	0.0809907	1	606	1.00319	15.4854	49.0192	2696	3.26366	54.102	153.133	5391	7.59436	128.906	390.373	1600	2.43249	46.2149	118.78	626	0.756796	15.784	37.9754	335	0.96198
ZNF362	NC_000001.11	33256307..33300719		2.35908	1.98487	0.989044	4.60299e-14	4.39972e-13	8.90771e-10	3.53135	3.19361	1.67519	1.26483e-37	2.45016e-36	2.44771e-33	2.08075	1.80542	0.852334	9.30875e-11	3.67716e-10	1.80143e-06	1.59879	1.41925	0.505131	0.000137125	0.000314577	1	860	1.28773	19.8774	69.5653	2281	2.4976	41.403	129.561	2610	3.32564	56.4492	188.995	1468	2.01869	38.3532	108.98	1523	1.6654	34.7342	92.3907	410	1.06492
A3GALT2	NC_000001.11	complement(33306766..33321098)		0.409108	13.8214	3.78883	1.13211e-08	6.56179e-08	0.000219087	0.14874	5.40785	2.43505	0.000327382	0.000871457	1	0.223791	7.84638	2.97203	9.21717e-06	2.46547e-05	0.178371	0.268118	9.5509	3.25564	1.12419e-06	3.13039e-06	0.0217553	8	0.0371183	0.572961	0.647119	167	0.566615	9.39283	9.48562	31	0.122397	2.07755	2.24477	43	0.183225	3.48111	3.19221	79	0.267681	5.58286	4.79243	2	0.0160967
PHC2	NC_000001.11	complement(33323623..33431017)		4.81261	2.29545	1.19878	5.31345e-22	8.51446e-21	1.02826e-17	4.85565	2.48845	1.31525	3.92173e-26	4.74037e-25	7.58933e-22	3.18949	1.56738	0.648358	1.95272e-07	6.06519e-07	0.0037789	2.90582	1.45956	0.545532	1.21654e-05	3.10188e-05	0.235425	3394	2.10166	32.4414	274.54	9975	4.51687	74.8766	566.581	8841	4.65868	79.076	640.194	5536	3.14822	59.8133	410.978	6559	2.96607	61.8615	397.893	1957	2.10209
MIR3605	NC_000001.11	complement(33332393..33332492)		0	#N/A	#N/A	#N/A	#N/A	#N/A	0	#N/A	#N/A	#N/A	#N/A	#N/A	0	#N/A	#N/A	#N/A	#N/A	#N/A	0	#N/A	#N/A	#N/A	#N/A	#N/A	0	0	0	0	0	0	0	0	0	0	0	0	0	0	0	0	0	0	0	0	0	0
RN7SKP16	NC_000001.11	complement(33336566..33336864)		0	#N/A	#N/A	#N/A	#N/A	#N/A	0	#N/A	#N/A	#N/A	#N/A	#N/A	0	#N/A	#N/A	#N/A	#N/A	#N/A	0	#N/A	#N/A	#N/A	#N/A	#N/A	0	0	0	0	0	0	0	0	0	0	0	0	0	0	0	0	0	0	0	0	0	0
LOC101929464	NC_000001.11	33350352..33363245		0	#N/A	#N/A	#N/A	#N/A	#N/A	0	#N/A	#N/A	#N/A	#N/A	#N/A	0	#N/A	#N/A	#N/A	#N/A	#N/A	0	#N/A	#N/A	#N/A	#N/A	#N/A	0	0	0	0	0	0	0	0	0	0	0	0	0	0	0	0	0	0	0	0	0	0
TLR12P	NC_000001.11	33466249..33468975		0	#N/A	#N/A	#N/A	#N/A	#N/A	0	#N/A	#N/A	#N/A	#N/A	#N/A	0	#N/A	#N/A	#N/A	#N/A	#N/A	0	#N/A	#N/A	#N/A	#N/A	#N/A	0	0	0	0	0	0	0	0	0	0	0	0	0	0	0	0	0	0	0	0	0	0
ZSCAN20	NC_000001.11	33472591..33504253		0.551044	1.572	0.652605	0.00257471	0.00698195	1	0.71969	2.20412	1.1402	1.23581e-07	4.79075e-07	0.00239154	0.750236	2.19063	1.13135	1.4537e-07	4.55966e-07	0.0028132	0.861107	2.5935	1.3749	1.50781e-10	5.49773e-10	2.91791e-06	149	0.312946	4.83066	12.0526	393	0.6036	10.0059	22.3224	398	0.711338	12.0742	28.82	425	0.819767	15.5748	31.5509	585	0.897287	18.7142	35.4882	112	0.408047
LOC100422287	NC_000001.11	complement(33511891..33512784)		0	#N/A	#N/A	#N/A	#N/A	#N/A	0	#N/A	#N/A	#N/A	#N/A	#N/A	0	#N/A	#N/A	#N/A	#N/A	#N/A	0	#N/A	#N/A	#N/A	#N/A	#N/A	0	0	0	0	0	0	0	0	0	0	0	0	0	0	0	0	0	0	0	0	0	0
CSMD2	NC_000001.11	complement(33513999..34165842)		7.46045e-05	1.15656	0.209839	0.906396	0.961404	1	0.000132938	2.0307	1.02197	0.54905	0.662712	1	0.000998243	14.1123	3.81888	0.0128271	0.0235838	1	0.000254458	3.77413	1.91615	0.235422	0.315918	1	1	0.000102022	0.00157481	0.0808898	2	0.000149209	0.00247345	0.1136	1	8.68164e-05	0.00147361	0.072412	6	0.000562162	0.0106805	0.445424	4	0.000298019	0.0062156	0.242655	0	0
LOC105378638	NC_000001.11	33605479..33610152		0	#N/A	#N/A	#N/A	#N/A	#N/A	0	#N/A	#N/A	#N/A	#N/A	#N/A	0	#N/A	#N/A	#N/A	#N/A	#N/A	0	#N/A	#N/A	#N/A	#N/A	#N/A	0	0	0	0	0	0	0	0	0	0	0	0	0	0	0	0	0	0	0	0	0	0
HSPD1P14	NC_000001.11	33838521..33840137		0	#N/A	#N/A	#N/A	#N/A	#N/A	0	#N/A	#N/A	#N/A	#N/A	#N/A	0	#N/A	#N/A	#N/A	#N/A	#N/A	0	#N/A	#N/A	#N/A	#N/A	#N/A	0	0	0	0	0	0	0	0	0	0	0	0	0	0	0	0	0	0	0	0	0	0
HMGB4	NC_000001.11	33860475..33864791		0	#N/A	#N/A	#N/A	#N/A	#N/A	0	#N/A	#N/A	#N/A	#N/A	#N/A	0	#N/A	#N/A	#N/A	#N/A	#N/A	0	#N/A	#N/A	#N/A	#N/A	#N/A	0	0	0	0	0	0	0	0	0	0	0	0	0	0	0	0	0	0	0	0	0	0
CSMD2-AS1	NC_000001.11	33868956..33885458		0	#N/A	#N/A	#N/A	#N/A	#N/A	0	#N/A	#N/A	#N/A	#N/A	#N/A	0	#N/A	#N/A	#N/A	#N/A	#N/A	0	#N/A	#N/A	#N/A	#N/A	#N/A	0	0	0	0	0	0	0	0	0	0	0	0	0	0	0	0	0	0	0	0	0	0
RNA5SP42	NC_000001.11	34112949..34113063		0	#N/A	#N/A	#N/A	#N/A	#N/A	0	#N/A	#N/A	#N/A	#N/A	#N/A	0	#N/A	#N/A	#N/A	#N/A	#N/A	0	#N/A	#N/A	#N/A	#N/A	#N/A	0	0	0	0	0	0	0	0	0	0	0	0	0	0	0	0	0	0	0	0	0	0
C1orf94	NC_000001.11	34166883..34219131		0	#N/A	#N/A	#N/A	#N/A	#N/A	0	#N/A	#N/A	#N/A	#N/A	#N/A	0	#N/A	#N/A	#N/A	#N/A	#N/A	0	#N/A	#N/A	#N/A	#N/A	#N/A	0	0	0	0	0	0	0	0	0	0	0	0	0	0	0	0	0	0	0	0	0	0
LOC100420336	NC_000001.11	complement(34276859..34277364)		0	#N/A	#N/A	#N/A	#N/A	#N/A	0	#N/A	#N/A	#N/A	#N/A	#N/A	0	#N/A	#N/A	#N/A	#N/A	#N/A	0	#N/A	#N/A	#N/A	#N/A	#N/A	0	0	0	0	0	0	0	0	0	0	0	0	0	0	0	0	0	0	0	0	0	0
LOC105378639	NC_000001.11	34279848..34295948		0	#N/A	#N/A	#N/A	#N/A	#N/A	0	#N/A	#N/A	#N/A	#N/A	#N/A	0	#N/A	#N/A	#N/A	#N/A	#N/A	0	#N/A	#N/A	#N/A	#N/A	#N/A	0	0	0	0	0	0	0	0	0	0	0	0	0	0	0	0	0	0	0	0	0	0
LOC105378640	NC_000001.11	34364849..34366065		0	#N/A	#N/A	#N/A	#N/A	#N/A	0	#N/A	#N/A	#N/A	#N/A	#N/A	0	#N/A	#N/A	#N/A	#N/A	#N/A	0	#N/A	#N/A	#N/A	#N/A	#N/A	0	0	0	0	0	0	0	0	0	0	0	0	0	0	0	0	0	0	0	0	0	0
LOC105378641	NC_000001.11	complement(34457859..34685733)		0	#N/A	#N/A	#N/A	#N/A	#N/A	0	#N/A	#N/A	#N/A	#N/A	#N/A	0	#N/A	#N/A	#N/A	#N/A	#N/A	0	#N/A	#N/A	#N/A	#N/A	#N/A	0	0	0	0	0	0	0	0	0	0	0	0	0	0	0	0	0	0	0	0	0	0
MIR552	NC_000001.11	complement(34669599..34669694)		0	#N/A	#N/A	#N/A	#N/A	#N/A	0	#N/A	#N/A	#N/A	#N/A	#N/A	0	#N/A	#N/A	#N/A	#N/A	#N/A	0	#N/A	#N/A	#N/A	#N/A	#N/A	0	0	0	0	0	0	0	0	0	0	0	0	0	0	0	0	0	0	0	0	0	0
LOC105378642	NC_000001.11	complement(34710034..34846732)		0	#N/A	#N/A	#N/A	#N/A	#N/A	0	#N/A	#N/A	#N/A	#N/A	#N/A	0	#N/A	#N/A	#N/A	#N/A	#N/A	0	#N/A	#N/A	#N/A	#N/A	#N/A	0	0	0	0	0	0	0	0	0	0	0	0	0	0	0	0	0	0	0	0	0	0
GJB5	NC_000001.11	34754777..34758513		0.0920649	47.7588	5.57769	0.121019	0.204331	1	0	1.08842	0.12224	0.978612	0.982339	1	0	1.04534	0.0639674	0.988691	0.992073	1	0.00649793	5.03255	2.33129	0.540115	0.619424	1	0	0	0	0	12	0.156159	2.58866	0.681601	0	0	0	0	0	0	0	0	1	0.0129959	0.271047	0.0606636	0	0
GJB4	NC_000001.11	34759741..34763724		0.0244129	14.3982	3.84782	0.289206	0.407974	1	0	1.08841	0.122219	0.978561	0.982339	1	0	1.04532	0.0639469	0.988665	0.992073	1	0	1.0503	0.0708063	0.987596	0.98927	1	0	0	0	0	4	0.0488258	0.80939	0.2272	0	0	0	0	0	0	0	0	0	0	0	0	0	0
GJB3	NC_000001.11	34781189..34786366		0.0335728	24.816	4.6332	0.197321	0.304895	1	0.0109291	9.45137	3.24052	0.378682	0.505667	1	0.00475166	4.84552	2.27665	0.546654	0.631018	1	0.0132746	9.17106	3.19709	0.385232	0.473471	1	0	0	0	0	5	0.0469587	0.77844	0.284001	2	0.0218581	0.371018	0.144824	0	0	0	0	0	0	0	0	0	0
GJA4	NC_000001.11	34792958..34795747		0.0435757	17.6253	4.13958	0.256508	0.371909	1	0	1.08856	0.122424	0.978638	0.982339	1	0	1.04547	0.0641475	0.988691	0.992073	1	0	1.05047	0.0710318	0.987623	0.98927	1	0	0	0	0	5	0.0871514	1.44472	0.284001	0	0	0	0	0	0	0	0	0	0	0	0	0	0
SMIM12	NC_000001.11	complement(34850362..34859820)		5.32444	1.57701	0.657193	0.00010391	0.000363504	1	4.57493	1.45645	0.542458	0.00144833	0.00351406	1	4.58281	1.3983	0.483673	0.00447431	0.00884097	1	4.28635	1.33501	0.416852	0.0145894	0.0260597	1	537	3.77541	58.2775	43.4378	1017	5.22859	86.6748	57.7657	725	4.33749	73.6242	52.4987	721	4.65526	88.4455	53.5251	812	4.16906	86.9516	49.2589	232	2.82935
DLGAP3	NC_000001.11	complement(34862120..34929585)		0.0849089	26.1081	4.70643	1.95787e-12	1.63105e-11	3.78888e-08	0.186424	61.6175	5.94527	4.1087e-19	3.5058e-18	7.95115e-15	0.365456	115.752	6.85489	5.19303e-25	4.07109e-24	1.00496e-20	0.551682	178.701	7.48141	1.60572e-29	1.37643e-28	3.10739e-25	3	0.00295714	0.0456466	0.242669	112	0.0807312	1.33829	6.36161	197	0.165244	2.80484	14.2652	411	0.372058	7.06875	30.5116	760	0.547087	11.4103	46.1044	2	0.00341971
LOC653160	NC_000001.11	complement(34975699..34978706)		0	#N/A	#N/A	#N/A	#N/A	#N/A	0	#N/A	#N/A	#N/A	#N/A	#N/A	0	#N/A	#N/A	#N/A	#N/A	#N/A	0	#N/A	#N/A	#N/A	#N/A	#N/A	0	0	0	0	0	0	0	0	0	0	0	0	0	0	0	0	0	0	0	0	0	0
TMEM35B	NC_000001.11	complement(34981526..34985347)		0.562821	-1.25508	-0.32778	0.560998	0.66862	1	0.562821	-2.0695	-1.04928	0.0759111	0.131835	1	0.562821	-1.5673	-0.648284	0.25936	0.347708	1	0.562821	-2.01136	-1.00817	0.0870196	0.132613	1	30	0.521995	8.05754	2.42669	33	0.419886	6.9605	1.8744	20	0.296131	5.02651	1.44824	30	0.479385	9.10786	2.22712	22	0.27955	5.83041	1.3346	20	0.603648
ZMYM6	NC_000001.11	complement(34986165..35031968)		0.676566	1.62892	0.70392	0.000108793	0.000379472	1	0.587673	1.52187	0.605841	0.000950991	0.00236854	1	0.666877	1.65079	0.72316	7.34804e-05	0.000178939	1	0.751557	1.90455	0.92945	3.31606e-07	9.65255e-07	0.00641724	274	0.397816	6.14072	22.1638	577	0.612606	10.1552	32.7737	446	0.551032	9.35317	32.2957	537	0.716019	13.6037	39.8655	693	0.73478	15.3249	42.0399	174	0.438218
RPL12P45	NC_000001.11	35053471..35059268		0	#N/A	#N/A	#N/A	#N/A	#N/A	0	#N/A	#N/A	#N/A	#N/A	#N/A	0	#N/A	#N/A	#N/A	#N/A	#N/A	0	#N/A	#N/A	#N/A	#N/A	#N/A	0	0	0	0	0	0	0	0	0	0	0	0	0	0	0	0	0	0	0	0	0	0
ZMYM1	NC_000001.11	35059786..35116458		0.673193	-1.61599	-0.692423	5.45547e-05	0.00019979	1	0.673193	-1.54042	-0.623326	0.0003067	0.000819109	1	0.673193	-1.41821	-0.504076	0.00329219	0.00662631	1	0.673193	-1.27329	-0.348557	0.0419089	0.0684719	1	542	0.636002	9.81737	43.8423	424	0.36383	6.03124	24.0832	409	0.408406	6.93226	29.6165	407	0.438603	8.33305	30.2146	604	0.517593	10.7951	36.6408	349	0.710385
EFCAB14P1	NC_000001.11	35122022..35122484		0	#N/A	#N/A	#N/A	#N/A	#N/A	0	#N/A	#N/A	#N/A	#N/A	#N/A	0	#N/A	#N/A	#N/A	#N/A	#N/A	0	#N/A	#N/A	#N/A	#N/A	#N/A	0	0	0	0	0	0	0	0	0	0	0	0	0	0	0	0	0	0	0	0	0	0
LOC105378644	NC_000001.11	complement(35141455..35146825)		0	#N/A	#N/A	#N/A	#N/A	#N/A	0	#N/A	#N/A	#N/A	#N/A	#N/A	0	#N/A	#N/A	#N/A	#N/A	#N/A	0	#N/A	#N/A	#N/A	#N/A	#N/A	0	0	0	0	0	0	0	0	0	0	0	0	0	0	0	0	0	0	0	0	0	0
SFPQ	NC_000001.11	complement(35176378..35193161)		39.7457	1.37219	0.456475	0.00260839	0.00706725	1	28.965	1.04531	0.0639303	0.673619	0.788955	1	28.965	1.02432	0.0346655	0.819318	0.886129	1	28.965	1.04964	0.0698907	0.645184	0.72472	1	7904	31.3212	483.476	639.353	13106	37.9782	629.569	744.422	7991	26.9465	457.388	578.644	8079	29.4014	558.599	599.764	10126	29.3037	611.169	614.28	3871	26.6087
ZMYM4	NC_000001.11	35268694..35421944		1.20876	-1.26457	-0.338647	0.00706314	0.0173566	1	1.20876	-1.30099	-0.379607	0.00260546	0.00608359	1	1.20876	-1.34196	-0.42434	0.000756872	0.00165652	1	1.20876	-1.24683	-0.318263	0.0115407	0.0209383	1	2825	1.22591	18.9232	228.514	2849	0.904078	14.987	161.823	2379	0.878506	14.9117	172.268	2190	0.872776	16.5819	162.58	2899	0.918716	19.1611	175.864	1583	1.1916
RN7SL503P	NC_000001.11	complement(35292196..35292498)		0	#N/A	#N/A	#N/A	#N/A	#N/A	0	#N/A	#N/A	#N/A	#N/A	#N/A	0	#N/A	#N/A	#N/A	#N/A	#N/A	0	#N/A	#N/A	#N/A	#N/A	#N/A	0	0	0	0	0	0	0	0	0	0	0	0	0	0	0	0	0	0	0	0	0	0
RPL5P4	NC_000001.11	35350648..35351666		0	#N/A	#N/A	#N/A	#N/A	#N/A	0	#N/A	#N/A	#N/A	#N/A	#N/A	0	#N/A	#N/A	#N/A	#N/A	#N/A	0	#N/A	#N/A	#N/A	#N/A	#N/A	0	0	0	0	0	0	0	0	0	0	0	0	0	0	0	0	0	0	0	0	0	0
RNY5P1	NC_000001.11	complement(35427810..35427892)		0	#N/A	#N/A	#N/A	#N/A	#N/A	0	#N/A	#N/A	#N/A	#N/A	#N/A	0	#N/A	#N/A	#N/A	#N/A	#N/A	0	#N/A	#N/A	#N/A	#N/A	#N/A	0	0	0	0	0	0	0	0	0	0	0	0	0	0	0	0	0	0	0	0	0	0
KIAA0319L	NC_000001.11	complement(35433490..35557670)		0.542803	1.34931	0.432217	0.00111081	0.00324034	1	0.65555	1.75126	0.808396	1.01818e-09	4.70371e-09	1.97038e-05	0.663989	1.69752	0.763424	7.78078e-09	2.68797e-08	0.000150574	0.561236	1.46924	0.555071	2.95804e-05	7.23902e-05	0.57244	690	0.369513	5.70382	55.814	1432	0.560785	9.29619	81.3377	1391	0.633895	10.7597	100.725	1407	0.691979	13.1469	104.452	1435	0.561209	11.7048	87.0523	483	0.44868
LOC100419802	NC_000001.11	35510077..35511341		0	#N/A	#N/A	#N/A	#N/A	#N/A	0	#N/A	#N/A	#N/A	#N/A	#N/A	0	#N/A	#N/A	#N/A	#N/A	#N/A	0	#N/A	#N/A	#N/A	#N/A	#N/A	0	0	0	0	0	0	0	0	0	0	0	0	0	0	0	0	0	0	0	0	0	0
NCDN	NC_000001.11	35557792..35566779		11.0937	1.80036	0.848288	1.15409e-05	4.6537e-05	0.223339	13.0831	2.28226	1.19046	7.42459e-10	3.46636e-09	1.43681e-05	17.058	2.85275	1.51235	4.66556e-15	2.34425e-14	9.0288e-11	18.2649	3.11697	1.64014	1.92854e-17	1.00332e-16	3.73212e-13	1023	7.56917	116.838	82.7503	2033	10.9997	182.344	115.475	2016	12.6932	215.454	145.983	2436	16.5527	314.485	180.842	3034	16.3938	341.916	184.053	360	4.62045
LOC105378645	NC_000001.11	complement(35569807..35578858)		0	#N/A	#N/A	#N/A	#N/A	#N/A	0	#N/A	#N/A	#N/A	#N/A	#N/A	0	#N/A	#N/A	#N/A	#N/A	#N/A	0	#N/A	#N/A	#N/A	#N/A	#N/A	0	0	0	0	0	0	0	0	0	0	0	0	0	0	0	0	0	0	0	0	0	0
TFAP2E	NC_000001.11	35571067..35595591		0.0999024	3.0267	1.59774	0.00409367	0.0106279	1	0.0786705	2.54907	1.34997	0.0169103	0.0342956	1	0.136253	4.26266	2.09176	0.000153841	0.000363297	1	0.220793	7.12113	2.83211	2.27748e-07	6.71146e-07	0.00440737	10	0.0271161	0.418565	0.808898	61	0.120957	2.00511	3.46481	29	0.0669167	1.13584	2.09995	49	0.122023	2.31832	3.63763	131	0.259412	5.4104	7.94694	9	0.0423329
PSMB2	NC_000001.11	complement(35599541..35641844)		4.20207	-1.34688	-0.429618	0.00595781	0.0149211	1	4.20207	-1.66719	-0.737416	2.59342e-06	8.84834e-06	0.0501878	4.20207	-1.96628	-0.975471	5.24056e-10	1.96686e-09	1.01415e-05	4.20207	-1.9867	-0.990376	3.00203e-10	1.07337e-09	5.80953e-06	2791	4.38747	67.7252	225.764	2386	2.74282	45.468	135.525	1803	2.4119	40.9394	130.559	1336	1.92876	36.6447	99.1811	1699	1.95047	40.6798	103.068	1473	4.01667
LOC105378646	NC_000001.11	35665308..35685483		0	#N/A	#N/A	#N/A	#N/A	#N/A	0	#N/A	#N/A	#N/A	#N/A	#N/A	0	#N/A	#N/A	#N/A	#N/A	#N/A	0	#N/A	#N/A	#N/A	#N/A	#N/A	0	0	0	0	0	0	0	0	0	0	0	0	0	0	0	0	0	0	0	0	0	0
C1orf216	NC_000001.11	complement(35713876..35719189)		1.26535	-5.96642	-2.57687	5.49751e-08	2.96135e-07	0.00106388	1.26535	-5.36097	-2.42249	4.31615e-07	1.58403e-06	0.0083526	1.26535	-2.38192	-1.25212	0.00492669	0.00967588	1	1.26535	-2.13911	-1.09701	0.0136139	0.0244379	1	86	1.07625	16.613	6.95653	22	0.201331	3.33748	1.2496	16	0.17039	2.89218	1.15859	38	0.436733	8.29751	2.82102	53	0.484375	10.1023	3.21517	67	1.45445
CLSPN	NC_000001.11	complement(35720465..35769985)		0.696273	-23.3067	-4.54267	7.96715e-49	4.5216e-47	1.5418e-44	0.696273	-16.7392	-4.06516	3.50366e-41	7.65268e-40	6.78027e-37	0.696273	-10.192	-3.34936	3.18821e-33	3.49218e-32	6.16983e-29	0.696273	-9.81757	-3.29537	5.9329e-32	5.51013e-31	1.14813e-27	553	0.742628	11.4633	44.7321	32	0.0314246	0.520928	1.8176	32	0.0365684	0.620709	2.31718	61	0.0752305	1.42931	4.52848	71	0.0696301	1.45223	4.30712	279	0.649919
AGO4	NC_000001.11	35807630..35857890		0.444406	1.03664	0.0519205	0.792084	0.867262	1	0.790726	1.98122	0.98639	4.11854e-07	1.51467e-06	0.0079702	1.19594	2.87496	1.52354	3.31948e-15	1.68002e-14	6.42386e-11	1.4855	3.6486	1.86734	3.88729e-22	2.46156e-21	7.52268e-18	241	0.318876	4.92219	19.4944	507	0.490552	8.13194	28.7977	627	0.705963	11.983	45.4023	979	1.18961	22.6015	72.6784	1549	1.49675	31.2167	93.968	246	0.56461
AGO1	NC_000001.11	35869808..35929610		2.2086	1.12301	0.167364	0.261593	0.378133	1	3.92402	2.14466	1.10075	1.28849e-13	8.04088e-13	2.49348e-09	3.28811	1.72317	0.785062	1.30201e-07	4.09893e-07	0.00251966	3.12195	1.67384	0.743165	5.94424e-07	1.69564e-06	0.0115033	1874	2.08392	32.1676	151.588	2900	2.35822	39.0924	164.72	3855	3.64793	61.9197	279.148	3339	3.40994	64.7857	247.879	4081	3.31414	69.1211	247.568	954	1.84022
AGO3	NC_000001.11	35925198..36072037		0.349341	1.65769	0.729176	2.83569e-05	0.000108083	0.548763	0.308524	1.57396	0.654398	0.000184951	0.000507757	1	0.433047	2.11911	1.08346	4.58061e-10	1.72675e-09	8.86439e-06	0.40348	2.02596	1.01861	4.97177e-09	1.65406e-08	9.62137e-05	440	0.199271	3.07596	35.5915	1093	0.36198	6.00057	62.0825	773	0.297907	5.05665	55.9745	989	0.411344	7.81516	73.4207	1435	0.474608	9.89862	87.0523	287	0.225466
LOC105378647	NC_000001.11	complement(36013298..36023329)		0	#N/A	#N/A	#N/A	#N/A	#N/A	0	#N/A	#N/A	#N/A	#N/A	#N/A	0	#N/A	#N/A	#N/A	#N/A	#N/A	0	#N/A	#N/A	#N/A	#N/A	#N/A	0	0	0	0	0	0	0	0	0	0	0	0	0	0	0	0	0	0	0	0	0	0
LOC100128093	NC_000001.11	complement(36080320..36081334)		0	#N/A	#N/A	#N/A	#N/A	#N/A	0	#N/A	#N/A	#N/A	#N/A	#N/A	0	#N/A	#N/A	#N/A	#N/A	#N/A	0	#N/A	#N/A	#N/A	#N/A	#N/A	0	0	0	0	0	0	0	0	0	0	0	0	0	0	0	0	0	0	0	0	0	0
TEKT2	NC_000001.11	36084075..36088275		0.155228	-1.09377	-0.129312	0.865393	0.929805	1	0.280361	2.28128	1.18984	0.10207	0.170766	1	0.738485	5.78975	2.5335	0.000328137	0.000748215	1	1.0871	8.55328	3.09648	1.02515e-05	2.63459e-05	0.198386	4	0.0633203	0.977416	0.323559	3	0.0347278	0.575686	0.1704	21	0.282886	4.80169	1.52065	46	0.668742	12.7055	3.41492	89	1.02888	21.4587	5.39906	9	0.247135
ADPRHL2	NC_000001.11	36088852..36093932		5.52776	-1.28234	-0.358775	0.0724638	0.133508	1	5.52776	-1.75379	-0.810474	6.91507e-05	0.000200751	1	5.52776	-1.40876	-0.494429	0.0139581	0.0255136	1	5.52776	-1.46408	-0.54999	0.0064806	0.0122064	1	470	6.15154	94.9556	38.0182	460	4.40268	72.9837	26.128	267	2.97377	50.4765	19.334	316	3.79832	72.1645	23.459	348	3.32627	69.374	21.1109	216	4.90398
COL8A2	NC_000001.11	complement(36095236..36126207)		0.00645653	4.19089	2.06726	0.189503	0.295229	1	0.00107358	-1.27799	-0.353875	0.857471	0.956633	1	0.00107358	-1.38989	-0.474971	0.809111	0.878141	1	0.00110964	-1.31791	-0.398248	0.839975	0.903411	1	1	0.00214717	0.0331438	0.0808898	5	0.00785072	0.130142	0.284001	1	0.00182716	0.031014	0.072412	0	0	0	0	0	0	0	0	0	0
TRAPPC3	NC_000001.11	complement(36136569..36156053)		2.12824	-1.26545	-0.339646	0.0389255	0.0786053	1	2.12824	-1.47327	-0.559022	0.000789039	0.00199081	1	2.12824	-1.40391	-0.489451	0.00313525	0.00633007	1	2.12824	-1.21603	-0.282174	0.0878283	0.133748	1	614	2.09558	32.3474	49.6664	655	1.63474	27.0993	37.2041	485	1.4086	23.9094	35.1198	476	1.49197	28.346	35.337	621	1.54781	32.2818	37.6721	365	2.16091
MAP7D1	NC_000001.11	36155965..36180849		4.10816	1.48369	0.56919	0.000173103	0.000583302	1	6.12449	2.37809	1.2498	1.36613e-16	1.02272e-15	2.64374e-12	12.2356	4.55279	2.18675	7.74393e-48	1.39502e-46	1.49861e-43	11.9187	4.5297	2.17942	1.70517e-47	2.61362e-46	3.29984e-43	1149	3.07056	47.3974	92.9424	1983	3.8752	64.2395	112.635	2703	6.14686	104.336	195.73	5036	12.3595	234.819	373.859	5994	11.6979	243.975	363.618	521	2.41515
THRAP3	NC_000001.11	36224412..36305357		3.55805	-1.75875	-0.814548	9.04786e-08	4.74254e-07	0.00175094	3.55805	-1.47085	-0.556649	0.000260212	0.000702026	1	3.55805	-1.88655	-0.915751	1.96898e-09	7.1117e-09	3.81037e-05	3.55805	-1.67647	-0.745423	1.03028e-06	2.88084e-06	0.019938	4587	3.7685	58.1709	371.042	3835	2.30398	38.1933	217.828	3189	2.22948	37.8431	230.922	2542	1.91793	36.439	188.711	3290	1.97391	41.1687	199.583	2349	3.34759
UBE2V2P4	NC_000001.11	complement(36241898..36242156)		0	#N/A	#N/A	#N/A	#N/A	#N/A	0	#N/A	#N/A	#N/A	#N/A	#N/A	0	#N/A	#N/A	#N/A	#N/A	#N/A	0	#N/A	#N/A	#N/A	#N/A	#N/A	0	0	0	0	0	0	0	0	0	0	0	0	0	0	0	0	0	0	0	0	0	0
LOC107984938	NC_000001.11	36282770..36285528		0	#N/A	#N/A	#N/A	#N/A	#N/A	0	#N/A	#N/A	#N/A	#N/A	#N/A	0	#N/A	#N/A	#N/A	#N/A	#N/A	0	#N/A	#N/A	#N/A	#N/A	#N/A	0	0	0	0	0	0	0	0	0	0	0	0	0	0	0	0	0	0	0	0	0	0
SH3D21	NC_000001.11	36306348..36329221		0.205215	1.86372	0.898184	0.0204023	0.044806	1	0.146934	1.43371	0.519755	0.18909	0.289087	1	0.29454	2.71698	1.44201	0.000173422	0.000406778	1	0.280661	2.69009	1.42765	0.00020936	0.000470871	1	30	0.0872197	1.34633	2.42669	106	0.225358	3.73578	6.02081	60	0.148441	2.51963	4.34472	132	0.35244	6.69604	9.79933	137	0.290875	6.0666	8.31092	29	0.146252
EVA1B	NC_000001.11	complement(36322030..36324154)		0.403952	-1.27498	-0.350473	0.694837	0.784665	1	0.403952	-7.72291	-2.94914	0.0111675	0.023532	1	0.403952	-100.678	-6.6536	0.0207957	0.0367349	1	0.403952	-100.202	-6.64677	0.0247736	0.042468	1	5	0.156476	2.41537	0.404449	14	0.320389	5.31112	0.795201	3	0.0798928	1.35609	0.217236	0	0	0	0	0	0	0	0	12	0.651429
STK40	NC_000001.11	complement(36339619..36385927)		2.40516	-1.26955	-0.344318	0.00713828	0.0175209	1	2.40516	-1.70253	-0.767681	3.05074e-09	1.3516e-08	5.9038e-05	2.40516	-1.15654	-0.209821	0.10128	0.154646	1	2.40516	-1.00501	-0.00721158	0.955037	0.98927	1	1648	2.36661	36.5312	133.306	2052	2.15487	35.7214	116.554	1098	1.34178	22.7753	79.5084	1499	1.97692	37.5597	111.282	2171	2.27679	47.4855	131.701	981	2.4437
LOC107984939	NC_000001.11	complement(36389435..36392650)		0	#N/A	#N/A	#N/A	#N/A	#N/A	0	#N/A	#N/A	#N/A	#N/A	#N/A	0	#N/A	#N/A	#N/A	#N/A	#N/A	0	#N/A	#N/A	#N/A	#N/A	#N/A	0	0	0	0	0	0	0	0	0	0	0	0	0	0	0	0	0	0	0	0	0	0
LSM10	NC_000001.11	complement(36393420..36397959)		7.32347	-1.62677	-0.702014	0.00063796	0.00195019	1	7.32347	-2.50944	-1.32737	3.13559e-10	1.50982e-09	6.06799e-06	7.32347	-1.70373	-0.7687	0.000199521	0.00046498	1	7.32347	-1.88972	-0.91817	1.02316e-05	2.6302e-05	0.198001	568	8.32009	128.429	45.9454	425	4.55241	75.4658	24.14	227	2.82954	48.0283	16.4375	305	4.10296	77.9525	22.6424	357	3.81892	79.6488	21.6569	249	6.32686
RNU4-27P	NC_000001.11	complement(36402721..36402859)		0	#N/A	#N/A	#N/A	#N/A	#N/A	0	#N/A	#N/A	#N/A	#N/A	#N/A	0	#N/A	#N/A	#N/A	#N/A	#N/A	0	#N/A	#N/A	#N/A	#N/A	#N/A	0	0	0	0	0	0	0	0	0	0	0	0	0	0	0	0	0	0	0	0	0	0
OSCP1	NC_000001.11	complement(36417906..36450485)		0.0873324	-1.07273	-0.10129	0.774466	0.852378	1	0.163113	2.07098	1.05032	0.00202751	0.0048131	1	0.38844	4.70982	2.23567	1.30828e-11	5.46165e-11	2.53178e-07	0.428244	5.35536	2.42098	2.20253e-13	9.44653e-13	4.26234e-09	37	0.0755242	1.1658	2.99292	46	0.0686618	1.13821	2.6128	95	0.165013	2.80092	6.87914	213	0.399284	7.58603	15.8126	300	0.447196	9.3269	18.1991	28	0.0991406
LOC107984940	NC_000001.11	36435865..36449567		0	#N/A	#N/A	#N/A	#N/A	#N/A	0	#N/A	#N/A	#N/A	#N/A	#N/A	0	#N/A	#N/A	#N/A	#N/A	#N/A	0	#N/A	#N/A	#N/A	#N/A	#N/A	0	0	0	0	0	0	0	0	0	0	0	0	0	0	0	0	0	0	0	0	0	0
MRPS15	NC_000001.11	complement(36455761..36464439)		6.2698	-1.90783	-0.931932	1.02475e-07	5.32594e-07	0.00198309	6.2698	-2.33176	-1.22142	6.22561e-12	3.43145e-11	1.20478e-07	6.2698	-2.79638	-1.48356	9.28542e-17	5.08831e-16	1.79691e-12	6.2698	-2.96899	-1.56997	2.39927e-18	1.29627e-17	4.64307e-14	875	6.70461	103.493	70.7786	533	2.98652	49.5079	30.2745	396	2.58209	43.8281	28.6751	304	2.13923	40.6434	22.5682	360	2.01447	42.0146	21.8389	439	5.83498
CSF3R	NC_000001.11	complement(36466043..36483314)		0.00292074	7.77663	2.95914	0.409204	0.528895	1	0	1.0882	0.121938	0.978216	0.982339	1	0	1.04512	0.0636719	0.9885	0.992073	1	0	1.05008	0.0704965	0.98742	0.98927	1	0	0	0	0	1	0.00281557	0.0466739	0.0568001	0	0	0	0	0	0	0	0	0	0	0	0	0	0
FTLP18	NC_000001.11	36630335..36630812		0	#N/A	#N/A	#N/A	#N/A	#N/A	0	#N/A	#N/A	#N/A	#N/A	#N/A	0	#N/A	#N/A	#N/A	#N/A	#N/A	0	#N/A	#N/A	#N/A	#N/A	#N/A	0	0	0	0	0	0	0	0	0	0	0	0	0	0	0	0	0	0	0	0	0	0
LOC107984941	NC_000001.11	complement(36676715..36702321)		0	#N/A	#N/A	#N/A	#N/A	#N/A	0	#N/A	#N/A	#N/A	#N/A	#N/A	0	#N/A	#N/A	#N/A	#N/A	#N/A	0	#N/A	#N/A	#N/A	#N/A	#N/A	0	0	0	0	0	0	0	0	0	0	0	0	0	0	0	0	0	0	0	0	0	0
LOC105378648	NC_000001.11	complement(36686708..36694967)		0	#N/A	#N/A	#N/A	#N/A	#N/A	0	#N/A	#N/A	#N/A	#N/A	#N/A	0	#N/A	#N/A	#N/A	#N/A	#N/A	0	#N/A	#N/A	#N/A	#N/A	#N/A	0	0	0	0	0	0	0	0	0	0	0	0	0	0	0	0	0	0	0	0	0	0
GRIK3	NC_000001.11	complement(36795527..37034243)		0.000320794	11.1851	3.4835	0.335875	0.458271	1	0.000122236	5.26982	2.39775	0.523409	0.641723	1	0.00385225	130.251	7.02515	0.0471824	0.0776096	1	0.00223624	70.1198	6.13175	0.0839822	0.128432	1	0	0	0	0	1	0.000203716	0.00337702	0.0568001	0	0	0	0	14	0.00358178	0.0680504	1.03932	5	0.00101722	0.0212155	0.303318	0	0
MIR4255	NC_000001.11	37161563..37161634		0	#N/A	#N/A	#N/A	#N/A	#N/A	0	#N/A	#N/A	#N/A	#N/A	#N/A	0	#N/A	#N/A	#N/A	#N/A	#N/A	0	#N/A	#N/A	#N/A	#N/A	#N/A	0	0	0	0	0	0	0	0	0	0	0	0	0	0	0	0	0	0	0	0	0	0
RNU6-636P	NC_000001.11	37203610..37203716		0	#N/A	#N/A	#N/A	#N/A	#N/A	0	#N/A	#N/A	#N/A	#N/A	#N/A	0	#N/A	#N/A	#N/A	#N/A	#N/A	0	#N/A	#N/A	#N/A	#N/A	#N/A	0	0	0	0	0	0	0	0	0	0	0	0	0	0	0	0	0	0	0	0	0	0
RNA5SP43	NC_000001.11	complement(37264677..37264786)		0	#N/A	#N/A	#N/A	#N/A	#N/A	0	#N/A	#N/A	#N/A	#N/A	#N/A	0	#N/A	#N/A	#N/A	#N/A	#N/A	0	#N/A	#N/A	#N/A	#N/A	#N/A	0	0	0	0	0	0	0	0	0	0	0	0	0	0	0	0	0	0	0	0	0	0
RPS29P6	NC_000001.11	37330852..37330979		0	#N/A	#N/A	#N/A	#N/A	#N/A	0	#N/A	#N/A	#N/A	#N/A	#N/A	0	#N/A	#N/A	#N/A	#N/A	#N/A	0	#N/A	#N/A	#N/A	#N/A	#N/A	0	0	0	0	0	0	0	0	0	0	0	0	0	0	0	0	0	0	0	0	0	0
LOC107984942	NC_000001.11	complement(37350616..37373807)		0	#N/A	#N/A	#N/A	#N/A	#N/A	0	#N/A	#N/A	#N/A	#N/A	#N/A	0	#N/A	#N/A	#N/A	#N/A	#N/A	0	#N/A	#N/A	#N/A	#N/A	#N/A	0	0	0	0	0	0	0	0	0	0	0	0	0	0	0	0	0	0	0	0	0	0
LINC01137	NC_000001.11	complement(37454879..37474443)		0	#N/A	#N/A	#N/A	#N/A	#N/A	0	#N/A	#N/A	#N/A	#N/A	#N/A	0	#N/A	#N/A	#N/A	#N/A	#N/A	0	#N/A	#N/A	#N/A	#N/A	#N/A	0	0	0	0	0	0	0	0	0	0	0	0	0	0	0	0	0	0	0	0	0	0
ZC3H12A	NC_000001.11	37474518..37484377		1.31393	1.67675	0.745666	0.0420427	0.0840897	1	0.811957	-1.77471	-0.827582	0.029872	0.0574692	1	0.811957	-12.3902	-3.63113	1.78388e-14	8.69605e-14	3.45216e-10	0.811957	-49.1055	-5.61781	1.04612e-14	4.78464e-14	2.02446e-10	102	0.687953	10.6193	8.25076	291	1.43524	23.7921	16.5288	74	0.424717	7.20912	5.35849	6	0.0371645	0.70609	0.445424	3	0.0147765	0.308185	0.181991	80	0.935961
MIR6732	NC_000001.11	37480230..37480289		0	#N/A	#N/A	#N/A	#N/A	#N/A	0	#N/A	#N/A	#N/A	#N/A	#N/A	0	#N/A	#N/A	#N/A	#N/A	#N/A	0	#N/A	#N/A	#N/A	#N/A	#N/A	0	0	0	0	0	0	0	0	0	0	0	0	0	0	0	0	0	0	0	0	0	0
MEAF6	NC_000001.11	complement(37489960..37514819)		2.01148	-1.15042	-0.202163	0.218565	0.329264	1	2.02605	1.08071	0.111983	0.495398	0.627048	1	2.67782	1.37003	0.454206	0.00540106	0.0105601	1	3.24387	1.68875	0.755957	3.49443e-06	9.34847e-06	0.0676242	784	2.09725	32.3733	63.4176	821	1.60602	26.6231	46.6329	887	2.01915	34.2728	64.2294	1023	2.51321	47.7486	75.9448	1457	2.84634	59.3643	88.3869	415	1.92571
MIR5581	NC_000001.11	complement(37500935..37500994)		0	#N/A	#N/A	#N/A	#N/A	#N/A	0	#N/A	#N/A	#N/A	#N/A	#N/A	0	#N/A	#N/A	#N/A	#N/A	#N/A	0	#N/A	#N/A	#N/A	#N/A	#N/A	0	0	0	0	0	0	0	0	0	0	0	0	0	0	0	0	0	0	0	0	0	0
LOC105378649	NC_000001.11	37531437..37540213		0	#N/A	#N/A	#N/A	#N/A	#N/A	0	#N/A	#N/A	#N/A	#N/A	#N/A	0	#N/A	#N/A	#N/A	#N/A	#N/A	0	#N/A	#N/A	#N/A	#N/A	#N/A	0	0	0	0	0	0	0	0	0	0	0	0	0	0	0	0	0	0	0	0	0	0
SNIP1	NC_000001.11	complement(37534449..37554344)		1.21724	1.06917	0.0964927	0.551048	0.667001	1	1.19857	1.13337	0.180614	0.267505	0.383322	1	1.17413	1.06636	0.0926953	0.568853	0.65135	1	1.16202	1.06755	0.094307	0.563595	0.642512	1	341	1.13979	17.5938	27.5834	478	1.16834	19.3678	27.1504	421	1.19746	20.3256	30.4854	371	1.13884	21.6369	27.5421	444	1.08379	22.6039	26.9347	194	1.12481
FTH1P1	NC_000001.11	37544563..37545458		0	#N/A	#N/A	#N/A	#N/A	#N/A	0	#N/A	#N/A	#N/A	#N/A	#N/A	0	#N/A	#N/A	#N/A	#N/A	#N/A	0	#N/A	#N/A	#N/A	#N/A	#N/A	0	0	0	0	0	0	0	0	0	0	0	0	0	0	0	0	0	0	0	0	0	0
RPS27P9	NC_000001.11	37556215..37556553		0	#N/A	#N/A	#N/A	#N/A	#N/A	0	#N/A	#N/A	#N/A	#N/A	#N/A	0	#N/A	#N/A	#N/A	#N/A	#N/A	0	#N/A	#N/A	#N/A	#N/A	#N/A	0	0	0	0	0	0	0	0	0	0	0	0	0	0	0	0	0	0	0	0	0	0
DNALI1	NC_000001.11	37556919..37566857		1.42498	1.65484	0.726695	0.000371197	0.00118012	1	2.74157	3.42021	1.77408	8.5778e-19	7.18293e-18	1.65998e-14	4.71706	5.63973	2.49563	1.9529e-36	2.39896e-35	3.77925e-32	6.00387	7.30878	2.86963	7.54212e-48	1.17033e-46	1.45955e-43	115	0.769468	11.8776	9.30233	288	1.40915	23.3597	16.3584	435	2.4768	42.0411	31.4992	790	4.85443	92.2296	58.6475	1127	5.50692	114.855	68.3679	86	0.99816
GNL2	NC_000001.11	complement(37566812..37595985)		3.33841	-1.85881	-0.894381	2.14643e-10	1.49163e-09	4.15376e-06	3.33841	-2.56806	-1.36068	2.15655e-21	2.06397e-20	4.17335e-17	3.33841	-3.8353	-1.93934	1.46448e-40	2.0771e-39	2.83405e-36	3.33841	-4.36766	-2.12686	2.80816e-47	4.28331e-46	5.43436e-43	1498	3.41469	52.7094	121.173	1025	1.70858	28.3234	58.2201	590	1.14446	19.426	42.7231	417	0.872959	16.5854	30.957	453	0.754102	15.7278	27.4806	825	3.26214
RSPO1	NC_000001.11	complement(37611350..37634923)		0	#N/A	#N/A	#N/A	#N/A	#N/A	0	#N/A	#N/A	#N/A	#N/A	#N/A	0	#N/A	#N/A	#N/A	#N/A	#N/A	0	#N/A	#N/A	#N/A	#N/A	#N/A	0	0	0	0	0	0	0	0	0	0	0	0	0	0	0	0	0	0	0	0	0	0
C1orf109	NC_000001.11	complement(37681570..37692336)		4.92673	-1.11954	-0.162903	0.303491	0.424732	1	4.92673	-1.78945	-0.839516	2.05269e-07	7.75702e-07	0.00397237	4.92673	-2.78033	-1.47526	2.91587e-19	1.78454e-18	5.64279e-15	4.92673	-3.22981	-1.69145	3.64825e-24	2.49864e-23	7.0601e-20	813	5.02147	77.5118	65.7634	968	4.37209	72.4766	54.9825	471	2.47555	42.0198	34.106	332	1.8832	35.7791	24.6468	305	1.37573	28.6927	18.5024	451	4.83199
CDCA8	NC_000001.11	37692401..37709719		4.81786	-18.0683	-4.17539	1.14722e-55	8.44644e-54	2.22009e-51	4.81786	-35.298	-5.14151	1.85672e-68	9.76394e-67	3.59313e-64	4.81786	-52.7122	-5.72007	8.74424e-76	3.44765e-74	1.69219e-71	4.81786	-91.1084	-6.50951	6.76012e-74	2.15853e-72	1.30822e-69	1257	4.82667	74.5049	101.679	134	0.376262	6.23733	7.61121	41	0.13397	2.27399	2.96889	24	0.0846335	1.60796	1.7817	16	0.0448668	0.935759	0.970618	722	4.80905
EPHA10	NC_000001.11	complement(37713888..37765152)		0.00117088	1.15294	0.205321	0.904834	0.960808	1	0.00637222	6.97479	2.80215	0.0601536	0.107329	1	0.0527482	53.7325	5.74772	6.20004e-05	0.000152264	1	0.0907905	96.3294	6.5899	4.19171e-06	1.11425e-05	0.081118	0	0	0	0	0	0	0	0	8	0.00919035	0.155996	0.579296	44	0.0545511	1.03642	3.26644	112	0.110419	2.30294	6.79433	1	0.00234175
LOC105378650	NC_000001.11	complement(37765729..37767316)		0	#N/A	#N/A	#N/A	#N/A	#N/A	0	#N/A	#N/A	#N/A	#N/A	#N/A	0	#N/A	#N/A	#N/A	#N/A	#N/A	0	#N/A	#N/A	#N/A	#N/A	#N/A	0	0	0	0	0	0	0	0	0	0	0	0	0	0	0	0	0	0	0	0	0	0
ACTN4P2	NC_000001.11	37776640..37779538		0	#N/A	#N/A	#N/A	#N/A	#N/A	0	#N/A	#N/A	#N/A	#N/A	#N/A	0	#N/A	#N/A	#N/A	#N/A	#N/A	0	#N/A	#N/A	#N/A	#N/A	#N/A	0	0	0	0	0	0	0	0	0	0	0	0	0	0	0	0	0	0	0	0	0	0
LOC100129497	NC_000001.11	complement(37782016..37782900)		0	#N/A	#N/A	#N/A	#N/A	#N/A	0	#N/A	#N/A	#N/A	#N/A	#N/A	0	#N/A	#N/A	#N/A	#N/A	#N/A	0	#N/A	#N/A	#N/A	#N/A	#N/A	0	0	0	0	0	0	0	0	0	0	0	0	0	0	0	0	0	0	0	0	0	0
MANEAL	NC_000001.11	37793816..37801606		5.93928	1.89689	0.923636	8.16051e-07	3.8103e-06	0.0157922	7.81202	2.6834	1.42406	2.53777e-14	1.64636e-13	4.91109e-10	10.2427	3.37162	1.75344	4.59757e-21	3.04674e-20	8.89722e-17	10.6806	3.58615	1.84244	4.41917e-23	2.89991e-22	8.55198e-19	442	3.77281	58.2373	35.7533	953	5.94851	98.609	54.1305	1095	7.95364	135.005	79.2911	1279	10.0261	190.486	94.9496	1577	9.83029	205.024	95.6665	159	2.35423
YRDC	NC_000001.11	complement(37802942..37808193)		7.17577	1.13971	0.188669	0.261817	0.378398	1	6.19782	-1.21174	-0.277078	0.105116	0.175167	1	6.19782	-1.03646	-0.0516702	0.76048	0.834735	1	6.19782	-1.02717	-0.0386765	0.819915	0.886827	1	521	6.59703	101.832	42.1436	774	7.16679	118.805	43.9633	455	4.90266	83.2174	32.9475	504	5.86083	111.35	37.4156	607	5.61296	117.066	36.8228	264	5.79861
C1orf122	NC_000001.11	37807801..37809454		15.2966	1.82572	0.868465	8.21941e-06	3.39108e-05	0.159062	14.1525	1.8183	0.862594	1.07436e-05	3.42859e-05	0.20791	17.1153	2.10547	1.07414	3.40514e-08	1.12037e-07	0.000658963	15.2396	1.90234	0.927776	2.11514e-06	5.77602e-06	0.0409322	222	8.92592	137.781	17.9575	472	13.8776	230.051	26.8096	422	14.4385	245.078	30.5579	471	17.3916	330.424	34.9658	462	13.5655	282.926	28.0266	108	7.53239
MTF1	NC_000001.11	complement(37809567..37859624)		0.497787	-1.02752	-0.0391651	0.843796	0.911686	1	0.570269	1.22553	0.293408	0.13961	0.223413	1	0.558788	1.14983	0.201418	0.310267	0.404603	1	0.580657	1.22162	0.288796	0.145921	0.209523	1	399	0.530072	8.18223	32.275	609	0.591633	9.80756	34.5913	485	0.548294	9.3067	35.1198	493	0.601488	11.4277	36.599	587	0.569498	11.8777	35.6095	202	0.465503
RPS2P13	NC_000001.11	37840845..37841680		0	#N/A	#N/A	#N/A	#N/A	#N/A	0	#N/A	#N/A	#N/A	#N/A	#N/A	0	#N/A	#N/A	#N/A	#N/A	#N/A	0	#N/A	#N/A	#N/A	#N/A	#N/A	0	0	0	0	0	0	0	0	0	0	0	0	0	0	0	0	0	0	0	0	0	0
INPP5B	NC_000001.11	complement(37860697..37947094)		0.219043	1.0499	0.070256	0.743562	0.826329	1	0.214229	-1.36806	-0.45213	0.0395135	0.073788	1	0.214229	-1.07311	-0.101803	0.638158	0.719707	1	0.214229	-1.01781	-0.0254638	0.906455	0.963419	1	234	0.180114	2.78025	18.9282	371	0.208823	3.46168	21.0728	198	0.12969	2.20135	14.3376	238	0.168239	3.19639	17.6685	324	0.182125	3.79847	19.655	186	0.248344
RNU6-584P	NC_000001.11	37885023..37885117		0	#N/A	#N/A	#N/A	#N/A	#N/A	0	#N/A	#N/A	#N/A	#N/A	#N/A	0	#N/A	#N/A	#N/A	#N/A	#N/A	0	#N/A	#N/A	#N/A	#N/A	#N/A	0	0	0	0	0	0	0	0	0	0	0	0	0	0	0	0	0	0	0	0	0	0
LOC105378651	NC_000001.11	37932060..37945314		0	#N/A	#N/A	#N/A	#N/A	#N/A	0	#N/A	#N/A	#N/A	#N/A	#N/A	0	#N/A	#N/A	#N/A	#N/A	#N/A	0	#N/A	#N/A	#N/A	#N/A	#N/A	0	0	0	0	0	0	0	0	0	0	0	0	0	0	0	0	0	0	0	0	0	0
SF3A3	NC_000001.11	complement(37956975..37990110)		3.79932	-1.95102	-0.96423	1.68771e-09	1.07027e-08	3.26605e-05	3.79932	-2.71638	-1.44169	5.11138e-19	4.33839e-18	9.89154e-15	3.79932	-3.16174	-1.66072	1.24903e-24	9.61546e-24	2.41713e-20	3.79932	-3.24333	-1.69747	1.64635e-25	1.20151e-24	3.18601e-21	2055	4.12427	63.6625	166.229	1202	1.76406	29.243	68.2737	755	1.28941	21.8864	54.6711	606	1.11693	21.2206	44.9878	693	1.01569	21.1836	42.0399	998	3.47436
RNU6-510P	NC_000001.11	37991462..37991534		0	#N/A	#N/A	#N/A	#N/A	#N/A	0	#N/A	#N/A	#N/A	#N/A	#N/A	0	#N/A	#N/A	#N/A	#N/A	#N/A	0	#N/A	#N/A	#N/A	#N/A	#N/A	0	0	0	0	0	0	0	0	0	0	0	0	0	0	0	0	0	0	0	0	0	0
FHL3	NC_000001.11	complement(37996765..38005515)		1.57545	-1.15836	-0.212088	0.410172	0.529378	1	1.57545	-1.04084	-0.0577489	0.823141	0.927262	1	2.37264	1.56007	0.641613	0.0116211	0.021482	1	1.84699	1.24584	0.31712	0.215756	0.293485	1	203	1.54267	23.8128	16.4206	253	1.40595	23.3067	14.3704	200	1.29335	21.9533	14.4824	323	2.25423	42.8283	23.9787	350	1.9424	40.5114	21.2323	122	1.60822
UTP11	NC_000001.11	38012712..38024825		2.91717	-1.28788	-0.364993	0.0521269	0.100966	1	2.91717	-1.5825	-0.66221	0.000507936	0.00131517	1	2.91717	-2.25388	-1.17241	1.18864e-09	4.35765e-09	2.30026e-05	2.91717	-2.5726	-1.36323	2.75247e-12	1.11061e-11	5.32657e-08	558	3.06325	47.2845	45.1365	498	1.99917	33.1405	28.2865	361	1.68642	28.6251	26.1407	241	1.21502	23.0842	17.8912	293	1.17465	24.4989	17.7744	291	2.77109
POU3F1	NC_000001.11	complement(38043851..38046778)		18.3954	1.10713	0.146825	0.377865	0.49967	1	17.6125	1.13994	0.188953	0.258015	0.371677	1	21.9672	1.36381	0.447641	0.00708907	0.0135837	1	16.4174	-2.23237	-1.15857	1.7515e-11	6.7487e-11	3.3895e-07	816	18.5334	286.082	66.0061	1091	18.1202	300.38	61.9689	914	17.6653	299.849	66.1846	992	20.6916	393.121	73.6434	405	6.71756	140.104	24.5688	363	14.3014
LOC107985103	NC_000001.11	38046742..38056849		0.0863506	2.05073	1.03614	0.185695	0.290271	1	0.0880908	2.23788	1.16213	0.140047	0.22402	1	0.0868686	2.19398	1.13355	0.148638	0.21729	1	0.0425624	-1.09107	-0.125743	0.881684	0.94059	1	6	0.0394749	0.609338	0.485339	23	0.110655	1.83434	1.3064	16	0.0895777	1.52049	1.15859	7	0.0422948	0.803561	0.519661	9	0.0432419	0.901871	0.545973	4	0.0456498
LOC105378653	NC_000001.11	38082387..38119530		0	#N/A	#N/A	#N/A	#N/A	#N/A	0	#N/A	#N/A	#N/A	#N/A	#N/A	0	#N/A	#N/A	#N/A	#N/A	#N/A	0	#N/A	#N/A	#N/A	#N/A	#N/A	0	0	0	0	0	0	0	0	0	0	0	0	0	0	0	0	0	0	0	0	0	0
MIR3659	NC_000001.11	38089231..38089329		0	#N/A	#N/A	#N/A	#N/A	#N/A	0	#N/A	#N/A	#N/A	#N/A	#N/A	0	#N/A	#N/A	#N/A	#N/A	#N/A	0	#N/A	#N/A	#N/A	#N/A	#N/A	0	0	0	0	0	0	0	0	0	0	0	0	0	0	0	0	0	0	0	0	0	0
LOC105378655	NC_000001.11	complement(38129488..38141542)		0	#N/A	#N/A	#N/A	#N/A	#N/A	0	#N/A	#N/A	#N/A	#N/A	#N/A	0	#N/A	#N/A	#N/A	#N/A	#N/A	0	#N/A	#N/A	#N/A	#N/A	#N/A	0	0	0	0	0	0	0	0	0	0	0	0	0	0	0	0	0	0	0	0	0	0
LOC105378654	NC_000001.11	38141654..38213095		0	#N/A	#N/A	#N/A	#N/A	#N/A	0	#N/A	#N/A	#N/A	#N/A	#N/A	0	#N/A	#N/A	#N/A	#N/A	#N/A	0	#N/A	#N/A	#N/A	#N/A	#N/A	0	0	0	0	0	0	0	0	0	0	0	0	0	0	0	0	0	0	0	0	0	0
LINC01343	NC_000001.11	complement(38209034..38214767)		0	#N/A	#N/A	#N/A	#N/A	#N/A	0	#N/A	#N/A	#N/A	#N/A	#N/A	0	#N/A	#N/A	#N/A	#N/A	#N/A	0	#N/A	#N/A	#N/A	#N/A	#N/A	0	0	0	0	0	0	0	0	0	0	0	0	0	0	0	0	0	0	0	0	0	0
LOC105378657	NC_000001.11	complement(38300266..38503478)		0	#N/A	#N/A	#N/A	#N/A	#N/A	0	#N/A	#N/A	#N/A	#N/A	#N/A	0	#N/A	#N/A	#N/A	#N/A	#N/A	0	#N/A	#N/A	#N/A	#N/A	#N/A	0	0	0	0	0	0	0	0	0	0	0	0	0	0	0	0	0	0	0	0	0	0
TUBB6P1	NC_000001.11	complement(38383847..38384430)		0	#N/A	#N/A	#N/A	#N/A	#N/A	0	#N/A	#N/A	#N/A	#N/A	#N/A	0	#N/A	#N/A	#N/A	#N/A	#N/A	0	#N/A	#N/A	#N/A	#N/A	#N/A	0	0	0	0	0	0	0	0	0	0	0	0	0	0	0	0	0	0	0	0	0	0
RNU6-753P	NC_000001.11	38396659..38396765		0	#N/A	#N/A	#N/A	#N/A	#N/A	0	#N/A	#N/A	#N/A	#N/A	#N/A	0	#N/A	#N/A	#N/A	#N/A	#N/A	0	#N/A	#N/A	#N/A	#N/A	#N/A	0	0	0	0	0	0	0	0	0	0	0	0	0	0	0	0	0	0	0	0	0	0
LOC107984943	NC_000001.11	complement(38427583..38442933)		0	#N/A	#N/A	#N/A	#N/A	#N/A	0	#N/A	#N/A	#N/A	#N/A	#N/A	0	#N/A	#N/A	#N/A	#N/A	#N/A	0	#N/A	#N/A	#N/A	#N/A	#N/A	0	0	0	0	0	0	0	0	0	0	0	0	0	0	0	0	0	0	0	0	0	0
LOC105378656	NC_000001.11	38474037..38496034		0	#N/A	#N/A	#N/A	#N/A	#N/A	0	#N/A	#N/A	#N/A	#N/A	#N/A	0	#N/A	#N/A	#N/A	#N/A	#N/A	0	#N/A	#N/A	#N/A	#N/A	#N/A	0	0	0	0	0	0	0	0	0	0	0	0	0	0	0	0	0	0	0	0	0	0
LOC105378658	NC_000001.11	38518250..38532800		0	#N/A	#N/A	#N/A	#N/A	#N/A	0	#N/A	#N/A	#N/A	#N/A	#N/A	0	#N/A	#N/A	#N/A	#N/A	#N/A	0	#N/A	#N/A	#N/A	#N/A	#N/A	0	0	0	0	0	0	0	0	0	0	0	0	0	0	0	0	0	0	0	0	0	0
LOC105378660	NC_000001.11	complement(38692876..38728641)		0	#N/A	#N/A	#N/A	#N/A	#N/A	0	#N/A	#N/A	#N/A	#N/A	#N/A	0	#N/A	#N/A	#N/A	#N/A	#N/A	0	#N/A	#N/A	#N/A	#N/A	#N/A	0	0	0	0	0	0	0	0	0	0	0	0	0	0	0	0	0	0	0	0	0	0
LOC400750	NC_000001.11	38708730..38711089		0	#N/A	#N/A	#N/A	#N/A	#N/A	0	#N/A	#N/A	#N/A	#N/A	#N/A	0	#N/A	#N/A	#N/A	#N/A	#N/A	0	#N/A	#N/A	#N/A	#N/A	#N/A	0	0	0	0	0	0	0	0	0	0	0	0	0	0	0	0	0	0	0	0	0	0
RRAGC	NC_000001.11	complement(38838197..38859823)		1.05672	1.45496	0.540975	0.00758731	0.0185158	1	0.996585	1.47712	0.562791	0.00575065	0.0127272	1	1.22325	1.73696	0.796561	8.2275e-05	0.000199426	1	1.26978	1.83313	0.874308	1.56738e-05	3.95195e-05	0.303318	270	0.830239	12.8156	21.8403	438	0.984887	16.3266	24.8784	408	1.0676	18.1214	29.5441	424	1.19736	22.7486	31.4766	511	1.1475	23.9327	30.9991	110	0.586733
MYCBP	NC_000001.11	complement(38862490..38873378)		3.52714	-3.12778	-1.64514	1.12229e-15	1.21597e-14	2.17186e-11	3.52714	-2.56145	-1.35696	3.89461e-11	2.02332e-10	7.53685e-07	3.52714	-3.92485	-1.97264	4.853e-21	3.21261e-20	9.39152e-17	3.52714	-4.46432	-2.15844	3.67576e-24	2.51657e-23	7.11333e-20	541	3.30404	51.0013	43.7614	237	1.05845	17.546	13.4616	250	1.29926	22.0536	18.103	140	0.785224	14.9185	10.3932	176	0.784969	16.3716	10.6768	354	3.75025
GJA9-MYCBP	NC_000001.11	complement(38862490..38881626)		0	#N/A	#N/A	#N/A	#N/A	#N/A	0	#N/A	#N/A	#N/A	#N/A	#N/A	0	#N/A	#N/A	#N/A	#N/A	#N/A	0	#N/A	#N/A	#N/A	#N/A	#N/A	0	0	0	0	0	0	0	0	0	0	0	0	0	0	0	0	0	0	0	0	0	0
LOC105378663	NC_000001.11	38873401..38876226		0	#N/A	#N/A	#N/A	#N/A	#N/A	0	#N/A	#N/A	#N/A	#N/A	#N/A	0	#N/A	#N/A	#N/A	#N/A	#N/A	0	#N/A	#N/A	#N/A	#N/A	#N/A	0	0	0	0	0	0	0	0	0	0	0	0	0	0	0	0	0	0	0	0	0	0
GJA9	NC_000001.11	complement(38874067..38881626)		0.182183	1.62828	0.703348	0.25823	0.373861	1	0.11088	1.05765	0.0808614	0.900756	0.982339	1	0.187168	1.68525	0.752963	0.228075	0.312203	1	0.110584	-1.12868	-0.174637	0.790729	0.861502	1	13	0.114355	1.7652	1.05157	33	0.212276	3.51892	1.8744	9	0.0673699	1.14353	0.651708	27	0.21812	4.14408	2.00441	17	0.109208	2.27769	1.03128	7	0.106812
RHBDL2	NC_000001.11	complement(38885806..38941830)		0.0673707	4.4197	2.14395	8.6195e-05	0.000305342	1	0.0406881	2.86304	1.51755	0.00646177	0.0141923	1	0.0837054	5.66914	2.50313	4.27616e-06	1.17799e-05	0.0827522	0.0945255	6.65079	2.73353	4.94166e-07	1.41977e-06	0.00956311	12	0.0142441	0.219873	0.970678	80	0.0694411	1.15113	4.54401	29	0.0292928	0.497214	2.09995	73	0.0795783	1.51191	5.41933	136	0.117892	2.4588	8.25025	8	0.0164722
LOC105378662	NC_000001.11	38913540..38919506		0	#N/A	#N/A	#N/A	#N/A	#N/A	0	#N/A	#N/A	#N/A	#N/A	#N/A	0	#N/A	#N/A	#N/A	#N/A	#N/A	0	#N/A	#N/A	#N/A	#N/A	#N/A	0	0	0	0	0	0	0	0	0	0	0	0	0	0	0	0	0	0	0	0	0	0
RNU6-605P	NC_000001.11	38926870..38926977		0	#N/A	#N/A	#N/A	#N/A	#N/A	0	#N/A	#N/A	#N/A	#N/A	#N/A	0	#N/A	#N/A	#N/A	#N/A	#N/A	0	#N/A	#N/A	#N/A	#N/A	#N/A	0	0	0	0	0	0	0	0	0	0	0	0	0	0	0	0	0	0	0	0	0	0
EIF1P2	NC_000001.11	complement(38958278..38958925)		0	#N/A	#N/A	#N/A	#N/A	#N/A	0	#N/A	#N/A	#N/A	#N/A	#N/A	0	#N/A	#N/A	#N/A	#N/A	#N/A	0	#N/A	#N/A	#N/A	#N/A	#N/A	0	0	0	0	0	0	0	0	0	0	0	0	0	0	0	0	0	0	0	0	0	0
AKIRIN1	NC_000001.11	38991244..39006065		10.7336	1.47516	0.560868	0.000207475	0.000689618	1	9.7664	1.44323	0.5293	0.000474781	0.00123411	1	10.4554	1.48059	0.566168	0.000182921	0.000427939	1	10.5053	1.51931	0.603417	6.72441e-05	0.000159438	1	1773	7.95495	122.793	143.418	3091	10.1415	168.116	175.569	2610	9.96504	169.146	188.995	2503	10.3135	195.948	185.816	3167	10.3769	216.425	192.122	838	6.52201
NDUFS5	NC_000001.11	39026295..39034636		19.7161	-1.53681	-0.619939	0.000467199	0.00146145	1	19.7161	-1.72919	-0.790095	8.7454e-06	2.81834e-05	0.169241	19.7161	-2.95507	-1.56319	2.26886e-18	1.33805e-17	4.3907e-14	19.7161	-3.63164	-1.86062	4.20561e-25	3.01084e-24	8.13869e-21	2445	19.4914	300.871	197.776	1740	10.1435	168.15	98.8322	1547	10.4946	178.134	112.021	815	5.96679	113.364	60.5034	862	5.0184	104.666	52.292	1442	19.9407
LOC107984944	NC_000001.11	39038017..39061873		0	#N/A	#N/A	#N/A	#N/A	#N/A	0	#N/A	#N/A	#N/A	#N/A	#N/A	0	#N/A	#N/A	#N/A	#N/A	#N/A	0	#N/A	#N/A	#N/A	#N/A	#N/A	0	0	0	0	0	0	0	0	0	0	0	0	0	0	0	0	0	0	0	0	0	0
MACF1	NC_000001.11	39084167..39487138		0.703223	1.24412	0.315121	0.0841348	0.151384	1	1.39211	2.6509	1.40648	1.18074e-14	7.80654e-14	2.28497e-10	1.1253	2.05525	1.03931	1.18729e-08	4.05177e-08	0.000229763	1.32338	2.46975	1.30437	8.25001e-13	3.4426e-12	1.59654e-08	3167	0.522647	8.06762	256.178	7103	0.857187	14.2097	403.451	9140	1.28356	21.7871	661.846	7695	1.16624	22.1574	571.256	11280	1.35945	28.3531	684.286	2145	0.61404
RNU6-608P	NC_000001.11	complement(39120940..39121043)		0	#N/A	#N/A	#N/A	#N/A	#N/A	0	#N/A	#N/A	#N/A	#N/A	#N/A	0	#N/A	#N/A	#N/A	#N/A	#N/A	0	#N/A	#N/A	#N/A	#N/A	#N/A	0	0	0	0	0	0	0	0	0	0	0	0	0	0	0	0	0	0	0	0	0	0
RNA5SP44	NC_000001.11	complement(39154164..39154296)		0	#N/A	#N/A	#N/A	#N/A	#N/A	0	#N/A	#N/A	#N/A	#N/A	#N/A	0	#N/A	#N/A	#N/A	#N/A	#N/A	0	#N/A	#N/A	#N/A	#N/A	#N/A	0	0	0	0	0	0	0	0	0	0	0	0	0	0	0	0	0	0	0	0	0	0
HSPE1P8	NC_000001.11	complement(39303903..39304919)		0	#N/A	#N/A	#N/A	#N/A	#N/A	0	#N/A	#N/A	#N/A	#N/A	#N/A	0	#N/A	#N/A	#N/A	#N/A	#N/A	0	#N/A	#N/A	#N/A	#N/A	#N/A	0	0	0	0	0	0	0	0	0	0	0	0	0	0	0	0	0	0	0	0	0	0
KIAA0754	NC_000001.11	39409504..39416482		4.77983	-4731.13	-12.208	8.51984e-06	3.5082e-05	0.164876	4.77983	-4174.97	-12.0276	2.46551e-05	7.5626e-05	0.477125	4.77983	-4347.04	-12.0858	1.333e-05	3.51216e-05	0.257963	4.77983	-4326.53	-12.079	2.41135e-05	5.96164e-05	0.466644	521	4.96455	76.6331	42.1436	0	0	0	0	0	0	0	0	0	0	0	0	0	0	0	0	278	4.59511
LOC105378950	NC_000001.11	complement(39488957..39491993)		0	-1.04137	-0.058478	0.989388	0.992098	1	0.00931688	5.26979	2.39775	0.515508	0.641264	1	0.00810145	4.84552	2.27665	0.536658	0.629467	1	0	1.05008	0.0704965	0.98742	0.98927	1	0	0	0	0	0	0	0	0	1	0.0186338	0.316288	0.072412	0	0	0	0	0	0	0	0	0	0
BMP8A	NC_000001.11	39491626..39529869		0.290074	4.2144	2.07533	1.25805e-11	9.82384e-11	2.43459e-07	0.216734	3.37881	1.75652	1.52982e-08	6.4122e-08	0.000296051	0.341451	5.1404	2.36188	1.12922e-14	5.56386e-14	2.18527e-10	0.303477	4.70152	2.23313	3.54835e-13	1.50607e-12	6.86676e-09	36	0.0626	0.966298	2.91203	237	0.301366	4.99577	13.4616	130	0.192365	3.26518	9.41356	198	0.316195	6.00742	14.699	260	0.33017	6.88616	15.7725	26	0.078425
TRK-CTT12-1	NC_000001.11	39504523..39504595		0	#N/A	#N/A	#N/A	#N/A	#N/A	0	#N/A	#N/A	#N/A	#N/A	#N/A	0	#N/A	#N/A	#N/A	#N/A	#N/A	0	#N/A	#N/A	#N/A	#N/A	#N/A	0	0	0	0	0	0	0	0	0	0	0	0	0	0	0	0	0	0	0	0	0	0
OXCT2P1	NC_000001.11	39514866..39516669		0	#N/A	#N/A	#N/A	#N/A	#N/A	0	#N/A	#N/A	#N/A	#N/A	#N/A	0	#N/A	#N/A	#N/A	#N/A	#N/A	0	#N/A	#N/A	#N/A	#N/A	#N/A	0	0	0	0	0	0	0	0	0	0	0	0	0	0	0	0	0	0	0	0	0	0
PPIEL	NC_000001.11	complement(39522280..39559698)		0	#N/A	#N/A	#N/A	#N/A	#N/A	0	#N/A	#N/A	#N/A	#N/A	#N/A	0	#N/A	#N/A	#N/A	#N/A	#N/A	0	#N/A	#N/A	#N/A	#N/A	#N/A	0	0	0	0	0	0	0	0	0	0	0	0	0	0	0	0	0	0	0	0	0	0
PABPC4	NC_000001.11	complement(39560813..39576849)		12.1092	-1.76419	-0.819004	8.27799e-11	5.99745e-10	1.60196e-06	12.1092	-3.07198	-1.61917	1.46366e-36	2.73933e-35	2.83247e-32	12.1092	-4.6117	-2.2053	7.82924e-65	2.33351e-63	1.51511e-60	12.1092	-4.8041	-2.26427	1.49979e-67	4.0585e-66	2.90239e-63	2992	12.4072	191.518	242.022	2287	6.93508	114.964	129.902	1012	3.57111	60.6157	73.2809	610	2.32306	44.136	45.2848	763	2.31062	48.1913	46.2863	1642	11.8112
LOC101929516	NC_000001.11	39565070..39573203		0	#N/A	#N/A	#N/A	#N/A	#N/A	0	#N/A	#N/A	#N/A	#N/A	#N/A	0	#N/A	#N/A	#N/A	#N/A	#N/A	0	#N/A	#N/A	#N/A	#N/A	#N/A	0	0	0	0	0	0	0	0	0	0	0	0	0	0	0	0	0	0	0	0	0	0
SNORA55	NC_000001.11	complement(39567374..39567510)		0	#N/A	#N/A	#N/A	#N/A	#N/A	0	#N/A	#N/A	#N/A	#N/A	#N/A	0	#N/A	#N/A	#N/A	#N/A	#N/A	0	#N/A	#N/A	#N/A	#N/A	#N/A	0	0	0	0	0	0	0	0	0	0	0	0	0	0	0	0	0	0	0	0	0	0
HEYL	NC_000001.11	complement(39623431..39639676)		2.25726	4.20329	2.07152	2.31154e-12	1.91813e-11	4.47329e-08	1.70223	3.41291	1.771	2.34643e-09	1.04869e-08	4.54081e-05	0.555777	-2.39929	-1.26261	7.71472e-05	0.000187577	1	0.555777	-10.4253	-3.38202	3.6369e-17	1.86171e-16	7.03814e-13	79	0.323382	4.99175	6.3903	916	2.74194	45.4534	52.0289	471	1.64066	27.8485	34.106	52	0.195484	3.71401	3.86034	11	0.0328832	0.685825	0.6673	111	0.788172
NT5C1A	NC_000001.11	complement(39659121..39672038)		0.00188228	4.36835	2.12709	0.563623	0.66862	1	0	1.0882	0.121938	0.978216	0.982339	1	0.0023639	4.84604	2.27681	0.536627	0.629467	1	0	1.05008	0.0704965	0.98742	0.98927	1	0	0	0	0	1	0.00376455	0.0624053	0.0568001	0	0	0	0	1	0.00472779	0.0898236	0.0742373	0	0	0	0	0	0
HPCAL4	NC_000001.11	complement(39678648..39691710)		0.00758459	14.5924	3.86714	0.278256	0.397458	1	0.00216607	5.26979	2.39775	0.519937	0.641723	1	0.0244186	46.6459	5.54368	0.115496	0.173854	1	0.281945	520.97	9.02506	0.00992473	0.0181907	1	0	0	0	0	3	0.0111683	0.185138	0.1704	1	0.00433214	0.0735334	0.072412	4	0.0187013	0.355306	0.296949	71	0.263963	5.50532	4.30712	0	0
LOC100128091	NC_000001.11	39718028..39718593		0	#N/A	#N/A	#N/A	#N/A	#N/A	0	#N/A	#N/A	#N/A	#N/A	#N/A	0	#N/A	#N/A	#N/A	#N/A	#N/A	0	#N/A	#N/A	#N/A	#N/A	#N/A	0	0	0	0	0	0	0	0	0	0	0	0	0	0	0	0	0	0	0	0	0	0
RNU7-121P	NC_000001.11	complement(39723566..39723627)		0	#N/A	#N/A	#N/A	#N/A	#N/A	0	#N/A	#N/A	#N/A	#N/A	#N/A	0	#N/A	#N/A	#N/A	#N/A	#N/A	0	#N/A	#N/A	#N/A	#N/A	#N/A	0	0	0	0	0	0	0	0	0	0	0	0	0	0	0	0	0	0	0	0	0	0
PPIE	NC_000001.11	39738845..39765698		1.52485	-1.23846	-0.308547	0.04941	0.0965665	1	1.52485	-1.58948	-0.668558	2.98172e-05	9.0627e-05	0.577022	1.52485	-1.67515	-0.744287	3.22521e-06	8.9824e-06	0.0624142	1.52485	-1.75309	-0.809899	4.84236e-07	1.39209e-06	0.00937094	520	1.37938	21.2922	42.0627	606	1.17551	19.4866	34.4209	384	0.866806	14.7131	27.8062	366	0.891621	16.94	27.1709	387	0.749695	15.6359	23.4768	363	1.67031
BMP8B	NC_000001.11	complement(39757182..39788861)		0.030679	4.51109	2.17348	0.0122038	0.0284283	1	0.0154629	2.4326	1.2825	0.156596	0.246337	1	0.0230018	3.36693	1.75143	0.0471886	0.0776106	1	0.0287963	4.54852	2.1854	0.0123451	0.0222816	1	4	0.00839673	0.129613	0.323559	26	0.0399114	0.661615	1.4768	7	0.0125043	0.212246	0.506884	15	0.0289174	0.549404	1.11356	22	0.033726	0.703403	1.3346	1	0.00364132
OXCT2	NC_000001.11	complement(39769525..39771348)		0.126488	-29.244	-4.87007	0.103127	0.1792	1	0.126488	-25.8079	-4.68974	0.128895	0.208751	1	0.126488	-26.8718	-4.74802	0.115809	0.174228	1	0.126488	-26.7434	-4.74111	0.125985	0.184174	1	0	0	0	0	0	0	0	0	0	0	0	0	0	0	0	0	0	0	0	0	4	0.252976
LOC105378666	NC_000001.11	39780916..39781424		0	#N/A	#N/A	#N/A	#N/A	#N/A	0	#N/A	#N/A	#N/A	#N/A	#N/A	0	#N/A	#N/A	#N/A	#N/A	#N/A	0	#N/A	#N/A	#N/A	#N/A	#N/A	0	0	0	0	0	0	0	0	0	0	0	0	0	0	0	0	0	0	0	0	0	0
LOC101929536	NC_000001.11	39788976..39790171		0	#N/A	#N/A	#N/A	#N/A	#N/A	0	#N/A	#N/A	#N/A	#N/A	#N/A	0	#N/A	#N/A	#N/A	#N/A	#N/A	0	#N/A	#N/A	#N/A	#N/A	#N/A	0	0	0	0	0	0	0	0	0	0	0	0	0	0	0	0	0	0	0	0	0	0
LOC105378951	NC_000001.11	39799307..39808042		0	#N/A	#N/A	#N/A	#N/A	#N/A	0	#N/A	#N/A	#N/A	#N/A	#N/A	0	#N/A	#N/A	#N/A	#N/A	#N/A	0	#N/A	#N/A	#N/A	#N/A	#N/A	0	0	0	0	0	0	0	0	0	0	0	0	0	0	0	0	0	0	0	0	0	0
LOC107985740	NC_000001.11	complement(39803550..39817675)		0	#N/A	#N/A	#N/A	#N/A	#N/A	0	#N/A	#N/A	#N/A	#N/A	#N/A	0	#N/A	#N/A	#N/A	#N/A	#N/A	0	#N/A	#N/A	#N/A	#N/A	#N/A	0	0	0	0	0	0	0	0	0	0	0	0	0	0	0	0	0	0	0	0	0	0
LOC105378665	NC_000001.11	39808159..39809180		0	#N/A	#N/A	#N/A	#N/A	#N/A	0	#N/A	#N/A	#N/A	#N/A	#N/A	0	#N/A	#N/A	#N/A	#N/A	#N/A	0	#N/A	#N/A	#N/A	#N/A	#N/A	0	0	0	0	0	0	0	0	0	0	0	0	0	0	0	0	0	0	0	0	0	0
LOC105378667	NC_000001.11	39824056..39838083		0	#N/A	#N/A	#N/A	#N/A	#N/A	0	#N/A	#N/A	#N/A	#N/A	#N/A	0	#N/A	#N/A	#N/A	#N/A	#N/A	0	#N/A	#N/A	#N/A	#N/A	#N/A	0	0	0	0	0	0	0	0	0	0	0	0	0	0	0	0	0	0	0	0	0	0
TRIT1	NC_000001.11	complement(39841031..39883511)		1.01828	1.05378	0.0755683	0.672968	0.764952	1	0.985931	-1.53914	-0.62212	0.000645694	0.00164979	1	0.985931	-1.41676	-0.5026	0.00557471	0.0108804	1	0.985931	-1.27618	-0.35183	0.0521639	0.0836428	1	538	0.842215	13.0005	43.5187	901	1.03143	17.0981	51.1769	419	0.558167	9.47429	30.3406	514	0.738962	14.0396	38.158	634	0.724807	15.1169	38.4607	416	1.12965
MYCL	NC_000001.11	complement(39895424..39902015)		21.1507	2.06635	1.04708	1.09862e-14	1.09972e-13	2.12605e-10	10.232	1.01201	0.0172254	0.900358	0.982339	1	10.232	-11.0633	-3.46771	1.06932e-96	7.13143e-95	2.06934e-92	10.232	-6.7383	-2.75238	1.00025e-69	2.84595e-68	1.93569e-65	1038	10.4717	161.641	83.9636	2597	19.1586	317.594	147.51	1120	9.61493	163.203	81.1014	97	0.898686	17.0742	7.20102	188	1.38506	28.8873	11.4048	571	9.99225
LOC105378668	NC_000001.11	39897741..39899098		0	#N/A	#N/A	#N/A	#N/A	#N/A	0	#N/A	#N/A	#N/A	#N/A	#N/A	0	#N/A	#N/A	#N/A	#N/A	#N/A	0	#N/A	#N/A	#N/A	#N/A	#N/A	0	0	0	0	0	0	0	0	0	0	0	0	0	0	0	0	0	0	0	0	0	0
MFSD2A	NC_000001.11	39955112..39969968		0.977888	-2.22651	-1.15479	0.000935246	0.00276499	1	0.977888	-4.89675	-2.29182	4.50257e-10	2.1414e-09	8.71337e-06	0.977888	-7.53299	-2.91322	1.54596e-14	7.55976e-14	2.99174e-10	0.977888	-8.81238	-3.13953	7.30288e-16	3.52891e-15	1.41325e-11	260	1.1638	17.9645	21.0314	142	0.4648	7.70503	8.06561	54	0.205687	3.49132	3.91025	31	0.127434	2.42112	2.30136	33	0.107872	2.24983	2.0019	102	0.791979
RPS2P12	NC_000001.11	39962524..39963441		0	#N/A	#N/A	#N/A	#N/A	#N/A	0	#N/A	#N/A	#N/A	#N/A	#N/A	0	#N/A	#N/A	#N/A	#N/A	#N/A	0	#N/A	#N/A	#N/A	#N/A	#N/A	0	0	0	0	0	0	0	0	0	0	0	0	0	0	0	0	0	0	0	0	0	0
LOC105378669	NC_000001.11	complement(40014567..40039977)		0	#N/A	#N/A	#N/A	#N/A	#N/A	0	#N/A	#N/A	#N/A	#N/A	#N/A	0	#N/A	#N/A	#N/A	#N/A	#N/A	0	#N/A	#N/A	#N/A	#N/A	#N/A	0	0	0	0	0	0	0	0	0	0	0	0	0	0	0	0	0	0	0	0	0	0
CAP1	NC_000001.11	40040070..40072649		4.61204	1.13203	0.178911	0.15714	0.253168	1	4.65052	1.22736	0.295556	0.0196045	0.039213	1	4.09244	1.03641	0.0515899	0.684057	0.763777	1	4.0621	-1.25004	-0.32197	0.0115355	0.0209308	1	2046	4.17628	64.4654	165.501	2962	4.42122	73.2911	168.242	2625	4.55957	77.3937	190.081	2103	3.94223	74.8987	156.121	2034	3.03199	63.2364	123.39	1115	3.94792
PPT1	NC_000001.11	complement(40072710..40097470)		5.76857	-2.09744	-1.06863	1.09013e-12	9.25953e-12	2.10961e-08	5.76857	-4.12958	-2.04599	1.99609e-40	4.21707e-39	3.86284e-36	5.76857	-5.97038	-2.57782	1.37524e-61	3.72147e-60	2.66137e-57	5.76857	-6.06982	-2.60165	4.36521e-62	1.02365e-60	8.44756e-58	2169	5.82541	89.9215	175.45	1263	2.48053	41.1199	71.7385	563	1.28672	21.8408	40.768	351	0.86575	16.4484	26.0573	419	0.821814	17.1401	25.4181	1226	5.71172
LOC728602	NC_000001.11	40132709..40133576		0	#N/A	#N/A	#N/A	#N/A	#N/A	0	#N/A	#N/A	#N/A	#N/A	#N/A	0	#N/A	#N/A	#N/A	#N/A	#N/A	0	#N/A	#N/A	#N/A	#N/A	#N/A	0	0	0	0	0	0	0	0	0	0	0	0	0	0	0	0	0	0	0	0	0	0
LOC105378671	NC_000001.11	complement(40147701..40161312)		0	#N/A	#N/A	#N/A	#N/A	#N/A	0	#N/A	#N/A	#N/A	#N/A	#N/A	0	#N/A	#N/A	#N/A	#N/A	#N/A	0	#N/A	#N/A	#N/A	#N/A	#N/A	0	0	0	0	0	0	0	0	0	0	0	0	0	0	0	0	0	0	0	0	0	0
RLF	NC_000001.11	40161369..40240921		0.744664	-1.34465	-0.427228	0.00131828	0.0037876	1	0.744664	-1.23283	-0.30198	0.0237594	0.0467126	1	0.744664	-1.17175	-0.228663	0.0853814	0.132818	1	0.744664	-1.15054	-0.202315	0.128789	0.187748	1	890	0.743993	11.4843	71.992	957	0.585011	9.69778	54.3577	825	0.586871	9.96151	59.7399	768	0.589601	11.2019	57.0143	1006	0.614143	12.8088	61.0276	514	0.745334
RNU6-1237P	NC_000001.11	40177843..40177949		0	#N/A	#N/A	#N/A	#N/A	#N/A	0	#N/A	#N/A	#N/A	#N/A	#N/A	0	#N/A	#N/A	#N/A	#N/A	#N/A	0	#N/A	#N/A	#N/A	#N/A	#N/A	0	0	0	0	0	0	0	0	0	0	0	0	0	0	0	0	0	0	0	0	0	0
TMCO2	NC_000001.11	40247901..40251693		0.00641056	4.36835	2.12709	0.563623	0.66862	1	0	1.0882	0.121938	0.978216	0.982339	1	0.00648671	4.84552	2.27665	0.536658	0.629467	1	0	1.05008	0.0704965	0.98742	0.98927	1	0	0	0	0	1	0.0128211	0.212537	0.0568001	0	0	0	0	0	0	0	0	0	0	0	0	0	0
ZMPSTE24	NC_000001.11	40258050..40294184		2.19629	1.32392	0.404817	0.0303331	0.0631741	1	1.64796	1.02337	0.033326	0.859263	0.95749	1	1.64796	-1.55537	-0.637261	0.000758386	0.00165964	1	1.64796	-2.396	-1.26063	5.07867e-11	1.90877e-10	9.82825e-07	1045	1.9232	29.6866	84.5299	1467	1.97429	32.728	83.3258	1018	1.59428	27.0612	73.7154	562	0.949865	18.0465	41.7214	443	0.595393	12.4177	26.874	430	1.37273
COL9A2	NC_000001.11	complement(40300487..40317653)		0.150715	2.95475	1.56303	0.0100024	0.0237884	1	0.123773	2.61881	1.38891	0.0235066	0.0462625	1	0.2037	4.16874	2.05961	0.000642124	0.00141825	1	0.0868264	1.77124	0.824763	0.186063	0.25846	1	7	0.0271168	0.418577	0.566229	43	0.12181	2.01925	2.4424	39	0.128563	2.18222	2.82407	42	0.14942	2.83884	3.11797	26	0.0735541	1.53407	1.57725	13	0.0873561
RPL21P20	NC_000001.11	complement(40333042..40333598)		0	#N/A	#N/A	#N/A	#N/A	#N/A	0	#N/A	#N/A	#N/A	#N/A	#N/A	0	#N/A	#N/A	#N/A	#N/A	#N/A	0	#N/A	#N/A	#N/A	#N/A	#N/A	0	0	0	0	0	0	0	0	0	0	0	0	0	0	0	0	0	0	0	0	0	0
LOC107984945	NC_000001.11	40344672..40364336		0	#N/A	#N/A	#N/A	#N/A	#N/A	0	#N/A	#N/A	#N/A	#N/A	#N/A	0	#N/A	#N/A	#N/A	#N/A	#N/A	0	#N/A	#N/A	#N/A	#N/A	#N/A	0	0	0	0	0	0	0	0	0	0	0	0	0	0	0	0	0	0	0	0	0	0
SMAP2	NC_000001.11	40373706..40423326		0.857606	-1.67003	-0.739875	9.05458e-08	4.74476e-07	0.00175224	0.857606	1.03703	0.0524541	0.700225	0.815525	1	1.41558	1.69975	0.765318	1.08517e-08	3.71136e-08	0.000210002	1.52819	1.87005	0.903079	1.49664e-11	5.794e-11	2.89629e-07	638	0.855048	13.1986	51.6077	493	0.483159	8.00937	28.0025	691	0.788057	13.3764	50.0367	1136	1.39819	26.5643	84.3336	1515	1.48277	30.9253	91.9054	370	0.860163
ZFP69B	NC_000001.11	40450068..40466765		2.42925	-1.59864	-0.676843	8.77513e-05	0.000310048	1	2.42925	-1.45691	-0.542911	0.00172745	0.00414348	1	2.42925	-1.33485	-0.416679	0.0155343	0.0281295	1	2.42925	-1.24593	-0.317226	0.0655482	0.102679	1	618	2.46127	37.9923	49.9899	505	1.47074	24.3806	28.6841	442	1.49797	25.4264	32.0061	519	1.89826	36.0652	38.5292	585	1.70145	35.4861	35.4882	347	2.39723
ZFP69	NC_000001.11	40477220..40496343		0.571885	-1.13082	-0.177374	0.488408	0.604025	1	0.571885	-1.15016	-0.201837	0.434994	0.56135	1	0.571885	-1.01066	-0.0152938	0.952373	0.992073	1	0.690203	1.24041	0.310815	0.222236	0.300603	1	178	0.61898	9.55462	14.3984	195	0.495866	8.22002	11.076	151	0.446831	7.58448	10.9342	189	0.603583	11.4675	14.0309	269	0.683127	14.2476	16.3185	87	0.524789
LOC105378672	NC_000001.11	complement(40487267..40508692)		0	#N/A	#N/A	#N/A	#N/A	#N/A	0	#N/A	#N/A	#N/A	#N/A	#N/A	0	#N/A	#N/A	#N/A	#N/A	#N/A	0	#N/A	#N/A	#N/A	#N/A	#N/A	0	0	0	0	0	0	0	0	0	0	0	0	0	0	0	0	0	0	0	0	0	0
EXO5	NC_000001.11	40508719..40516556		0.926815	1.0703	0.0980192	0.722913	0.808944	1	1.09621	1.36286	0.446642	0.105541	0.175739	1	1.41189	1.6714	0.74106	0.00659015	0.0126898	1	1.42851	1.71994	0.782358	0.00419516	0.00810545	1	101	0.856942	13.2278	8.16987	144	0.893441	14.8107	8.17921	150	1.08301	18.3829	10.8618	194	1.51165	28.7199	14.402	212	1.31359	27.3967	12.8607	59	0.868343
ZNF684	NC_000001.11	40531349..40548169		0.298485	1.01058	0.0151847	0.96771	0.992098	1	0.298485	-1.00147	-0.00212179	0.995527	0.995887	1	0.326451	1.15503	0.207935	0.579122	0.661577	1	0.358047	1.26196	0.335666	0.370415	0.463984	1	66	0.260932	4.02777	5.33873	92	0.265977	4.40913	5.22561	83	0.279236	4.73973	6.0102	92	0.334033	6.34632	6.82984	98	0.282945	5.90121	5.94504	49	0.336038
LOC100328982	NC_000001.11	40559340..40561055		0	#N/A	#N/A	#N/A	#N/A	#N/A	0	#N/A	#N/A	#N/A	#N/A	#N/A	0	#N/A	#N/A	#N/A	#N/A	#N/A	0	#N/A	#N/A	#N/A	#N/A	#N/A	0	0	0	0	0	0	0	0	0	0	0	0	0	0	0	0	0	0	0	0	0	0
LOC105378673	NC_000001.11	40563189..40568566		0	#N/A	#N/A	#N/A	#N/A	#N/A	0	#N/A	#N/A	#N/A	#N/A	#N/A	0	#N/A	#N/A	#N/A	#N/A	#N/A	0	#N/A	#N/A	#N/A	#N/A	#N/A	0	0	0	0	0	0	0	0	0	0	0	0	0	0	0	0	0	0	0	0	0	0
GTF2F2P2	NC_000001.11	complement(40593633..40594323)		0	#N/A	#N/A	#N/A	#N/A	#N/A	0	#N/A	#N/A	#N/A	#N/A	#N/A	0	#N/A	#N/A	#N/A	#N/A	#N/A	0	#N/A	#N/A	#N/A	#N/A	#N/A	0	0	0	0	0	0	0	0	0	0	0	0	0	0	0	0	0	0	0	0	0	0
RIMS3	NC_000001.11	complement(40620680..40692104)		1.8913	1.31553	0.395645	0.0398244	0.0802252	1	10.6531	7.97601	2.99567	4.57743e-55	1.58466e-53	8.85824e-51	11.3352	8.13613	3.02434	4.21352e-56	9.77111e-55	8.15401e-52	8.57566	6.28741	2.65247	1.56658e-43	2.14586e-42	3.03164e-39	1180	1.09867	16.9591	95.45	3274	2.22914	36.9526	185.964	13027	10.3214	175.195	943.311	13461	11.5101	218.682	999.309	12427	8.44975	176.231	753.867	1126	1.81858
LOC105378675	NC_000001.11	40658008..40666746		0	#N/A	#N/A	#N/A	#N/A	#N/A	0	#N/A	#N/A	#N/A	#N/A	#N/A	0	#N/A	#N/A	#N/A	#N/A	#N/A	0	#N/A	#N/A	#N/A	#N/A	#N/A	0	0	0	0	0	0	0	0	0	0	0	0	0	0	0	0	0	0	0	0	0	0
LOC105378674	NC_000001.11	complement(40668530..40674580)		0	#N/A	#N/A	#N/A	#N/A	#N/A	0	#N/A	#N/A	#N/A	#N/A	#N/A	0	#N/A	#N/A	#N/A	#N/A	#N/A	0	#N/A	#N/A	#N/A	#N/A	#N/A	0	0	0	0	0	0	0	0	0	0	0	0	0	0	0	0	0	0	0	0	0	0
NFYC-AS1	NC_000001.11	complement(40689080..40692261)		0	#N/A	#N/A	#N/A	#N/A	#N/A	0	#N/A	#N/A	#N/A	#N/A	#N/A	0	#N/A	#N/A	#N/A	#N/A	#N/A	0	#N/A	#N/A	#N/A	#N/A	#N/A	0	0	0	0	0	0	0	0	0	0	0	0	0	0	0	0	0	0	0	0	0	0
NFYC	NC_000001.11	40691570..40771603		0.691997	1.24001	0.31035	0.0447083	0.0887049	1	0.553505	-1.13123	-0.177897	0.256535	0.369939	1	0.553505	-1.11002	-0.150585	0.335255	0.428833	1	0.553505	-1.04805	-0.067711	0.665025	0.744117	1	713	0.592448	9.14507	57.6745	1059	0.643472	10.6669	60.1513	690	0.487888	8.28137	49.9643	624	0.476172	9.04682	46.3241	801	0.486055	10.1374	48.5916	357	0.514563
MIR30E	NC_000001.11	40754355..40754446		0	#N/A	#N/A	#N/A	#N/A	#N/A	0	#N/A	#N/A	#N/A	#N/A	#N/A	0	#N/A	#N/A	#N/A	#N/A	#N/A	0	#N/A	#N/A	#N/A	#N/A	#N/A	0	0	0	0	0	0	0	0	0	0	0	0	0	0	0	0	0	0	0	0	0	0
MIR30C1	NC_000001.11	40757284..40757372		0	#N/A	#N/A	#N/A	#N/A	#N/A	0	#N/A	#N/A	#N/A	#N/A	#N/A	0	#N/A	#N/A	#N/A	#N/A	#N/A	0	#N/A	#N/A	#N/A	#N/A	#N/A	0	0	0	0	0	0	0	0	0	0	0	0	0	0	0	0	0	0	0	0	0	0
KCNQ4	NC_000001.11	40784012..40840457		0.280672	-8.51514	-3.09003	3.04585e-10	2.08326e-09	5.89433e-06	0.280672	-20.1368	-4.33176	1.48498e-15	1.04008e-14	2.87374e-11	0.280672	-27.5979	-4.78649	1.60132e-17	9.06563e-17	3.09887e-13	0.280672	-14.6231	-3.87017	1.1088e-13	4.81819e-13	2.14574e-09	218	0.256838	3.96456	17.634	57	0.0491078	0.814064	3.23761	12	0.0120308	0.204209	0.868944	9	0.00973785	0.18501	0.668136	24	0.0206493	0.43067	1.45593	149	0.304507
RN7SL326P	NC_000001.11	40804846..40805141		0	#N/A	#N/A	#N/A	#N/A	#N/A	0	#N/A	#N/A	#N/A	#N/A	#N/A	0	#N/A	#N/A	#N/A	#N/A	#N/A	0	#N/A	#N/A	#N/A	#N/A	#N/A	0	0	0	0	0	0	0	0	0	0	0	0	0	0	0	0	0	0	0	0	0	0
LOC105378676	NC_000001.11	complement(40847981..40857494)		0	#N/A	#N/A	#N/A	#N/A	#N/A	0	#N/A	#N/A	#N/A	#N/A	#N/A	0	#N/A	#N/A	#N/A	#N/A	#N/A	0	#N/A	#N/A	#N/A	#N/A	#N/A	0	0	0	0	0	0	0	0	0	0	0	0	0	0	0	0	0	0	0	0	0	0
CITED4	NC_000001.11	complement(40861056..40862346)		4.21122	1.42113	0.507038	0.254131	0.369305	1	2.86676	-1.46606	-0.551941	0.231412	0.343059	1	2.86676	-3.00097	-1.58543	0.00105569	0.00227063	1	2.86676	-1.92084	-0.941739	0.044696	0.0726595	1	61	3.14224	48.5038	4.93428	100	3.76688	62.444	5.68001	45	1.97257	33.4822	3.25854	23	1.08807	20.6722	1.70746	40	1.50474	31.3835	2.42655	29	2.59129
LOC100128362	NC_000001.11	complement(40938102..40939760)		0	#N/A	#N/A	#N/A	#N/A	#N/A	0	#N/A	#N/A	#N/A	#N/A	#N/A	0	#N/A	#N/A	#N/A	#N/A	#N/A	0	#N/A	#N/A	#N/A	#N/A	#N/A	0	0	0	0	0	0	0	0	0	0	0	0	0	0	0	0	0	0	0	0	0	0
UBE2V1P8	NC_000001.11	complement(40942042..40942518)		0	#N/A	#N/A	#N/A	#N/A	#N/A	0	#N/A	#N/A	#N/A	#N/A	#N/A	0	#N/A	#N/A	#N/A	#N/A	#N/A	0	#N/A	#N/A	#N/A	#N/A	#N/A	0	0	0	0	0	0	0	0	0	0	0	0	0	0	0	0	0	0	0	0	0	0
CTPS1	NC_000001.11	40979299..41012565		3.76306	-1.59416	-0.672798	2.57402e-06	1.13253e-05	0.0498125	3.76306	-1.89614	-0.923064	1.51558e-10	7.48966e-10	2.93295e-06	3.76306	-4.31381	-2.10896	3.25623e-46	5.50719e-45	6.30146e-42	3.76306	-5.18359	-2.37395	1.47547e-56	2.9489e-55	2.85533e-52	1999	3.99608	61.6838	161.699	1499	2.19127	36.325	85.1434	1059	1.80147	30.5781	76.6843	431	0.791257	15.0331	31.9963	461	0.673	14.0364	27.9659	1018	3.53003
SLFNL1-AS1	NC_000001.11	41014590..41043890		0	#N/A	#N/A	#N/A	#N/A	#N/A	0	#N/A	#N/A	#N/A	#N/A	#N/A	0	#N/A	#N/A	#N/A	#N/A	#N/A	0	#N/A	#N/A	#N/A	#N/A	#N/A	0	0	0	0	0	0	0	0	0	0	0	0	0	0	0	0	0	0	0	0	0	0
SLFNL1	NC_000001.11	complement(41015597..41023444)		0.55151	1.05462	0.0767224	0.860329	0.925802	1	0.541706	-1.03439	-0.0487818	0.911852	0.982339	1	0.541706	-1.49746	-0.58252	0.192127	0.269954	1	0.541706	-1.05254	-0.073875	0.866919	0.926741	1	55	0.466057	7.19409	4.44894	106	0.656834	10.8884	6.02081	73	0.526392	8.93494	5.28608	42	0.326847	6.20978	3.11797	84	0.519814	10.8414	5.09574	42	0.617355
SCMH1	NC_000001.11	complement(41027199..41242155)		0.473707	-3.77546	-1.91665	8.33464e-33	2.32019e-31	1.61292e-28	0.473707	-3.21108	-1.68306	1.33466e-25	1.56251e-24	2.58284e-21	0.473707	-2.33567	-1.22384	1.29581e-14	6.36468e-14	2.50766e-10	0.473707	-1.87745	-0.908776	9.33794e-09	3.05158e-08	0.000180708	1522	0.470867	7.26834	123.114	645	0.145921	2.41894	36.6361	498	0.131106	2.22539	36.0612	672	0.190929	3.62747	49.8875	1120	0.253043	5.27756	67.9433	888	0.476547
RPL23AP17	NC_000001.11	41098638..41099133		0	#N/A	#N/A	#N/A	#N/A	#N/A	0	#N/A	#N/A	#N/A	#N/A	#N/A	0	#N/A	#N/A	#N/A	#N/A	#N/A	0	#N/A	#N/A	#N/A	#N/A	#N/A	0	0	0	0	0	0	0	0	0	0	0	0	0	0	0	0	0	0	0	0	0	0
RPL36AP9_1	NC_000001.11	complement(41264501..41264879)		0	#N/A	#N/A	#N/A	#N/A	#N/A	0	#N/A	#N/A	#N/A	#N/A	#N/A	0	#N/A	#N/A	#N/A	#N/A	#N/A	0	#N/A	#N/A	#N/A	#N/A	#N/A	0	0	0	0	0	0	0	0	0	0	0	0	0	0	0	0	0	0	0	0	0	0
FOXO6_1	NC_000001.11	41361931..41383591		0.302404	-3.5264	-1.8182	0.0052439	0.0133133	1	0.302404	-1.13922	-0.18805	0.768224	0.879788	1	0.302404	-1.52567	-0.609446	0.341054	0.43551	1	0.302404	-1.93018	-0.948736	0.140744	0.202988	1	112	0.343855	5.30776	9.05966	54	0.121234	2.00971	3.06721	30	0.0783769	1.33036	2.17236	74	0.208644	3.96405	5.49356	27	0.0605359	1.26256	1.63792	49	0.260953
LOC101929901_1	NC_000001.11	complement(41375004..41375669)		0	#N/A	#N/A	#N/A	#N/A	#N/A	0	#N/A	#N/A	#N/A	#N/A	#N/A	0	#N/A	#N/A	#N/A	#N/A	#N/A	0	#N/A	#N/A	#N/A	#N/A	#N/A	0	0	0	0	0	0	0	0	0	0	0	0	0	0	0	0	0	0	0	0	0	0
LOC105378678	NC_000001.11	41428212..41464911		0	#N/A	#N/A	#N/A	#N/A	#N/A	0	#N/A	#N/A	#N/A	#N/A	#N/A	0	#N/A	#N/A	#N/A	#N/A	#N/A	0	#N/A	#N/A	#N/A	#N/A	#N/A	0	0	0	0	0	0	0	0	0	0	0	0	0	0	0	0	0	0	0	0	0	0
RNA5SP45	NC_000001.11	complement(41466937..41467028)		0	#N/A	#N/A	#N/A	#N/A	#N/A	0	#N/A	#N/A	#N/A	#N/A	#N/A	0	#N/A	#N/A	#N/A	#N/A	#N/A	0	#N/A	#N/A	#N/A	#N/A	#N/A	0	0	0	0	0	0	0	0	0	0	0	0	0	0	0	0	0	0	0	0	0	0
EDN2	NC_000001.11	complement(41478775..41484699)		0.0492544	40.415	5.33682	0.146364	0.239183	1	0	1.08893	0.122912	0.978764	0.982339	1	0.00415329	4.71831	2.23827	0.563417	0.646148	1	0	1.05086	0.0715673	0.987653	0.98927	1	0	0	0	0	12	0.0985087	1.63299	0.681601	0	0	0	0	0	0	0	0	0	0	0	0	0	0
HIVEP3	NC_000001.11	complement(41506365..42035925)		0.0735673	-3.22492	-1.68927	3.52455e-11	2.63257e-10	6.82071e-07	0.0735673	-1.6452	-0.71826	0.00434438	0.00978952	1	0.0735673	-1.00209	-0.00301425	0.990359	0.993423	1	0.0789317	1.13545	0.18327	0.462273	0.549035	1	594	0.0745949	1.15145	48.0486	350	0.0321413	0.53281	19.88	365	0.0390055	0.662076	26.4304	635	0.0732343	1.39138	47.1407	1025	0.0940024	1.96055	62.1802	333	0.0725397
LOC100418723	NC_000001.11	41542068..41544148		0	#N/A	#N/A	#N/A	#N/A	#N/A	0	#N/A	#N/A	#N/A	#N/A	#N/A	0	#N/A	#N/A	#N/A	#N/A	#N/A	0	#N/A	#N/A	#N/A	#N/A	#N/A	0	0	0	0	0	0	0	0	0	0	0	0	0	0	0	0	0	0	0	0	0	0
HNRNPFP1	NC_000001.11	42040545..42042845		0	#N/A	#N/A	#N/A	#N/A	#N/A	0	#N/A	#N/A	#N/A	#N/A	#N/A	0	#N/A	#N/A	#N/A	#N/A	#N/A	0	#N/A	#N/A	#N/A	#N/A	#N/A	0	0	0	0	0	0	0	0	0	0	0	0	0	0	0	0	0	0	0	0	0	0
GUCA2B	NC_000001.11	42153421..42155824		0	#N/A	#N/A	#N/A	#N/A	#N/A	0	#N/A	#N/A	#N/A	#N/A	#N/A	0	#N/A	#N/A	#N/A	#N/A	#N/A	0	#N/A	#N/A	#N/A	#N/A	#N/A	0	0	0	0	0	0	0	0	0	0	0	0	0	0	0	0	0	0	0	0	0	0
GUCA2A	NC_000001.11	complement(42162691..42164724)		0	#N/A	#N/A	#N/A	#N/A	#N/A	0	#N/A	#N/A	#N/A	#N/A	#N/A	0	#N/A	#N/A	#N/A	#N/A	#N/A	0	#N/A	#N/A	#N/A	#N/A	#N/A	0	0	0	0	0	0	0	0	0	0	0	0	0	0	0	0	0	0	0	0	0	0
FOXJ3	NC_000001.11	complement(42176539..42335877)		0.667224	-1.22579	-0.293707	0.0219139	0.0477519	1	0.667224	-1.21015	-0.275184	0.0324293	0.0618297	1	0.667224	-1.10621	-0.145627	0.255944	0.343505	1	0.667224	-1.10778	-0.147666	0.250101	0.330964	1	1598	0.666945	10.295	129.262	1939	0.591785	9.81009	110.135	1354	0.480886	8.16252	98.0458	1539	0.589889	11.2073	114.251	1942	0.591909	12.3451	117.809	922	0.667503
RIMKLA	NC_000001.11	42380797..42425813		0.0732192	2.34363	1.22875	0.000300202	0.000970265	1	0.178783	6.13998	2.61823	1.23145e-15	8.68797e-15	2.38311e-11	0.731531	24.0659	4.58892	4.38249e-47	7.66711e-46	8.48099e-43	1.03176	34.4786	5.10763	3.87741e-58	8.05773e-57	7.50356e-54	16	0.0236363	0.364851	1.29424	70	0.0756188	1.25354	3.97601	138	0.173479	2.94463	9.99286	541	0.733963	13.9446	40.1624	847	0.913765	19.0578	51.3821	17	0.0435629
RPS15AP8	NC_000001.11	complement(42412352..42412824)		0	#N/A	#N/A	#N/A	#N/A	#N/A	0	#N/A	#N/A	#N/A	#N/A	#N/A	0	#N/A	#N/A	#N/A	#N/A	#N/A	0	#N/A	#N/A	#N/A	#N/A	#N/A	0	0	0	0	0	0	0	0	0	0	0	0	0	0	0	0	0	0	0	0	0	0
ZMYND12	NC_000001.11	complement(42430329..42456267)		0.00597457	3.17924	1.66868	0.289212	0.407974	1	0.00882902	5.12877	2.35861	0.127836	0.207383	1	0.0335552	18.2133	4.18692	0.00487925	0.00958971	1	0.0250306	14.0186	3.80927	0.0108958	0.0198466	1	1	0.00256379	0.0395748	0.0808898	1	0.0018748	0.0310788	0.0568001	5	0.0109084	0.185159	0.36206	14	0.0329631	0.626269	1.03932	14	0.0262121	0.546691	0.849291	0	0
PPCS	NC_000001.11	42456341..42473381		1.99261	1.51368	0.598062	0.000858329	0.00255383	1	1.72934	1.41447	0.500264	0.00564703	0.0125122	1	2.06598	1.61602	0.692449	0.000116036	0.000277327	1	2.00772	1.60256	0.680377	0.000157859	0.000360167	1	340	1.32684	20.4812	27.5025	627	1.78929	29.6613	35.6137	530	1.76005	29.875	38.3784	601	2.15394	40.9228	44.6166	673	1.918	40.0025	40.8266	191	1.29295
RPS3AP11	NC_000001.11	42491715..42492513		0	#N/A	#N/A	#N/A	#N/A	#N/A	0	#N/A	#N/A	#N/A	#N/A	#N/A	0	#N/A	#N/A	#N/A	#N/A	#N/A	0	#N/A	#N/A	#N/A	#N/A	#N/A	0	0	0	0	0	0	0	0	0	0	0	0	0	0	0	0	0	0	0	0	0	0
TMSB4XP1	NC_000001.11	complement(42499781..42500417)		0	#N/A	#N/A	#N/A	#N/A	#N/A	0	#N/A	#N/A	#N/A	#N/A	#N/A	0	#N/A	#N/A	#N/A	#N/A	#N/A	0	#N/A	#N/A	#N/A	#N/A	#N/A	0	0	0	0	0	0	0	0	0	0	0	0	0	0	0	0	0	0	0	0	0	0
CCDC30	NC_000001.11	42521240..42654664		0.00832329	2.63088	1.39555	0.0390094	0.0787664	1	0.0152757	5.10393	2.35161	0.000392828	0.00103246	1	0.0505919	16.2091	4.01873	5.43328e-10	2.03675e-09	1.05145e-05	0.0705232	23.14	4.53232	2.27993e-12	9.26107e-12	4.41213e-08	6	0.00299054	0.0461622	0.485339	36	0.0131212	0.217512	2.0448	38	0.0161173	0.273573	2.75166	101	0.0462315	0.878355	7.49797	212	0.0771661	1.60941	12.8607	4	0.00345834
RNU6-536P	NC_000001.11	42569034..42569138		0	#N/A	#N/A	#N/A	#N/A	#N/A	0	#N/A	#N/A	#N/A	#N/A	#N/A	0	#N/A	#N/A	#N/A	#N/A	#N/A	0	#N/A	#N/A	#N/A	#N/A	#N/A	0	0	0	0	0	0	0	0	0	0	0	0	0	0	0	0	0	0	0	0	0	0
PPIH	NC_000001.11	42657770..42681654		2.06698	-2.44472	-1.28967	2.9005e-12	2.39332e-11	5.61304e-08	2.06698	-2.27332	-1.1848	1.86751e-10	9.17262e-10	3.61401e-06	2.06698	-2.17911	-1.12374	1.17581e-09	4.31313e-09	2.27542e-05	2.06698	-1.99529	-0.996602	6.75092e-08	2.07458e-07	0.00130644	549	1.92267	29.6785	44.4085	338	0.865612	14.3493	19.1984	275	0.819551	13.911	19.9133	294	0.945581	17.9652	21.8258	392	1.00256	20.9099	23.7801	364	2.21128
YBX1	NC_000001.11	42682235..42703803		46.2264	-2.19551	-1.13456	5.72297e-14	5.43483e-13	1.10751e-09	46.2264	-1.7952	-0.844143	2.26001e-08	9.35724e-08	0.000437357	46.2264	-1.79998	-0.847981	1.93905e-08	6.5214e-08	0.000375245	46.2264	-1.68656	-0.754082	5.87942e-07	1.67791e-06	0.0113779	14792	45.6071	703.994	1196.52	8482	19.1239	317.019	481.778	9218	24.1853	410.52	667.494	8438	23.8926	453.937	626.415	10711	24.1173	502.999	649.768	8759	46.8456
CLDN19	NC_000001.11	complement(42733093..42740254)		0.0563739	-1.63338	-0.707864	0.541838	0.657648	1	0.0563739	-1.51348	-0.597869	0.61088	0.725706	1	0.0563739	-3.65541	-1.87003	0.154659	0.22466	1	0.0563739	-9.08463	-3.18343	0.05596	0.0890767	1	0	0	0	0	5	0.0339503	0.562798	0.284001	4	0.0316061	0.53648	0.289648	2	0.0170549	0.324027	0.148475	1	0.006781	0.141427	0.0606636	7	0.112748
P3H1	NC_000001.11	complement(42746335..42767084)		1.31812	-1.13708	-0.185331	0.251625	0.366558	1	1.31812	-1.18621	-0.246354	0.131873	0.212986	1	1.31812	-1.01153	-0.0165403	0.918507	0.972765	1	1.31812	-1.08774	-0.12133	0.455951	0.542761	1	434	1.39094	21.4706	35.1062	473	1.10854	18.3764	26.8664	385	1.05	17.8226	27.8786	432	1.27151	24.1575	32.0705	481	1.12578	23.4798	29.1792	224	1.2453
C1orf50	NC_000001.11	42767245..42775742		1.74071	2.4553	1.2959	2.65617e-06	1.16545e-05	0.0514022	1.64599	2.49887	1.32127	1.88693e-06	6.53236e-06	0.0365159	1.88952	2.7435	1.45602	1.32672e-07	4.1732e-07	0.00256746	2.30073	3.37916	1.75666	1.74361e-10	6.33419e-10	3.37423e-06	88	0.688655	10.6301	7.11831	301	1.7225	28.554	17.0968	252	1.67814	28.4847	18.2478	268	1.92607	36.5935	19.8956	365	2.08595	43.5054	22.1422	54	0.73303
LOC105378683	NC_000001.11	complement(42776666..42784895)		0	#N/A	#N/A	#N/A	#N/A	#N/A	0	#N/A	#N/A	#N/A	#N/A	#N/A	0	#N/A	#N/A	#N/A	#N/A	#N/A	0	#N/A	#N/A	#N/A	#N/A	#N/A	0	0	0	0	0	0	0	0	0	0	0	0	0	0	0	0	0	0	0	0	0	0
LOC100129924	NC_000001.11	42787990..42798230		0.170886	-1.34647	-0.42918	0.5017	0.616743	1	0.170886	-1.06855	-0.0956566	0.880794	0.975971	1	0.209409	1.38692	0.47188	0.450158	0.543552	1	0.197129	1.36117	0.444852	0.478069	0.565301	1	11	0.0714308	1.10261	0.889788	30	0.142458	2.36154	1.704	19	0.104992	1.78213	1.37583	38	0.226618	4.30554	2.82102	52	0.246598	5.14314	3.15451	24	0.270342
LOC107984946	NC_000001.11	complement(42788327..42793666)		0	#N/A	#N/A	#N/A	#N/A	#N/A	0	#N/A	#N/A	#N/A	#N/A	#N/A	0	#N/A	#N/A	#N/A	#N/A	#N/A	0	#N/A	#N/A	#N/A	#N/A	#N/A	0	0	0	0	0	0	0	0	0	0	0	0	0	0	0	0	0	0	0	0	0	0
SVBP	NC_000001.11	complement(42807052..42817388)		1.54624	1.62322	0.698858	0.000766791	0.00230484	1	2.52105	2.84942	1.51067	1.86643e-13	1.15286e-12	3.61191e-09	3.69674	4.00656	2.00236	7.11571e-23	5.09422e-22	1.37703e-18	4.0162	4.44087	2.15084	3.66527e-26	2.74633e-25	7.09304e-22	132	0.84921	13.1085	10.6775	264	1.24199	20.5886	14.9952	459	2.51283	42.6526	33.2371	606	3.5804	68.0243	44.9878	835	3.92301	81.8199	50.6541	98	1.09364
ERMAP	NC_000001.11	42817105..42844991		0.644342	-1.00123	-0.00177704	0.994494	0.995172	1	0.644342	-1.47839	-0.564027	0.0314716	0.0602436	1	0.644342	-2.11466	-1.08042	4.69785e-05	0.000117054	0.909129	0.644342	-2.01204	-1.00866	0.000148139	0.000338853	1	190	0.453093	6.99397	15.3691	349	0.6086	10.0888	19.8232	182	0.36933	6.26898	13.179	139	0.304415	5.78361	10.319	159	0.2769	5.77514	9.64552	202	0.835592
ZNF691	NC_000001.11	42846573..42852477		3.9344	-1.19563	-0.257768	0.22611	0.338757	1	3.9344	-1.261	-0.334569	0.11929	0.195338	1	3.9344	-1.51432	-0.598666	0.00548971	0.0107201	1	3.9344	-1.57188	-0.652493	0.00260087	0.00516467	1	383	4.31335	66.5811	30.9808	364	2.99771	49.6934	20.6752	270	2.58755	43.9209	19.5512	230	2.37882	45.1954	17.0746	288	2.36865	49.4014	17.4711	182	3.55546
LOC339539	NC_000001.11	42857622..42888792		0	#N/A	#N/A	#N/A	#N/A	#N/A	0	#N/A	#N/A	#N/A	#N/A	#N/A	0	#N/A	#N/A	#N/A	#N/A	#N/A	0	#N/A	#N/A	#N/A	#N/A	#N/A	0	0	0	0	0	0	0	0	0	0	0	0	0	0	0	0	0	0	0	0	0	0
LOC100420252	NC_000001.11	complement(42886351..42888721)		0	#N/A	#N/A	#N/A	#N/A	#N/A	0	#N/A	#N/A	#N/A	#N/A	#N/A	0	#N/A	#N/A	#N/A	#N/A	#N/A	0	#N/A	#N/A	#N/A	#N/A	#N/A	0	0	0	0	0	0	0	0	0	0	0	0	0	0	0	0	0	0	0	0	0	0
MKRN8P	NC_000001.11	complement(42889631..42892440)		0	#N/A	#N/A	#N/A	#N/A	#N/A	0	#N/A	#N/A	#N/A	#N/A	#N/A	0	#N/A	#N/A	#N/A	#N/A	#N/A	0	#N/A	#N/A	#N/A	#N/A	#N/A	0	0	0	0	0	0	0	0	0	0	0	0	0	0	0	0	0	0	0	0	0	0
ATP6V1E1P1	NC_000001.11	42903114..42904112		0	#N/A	#N/A	#N/A	#N/A	#N/A	0	#N/A	#N/A	#N/A	#N/A	#N/A	0	#N/A	#N/A	#N/A	#N/A	#N/A	0	#N/A	#N/A	#N/A	#N/A	#N/A	0	0	0	0	0	0	0	0	0	0	0	0	0	0	0	0	0	0	0	0	0	0
SLC2A1	NC_000001.11	complement(42925375..42959176)		1.47986	1.11127	0.152215	0.402496	0.525446	1	1.31589	1.02958	0.0420535	0.817999	0.922597	1	1.31589	-1.30487	-0.383906	0.0365629	0.0616772	1	1.31589	-1.77914	-0.831184	7.72544e-06	2.00985e-05	0.149503	767	1.509	23.293	62.0425	975	1.40272	23.253	55.3801	743	1.24392	21.1142	53.8021	550	0.993743	18.8802	40.8305	461	0.662348	13.8142	27.9659	329	1.12279
SLC2A1-AS1	NC_000001.11	42959049..42983358		0	#N/A	#N/A	#N/A	#N/A	#N/A	0	#N/A	#N/A	#N/A	#N/A	#N/A	0	#N/A	#N/A	#N/A	#N/A	#N/A	0	#N/A	#N/A	#N/A	#N/A	#N/A	0	0	0	0	0	0	0	0	0	0	0	0	0	0	0	0	0	0	0	0	0	0
RNU6-880P	NC_000001.11	42991438..42991543		0	#N/A	#N/A	#N/A	#N/A	#N/A	0	#N/A	#N/A	#N/A	#N/A	#N/A	0	#N/A	#N/A	#N/A	#N/A	#N/A	0	#N/A	#N/A	#N/A	#N/A	#N/A	0	0	0	0	0	0	0	0	0	0	0	0	0	0	0	0	0	0	0	0	0	0
FAM183A	NC_000001.11	43142959..43156396		0.00247441	-7.01333	-2.8101	0.364341	0.485068	1	0.0618528	18.1675	4.18329	0.00559862	0.0124163	1	0.0428645	12.007	3.5858	0.0182487	0.0325794	1	0.00361404	1.3613	0.44499	0.801574	0.870896	1	1	0.00494881	0.0763902	0.0808898	0	0	0	0	17	0.0715912	1.21518	1.231	10	0.0454484	0.863478	0.742373	2	0.00722808	0.150752	0.121327	0	0
EBNA1BP2	NC_000001.11	complement(43164174..43172570)		8.75387	-2.15728	-1.10921	2.73317e-08	1.52886e-07	0.000528922	8.75387	-4.13787	-2.04889	1.38522e-23	1.46645e-22	2.68068e-19	8.75387	-5.4699	-2.45152	1.73023e-32	1.82504e-31	3.34834e-28	8.75387	-6.02376	-2.59067	2.0015e-35	2.08891e-34	3.8733e-31	1267	10.0343	154.89	102.487	643	3.72388	61.7311	36.5225	311	2.09595	35.5765	22.5201	185	1.34555	25.5643	13.7339	244	1.41122	29.4329	14.8019	544	7.47342
MIR6733	NC_000001.11	complement(43171652..43171712)		0	#N/A	#N/A	#N/A	#N/A	#N/A	0	#N/A	#N/A	#N/A	#N/A	#N/A	0	#N/A	#N/A	#N/A	#N/A	#N/A	0	#N/A	#N/A	#N/A	#N/A	#N/A	0	0	0	0	0	0	0	0	0	0	0	0	0	0	0	0	0	0	0	0	0	0
CFAP57	NC_000001.11	43172330..43254358		0.120679	-1.85881	-0.894377	0.0149142	0.0339743	1	0.120679	-1.14606	-0.196683	0.58907	0.702904	1	0.120679	-1.57734	-0.657491	0.0730317	0.115363	1	0.120679	-11.0292	-3.46326	4.52645e-15	2.10195e-14	8.75958e-11	152	0.123229	1.90217	12.2953	93	0.0551346	0.913971	5.28241	125	0.0862358	1.46376	9.0515	108	0.08041	1.52771	8.01763	24	0.0142093	0.296354	1.45593	84	0.118129
LOC105378685	NC_000001.11	complement(43172791..43250916)		0	#N/A	#N/A	#N/A	#N/A	#N/A	0	#N/A	#N/A	#N/A	#N/A	#N/A	0	#N/A	#N/A	#N/A	#N/A	#N/A	0	#N/A	#N/A	#N/A	#N/A	#N/A	0	0	0	0	0	0	0	0	0	0	0	0	0	0	0	0	0	0	0	0	0	0
RNA5SP46	NC_000001.11	43196417..43196536		0	#N/A	#N/A	#N/A	#N/A	#N/A	0	#N/A	#N/A	#N/A	#N/A	#N/A	0	#N/A	#N/A	#N/A	#N/A	#N/A	0	#N/A	#N/A	#N/A	#N/A	#N/A	0	0	0	0	0	0	0	0	0	0	0	0	0	0	0	0	0	0	0	0	0	0
TMEM125	NC_000001.11	43269921..43274002		0	#N/A	#N/A	#N/A	#N/A	#N/A	0	#N/A	#N/A	#N/A	#N/A	#N/A	0	#N/A	#N/A	#N/A	#N/A	#N/A	0	#N/A	#N/A	#N/A	#N/A	#N/A	0	0	0	0	0	0	0	0	0	0	0	0	0	0	0	0	0	0	0	0	0	0
C1orf210	NC_000001.11	complement(43281865..43285840)		0.024462	14.3982	3.84782	0.289153	0.407956	1	0	1.08841	0.122219	0.97856	0.982339	1	0	1.04532	0.0639469	0.988664	0.992073	1	0	1.0503	0.0708063	0.987595	0.98927	1	0	0	0	0	4	0.048924	0.811018	0.2272	0	0	0	0	0	0	0	0	0	0	0	0	0	0
TIE1	NC_000001.11	43300895..43323110		0.0148008	45.268	5.50042	0.120361	0.203471	1	0.0129355	42.9043	5.42305	0.12636	0.205248	1	0.00580452	20.0456	4.32521	0.226317	0.310727	1	0.00309398	9.17106	3.19709	0.380842	0.471165	1	0	0	0	0	6	0.0131339	0.217722	0.340801	5	0.0127365	0.216188	0.36206	1	0.00274908	0.05223	0.0742373	0	0	0	0	0	0
MPL	NC_000001.11	43336875..43354464		0.024016	4.72209	2.23943	0.0862594	0.154667	1	0.00516939	-11.4606	-3.51861	0.255657	0.369187	1	0.00516939	-1.44236	-0.528434	0.738277	0.814356	1	0.00552194	1.38587	0.470796	0.74395	0.818789	1	1	0.00378068	0.0583588	0.0808898	12	0.033176	0.549962	0.681601	0	0	0	0	1	0.00347206	0.065966	0.0742373	4	0.0110439	0.230336	0.242655	1	0.00655811
LOC105378687	NC_000001.11	complement(43354684..43358673)		0	#N/A	#N/A	#N/A	#N/A	#N/A	0	#N/A	#N/A	#N/A	#N/A	#N/A	0	#N/A	#N/A	#N/A	#N/A	#N/A	0	#N/A	#N/A	#N/A	#N/A	#N/A	0	0	0	0	0	0	0	0	0	0	0	0	0	0	0	0	0	0	0	0	0	0
CDC20	NC_000001.11	43358955..43363203		25.7258	-14.8378	-3.8912	4.44926e-57	3.43494e-55	8.61021e-53	25.7258	-52.6251	-5.71768	4.43208e-87	4.14346e-85	8.57697e-83	25.7258	-477.514	-8.8994	7.78613e-58	1.89681e-56	1.50677e-53	25.7258	-164.48	-7.36177	4.07085e-82	1.63941e-80	7.87791e-78	1806	28.2661	436.318	146.087	200	2.28903	37.9455	11.36	37	0.492788	8.36455	2.67924	1	0.0143736	0.273086	0.0742373	21	0.240027	5.0061	1.27394	854	23.1855
ELOVL1	NC_000001.11	complement(43363397..43368074)		3.41351	-1.7939	-0.843098	0.000806711	0.00241229	1	3.41351	-2.51004	-1.32771	3.19201e-07	1.18609e-06	0.00617718	3.41351	-2.4766	-1.30836	3.91546e-07	1.18752e-06	0.00757721	3.41351	-2.90505	-1.53857	4.59966e-09	1.53325e-08	8.90126e-05	253	3.59663	55.5178	20.4651	190	1.97516	32.7424	10.792	104	1.25811	21.3551	7.53085	107	1.39694	26.5405	7.9434	109	1.1316	23.6012	6.61234	131	3.23039
MIR6734	NC_000001.11	complement(43364648..43364715)		0	#N/A	#N/A	#N/A	#N/A	#N/A	0	#N/A	#N/A	#N/A	#N/A	#N/A	0	#N/A	#N/A	#N/A	#N/A	#N/A	0	#N/A	#N/A	#N/A	#N/A	#N/A	0	0	0	0	0	0	0	0	0	0	0	0	0	0	0	0	0	0	0	0	0	0
MED8	NC_000001.11	complement(43383908..43389812)		4.7796	1.05163	0.072634	0.690592	0.78112	1	4.6564	1.10293	0.14134	0.440726	0.567687	1	4.83673	1.09889	0.136041	0.456905	0.550091	1	4.47325	1.01745	0.0249564	0.891987	0.949814	1	444	5.00033	77.1854	35.9151	546	4.49657	74.5401	31.0129	518	4.96427	84.2631	37.5094	443	4.58181	87.0502	32.8871	505	4.15336	86.624	30.6351	202	3.94617
LOC107984947	NC_000001.11	43385049..43385726		0	#N/A	#N/A	#N/A	#N/A	#N/A	0	#N/A	#N/A	#N/A	#N/A	#N/A	0	#N/A	#N/A	#N/A	#N/A	#N/A	0	#N/A	#N/A	#N/A	#N/A	#N/A	0	0	0	0	0	0	0	0	0	0	0	0	0	0	0	0	0	0	0	0	0	0
SZT2	NC_000001.11	43389884..43454247		0.356698	1.03463	0.0491145	0.82754	0.898347	1	0.496389	1.54946	0.631764	0.00489462	0.0109302	1	0.504227	1.50874	0.593345	0.00815612	0.0154692	1	0.519396	1.58907	0.668186	0.00290412	0.00572759	1	302	0.312037	4.81662	24.4287	625	0.472229	7.82818	35.5001	531	0.466878	7.92475	38.4508	560	0.53138	10.0957	41.5729	703	0.530453	11.0633	42.6465	214	0.38355
MIR6735	NC_000001.11	43448539..43448611		0	#N/A	#N/A	#N/A	#N/A	#N/A	0	#N/A	#N/A	#N/A	#N/A	#N/A	0	#N/A	#N/A	#N/A	#N/A	#N/A	0	#N/A	#N/A	#N/A	#N/A	#N/A	0	0	0	0	0	0	0	0	0	0	0	0	0	0	0	0	0	0	0	0	0	0
HYI	NC_000001.11	complement(43450607..43454241)		3.59713	1.44244	0.528513	0.0153522	0.0348853	1	5.14387	2.21615	1.14805	1.08994e-07	4.25254e-07	0.00210926	5.57539	2.29827	1.20055	2.46351e-08	8.2133e-08	0.000476738	5.06383	2.11764	1.08246	5.70959e-07	1.63152e-06	0.0110492	137	2.50641	38.6891	11.0819	268	3.58541	59.4357	15.2224	304	4.73276	80.3335	22.0132	343	5.76293	109.49	25.4634	349	4.66282	97.2496	21.1716	77	2.4436
PTPRF	NC_000001.11	43522238..43623672		3.076	-1.73956	-0.798724	1.12808e-09	7.30186e-09	2.18305e-05	3.97922	1.39493	0.480193	0.000236009	0.000639669	1	3.076	-1.35814	-0.441635	0.000749284	0.00164011	1	3.076	-1.67166	-0.741279	1.66341e-08	5.344e-08	0.000321903	4707	3.08597	47.6352	380.748	4193	2.01023	33.3238	238.163	6875	3.83557	65.1047	497.832	3663	2.20548	41.902	271.931	3553	1.70112	35.4792	215.538	2696	3.06603
KDM4A	NC_000001.11	43650118..43705518		2.03513	1.33487	0.416695	0.00118127	0.00343066	1	2.49556	1.76055	0.816029	2.04387e-10	1.00058e-09	3.95531e-06	2.22863	1.50651	0.591214	4.18628e-06	1.15391e-05	0.0810128	1.90586	1.31078	0.390422	0.00245747	0.00490062	1	1246	1.49567	23.0873	100.789	2250	1.97503	32.7402	127.8	2438	2.49036	42.2711	176.54	2033	2.24116	42.58	150.925	2020	1.77077	36.9318	122.541	750	1.56167
KDM4A-AS1	NC_000001.11	complement(43699724..43707341)		0	#N/A	#N/A	#N/A	#N/A	#N/A	0	#N/A	#N/A	#N/A	#N/A	#N/A	0	#N/A	#N/A	#N/A	#N/A	#N/A	0	#N/A	#N/A	#N/A	#N/A	#N/A	0	0	0	0	0	0	0	0	0	0	0	0	0	0	0	0	0	0	0	0	0	0
ST3GAL3	NC_000001.11	43707497..43931165		0.102387	-1.25798	-0.331106	0.0971672	0.170709	1	0.102387	-1.11211	-0.153295	0.443915	0.5713	1	0.116682	1.21356	0.27924	0.1577	0.228565	1	0.127383	1.34767	0.430471	0.0292927	0.0494754	1	262	0.0778988	1.20245	21.1931	386	0.0839247	1.39123	21.9248	313	0.0791925	1.34421	22.665	397	0.108402	2.05954	29.4722	552	0.119856	2.49977	33.4863	246	0.126874
LOC101929592	NC_000001.11	complement(43709392..43727343)		0	#N/A	#N/A	#N/A	#N/A	#N/A	0	#N/A	#N/A	#N/A	#N/A	#N/A	0	#N/A	#N/A	#N/A	#N/A	#N/A	0	#N/A	#N/A	#N/A	#N/A	#N/A	0	0	0	0	0	0	0	0	0	0	0	0	0	0	0	0	0	0	0	0	0	0
MIR6079	NC_000001.11	43838622..43838683		0	#N/A	#N/A	#N/A	#N/A	#N/A	0	#N/A	#N/A	#N/A	#N/A	#N/A	0	#N/A	#N/A	#N/A	#N/A	#N/A	0	#N/A	#N/A	#N/A	#N/A	#N/A	0	0	0	0	0	0	0	0	0	0	0	0	0	0	0	0	0	0	0	0	0	0
SHMT1P1	NC_000001.11	complement(43849421..43851956)		0	#N/A	#N/A	#N/A	#N/A	#N/A	0	#N/A	#N/A	#N/A	#N/A	#N/A	0	#N/A	#N/A	#N/A	#N/A	#N/A	0	#N/A	#N/A	#N/A	#N/A	#N/A	0	0	0	0	0	0	0	0	0	0	0	0	0	0	0	0	0	0	0	0	0	0
ARTN	NC_000001.11	43933320..43937240		0.121067	2.74494	1.45677	0.14008	0.230732	1	0.0442003	1.09356	0.129029	0.906204	0.982339	1	0.0999538	2.26683	1.18068	0.240866	0.325615	1	0.156823	3.77402	1.9161	0.0507431	0.0815733	1	3	0.0508815	0.78541	0.242669	12	0.148831	2.46718	0.681601	2	0.0288655	0.48996	0.144824	8	0.124608	2.36744	0.593899	14	0.173404	3.61658	0.849291	1	0.0294203
LOC105378688	NC_000001.11	complement(43937892..43940543)		0	#N/A	#N/A	#N/A	#N/A	#N/A	0	#N/A	#N/A	#N/A	#N/A	#N/A	0	#N/A	#N/A	#N/A	#N/A	#N/A	0	#N/A	#N/A	#N/A	#N/A	#N/A	0	0	0	0	0	0	0	0	0	0	0	0	0	0	0	0	0	0	0	0	0	0
LOC101929609	NC_000001.11	complement(43944370..43946853)		0	#N/A	#N/A	#N/A	#N/A	#N/A	0	#N/A	#N/A	#N/A	#N/A	#N/A	0	#N/A	#N/A	#N/A	#N/A	#N/A	0	#N/A	#N/A	#N/A	#N/A	#N/A	0	0	0	0	0	0	0	0	0	0	0	0	0	0	0	0	0	0	0	0	0	0
IPO13	NC_000001.11	43946806..43968022		4.1216	2.12975	1.09069	4.99674e-12	4.05286e-11	9.66968e-08	5.3654	2.98139	1.57598	1.62894e-23	1.71788e-22	3.15232e-19	3.78979	2.01749	1.01256	1.58918e-10	6.1828e-10	3.07538e-06	3.59782	1.95328	0.965898	1.1192e-09	3.86429e-09	2.16587e-05	686	2.15018	33.1904	55.4904	1864	4.27239	70.8238	105.875	2004	5.34514	90.728	145.114	1344	3.86873	73.5023	99.775	1482	3.39228	70.7508	89.9035	304	1.65285
DPH2	NC_000001.11	43969979..43973371		58.3608	-1.50745	-0.592113	0.00135781	0.00389237	1	58.3608	-4.44041	-2.15069	2.02572e-30	3.00397e-29	3.92018e-26	58.3608	-9.29189	-3.21597	1.53775e-63	4.3819e-62	2.97586e-59	58.3608	-10.6716	-3.41571	3.45325e-70	9.96093e-69	6.68273e-66	3499	68.5797	1058.6	283.034	2600	37.2647	617.741	147.68	733	12.2255	207.514	53.078	343	6.17396	117.3	25.4634	307	4.39423	91.6477	18.6237	1416	48.142
ATP6V0B	NC_000001.11	43974648..43978300		17.4976	1.31813	0.398492	0.0281064	0.0592419	1	13.1589	1.03447	0.0488912	0.789052	0.897135	1	15.9232	1.23555	0.305151	0.0934895	0.14385	1	15.1131	1.19703	0.259458	0.154561	0.220381	1	842	15.3284	236.611	68.1092	1165	15.509	257.095	66.1721	863	13.3692	226.928	62.4916	942	15.7491	299.218	69.9316	1096	14.571	303.898	66.4873	348	10.9894
B4GALT2	NC_000001.11	43979202..43991171		11.3258	-2.44032	-1.28707	1.58035e-23	2.7496e-22	3.05829e-19	11.3258	-2.11416	-1.08008	5.56167e-17	4.24072e-16	1.07629e-12	11.3258	-2.09694	-1.06829	9.97841e-17	5.45693e-16	1.93102e-12	11.3258	-1.85652	-0.892602	3.72892e-12	1.49499e-11	7.21621e-08	2006	11.1448	172.032	162.265	1101	4.47303	74.1498	62.5369	1055	4.98774	84.6615	76.3947	992	5.06141	96.162	73.6434	1324	5.37182	112.037	80.3186	1194	11.5068
CCDC24	NC_000001.11	43991247..43996528		0.461464	-1.34822	-0.431057	0.379	0.500911	1	0.461464	-1.06612	-0.0923722	0.85016	0.95188	1	1.17212	2.89227	1.5322	0.00101463	0.00218707	1	1.55278	3.92615	1.97312	2.13427e-05	5.30954e-05	0.413024	23	0.289578	4.46994	1.86047	42	0.386687	6.41015	2.3856	28	0.299989	5.09199	2.02754	98	1.13313	21.5285	7.27526	175	1.60904	33.5588	10.6161	29	0.63335
SLC6A9	NC_000001.11	complement(43996483..44031492)		1.11609	-2.26568	-1.17995	7.75175e-05	0.000277332	1	1.11609	-5.3224	-2.41208	4.7896e-15	3.23745e-14	9.26883e-11	1.11609	-5.8604	-2.551	1.2382e-16	6.74393e-16	2.39616e-12	1.11609	-7.27317	-2.86258	5.87204e-20	3.41588e-19	1.13636e-15	653	1.24039	19.1467	52.8211	439	0.609791	10.1086	24.9352	103	0.166491	2.826	7.45844	100	0.174446	3.31432	7.42373	127	0.176173	3.67433	7.70428	301	0.991788
LOC107984948	NC_000001.11	44030437..44040680		0	#N/A	#N/A	#N/A	#N/A	#N/A	0	#N/A	#N/A	#N/A	#N/A	#N/A	0	#N/A	#N/A	#N/A	#N/A	#N/A	0	#N/A	#N/A	#N/A	#N/A	#N/A	0	0	0	0	0	0	0	0	0	0	0	0	0	0	0	0	0	0	0	0	0	0
KLF17	NC_000001.11	44043927..44135140		0.462913	-2.44312	-1.28873	4.2619e-10	2.87784e-09	8.24762e-06	0.462913	-2.8485	-1.5102	5.66415e-13	3.36648e-12	1.09613e-08	0.462913	-4.01007	-2.00363	4.1337e-21	2.74224e-20	7.99954e-17	0.462913	-4.99073	-2.31925	1.137e-26	8.68194e-26	2.20033e-22	661	0.481921	7.43896	53.4682	303	0.161544	2.67792	17.2104	246	0.152623	2.5906	17.8134	166	0.111148	2.1117	12.3234	175	0.0931761	1.94332	10.6161	351	0.443905
LOC107984949	NC_000001.11	complement(44044565..44075089)		0	#N/A	#N/A	#N/A	#N/A	#N/A	0	#N/A	#N/A	#N/A	#N/A	#N/A	0	#N/A	#N/A	#N/A	#N/A	#N/A	0	#N/A	#N/A	#N/A	#N/A	#N/A	0	0	0	0	0	0	0	0	0	0	0	0	0	0	0	0	0	0	0	0	0	0
KRT8P47	NC_000001.11	complement(44103063..44104705)		0	#N/A	#N/A	#N/A	#N/A	#N/A	0	#N/A	#N/A	#N/A	#N/A	#N/A	0	#N/A	#N/A	#N/A	#N/A	#N/A	0	#N/A	#N/A	#N/A	#N/A	#N/A	0	0	0	0	0	0	0	0	0	0	0	0	0	0	0	0	0	0	0	0	0	0
RN7SL479P	NC_000001.11	complement(44117098..44117397)		0	#N/A	#N/A	#N/A	#N/A	#N/A	0	#N/A	#N/A	#N/A	#N/A	#N/A	0	#N/A	#N/A	#N/A	#N/A	#N/A	0	#N/A	#N/A	#N/A	#N/A	#N/A	0	0	0	0	0	0	0	0	0	0	0	0	0	0	0	0	0	0	0	0	0	0
LOC100129492	NC_000001.11	complement(44122054..44122595)		0	#N/A	#N/A	#N/A	#N/A	#N/A	0	#N/A	#N/A	#N/A	#N/A	#N/A	0	#N/A	#N/A	#N/A	#N/A	#N/A	0	#N/A	#N/A	#N/A	#N/A	#N/A	0	0	0	0	0	0	0	0	0	0	0	0	0	0	0	0	0	0	0	0	0	0
KLF18	NC_000001.11	complement(44137796..44141631)		0	#N/A	#N/A	#N/A	#N/A	#N/A	0	#N/A	#N/A	#N/A	#N/A	#N/A	0	#N/A	#N/A	#N/A	#N/A	#N/A	0	#N/A	#N/A	#N/A	#N/A	#N/A	0	0	0	0	0	0	0	0	0	0	0	0	0	0	0	0	0	0	0	0	0	0
LOC100419796	NC_000001.11	complement(44150801..44151645)		0	#N/A	#N/A	#N/A	#N/A	#N/A	0	#N/A	#N/A	#N/A	#N/A	#N/A	0	#N/A	#N/A	#N/A	#N/A	#N/A	0	#N/A	#N/A	#N/A	#N/A	#N/A	0	0	0	0	0	0	0	0	0	0	0	0	0	0	0	0	0	0	0	0	0	0
OOSP1P1	NC_000001.11	complement(44155028..44155301)		0	#N/A	#N/A	#N/A	#N/A	#N/A	0	#N/A	#N/A	#N/A	#N/A	#N/A	0	#N/A	#N/A	#N/A	#N/A	#N/A	0	#N/A	#N/A	#N/A	#N/A	#N/A	0	0	0	0	0	0	0	0	0	0	0	0	0	0	0	0	0	0	0	0	0	0
LOC105378689	NC_000001.11	complement(44172746..44174626)		0	#N/A	#N/A	#N/A	#N/A	#N/A	0	#N/A	#N/A	#N/A	#N/A	#N/A	0	#N/A	#N/A	#N/A	#N/A	#N/A	0	#N/A	#N/A	#N/A	#N/A	#N/A	0	0	0	0	0	0	0	0	0	0	0	0	0	0	0	0	0	0	0	0	0	0
LOC100130714	NC_000001.11	complement(44187939..44189099)		0	#N/A	#N/A	#N/A	#N/A	#N/A	0	#N/A	#N/A	#N/A	#N/A	#N/A	0	#N/A	#N/A	#N/A	#N/A	#N/A	0	#N/A	#N/A	#N/A	#N/A	#N/A	0	0	0	0	0	0	0	0	0	0	0	0	0	0	0	0	0	0	0	0	0	0
DMAP1	NC_000001.11	44213428..44220679		4.25475	1.64011	0.713796	0.00012359	0.000427488	1	3.77249	1.56301	0.644327	0.000579136	0.00149075	1	4.85347	1.93308	0.9509	3.05849e-07	9.35149e-07	0.00591879	4.8072	1.95646	0.968249	1.94408e-07	5.75786e-07	0.00376219	303	2.77856	42.8901	24.5096	622	4.17101	69.1432	35.3297	443	3.45693	58.6778	32.0785	558	4.69927	89.2817	41.4244	728	4.8753	101.681	44.1631	143	2.27469
ERI3	NC_000001.11	complement(44221070..44355298)		0.643112	-1.68779	-0.755139	7.4734e-09	4.41618e-08	0.000144625	0.643112	-1.56386	-0.645113	8.76032e-07	3.12728e-06	0.016953	0.643112	-1.45698	-0.542986	3.18608e-05	8.07556e-05	0.61657	0.643112	-1.52645	-0.610177	3.22423e-06	8.65649e-06	0.0623954	1172	0.580653	8.963	94.8029	1065	0.385844	6.39617	60.4921	813	0.342759	5.81797	58.871	953	0.433611	8.2382	70.7482	1151	0.416444	8.68552	69.8238	821	0.705572
ERI3-IT1	NC_000001.11	complement(44222595..44244283)		0	#N/A	#N/A	#N/A	#N/A	#N/A	0	#N/A	#N/A	#N/A	#N/A	#N/A	0	#N/A	#N/A	#N/A	#N/A	#N/A	0	#N/A	#N/A	#N/A	#N/A	#N/A	0	0	0	0	0	0	0	0	0	0	0	0	0	0	0	0	0	0	0	0	0	0
SNORA110	NC_000001.11	complement(44252344..44252559)		0	#N/A	#N/A	#N/A	#N/A	#N/A	0	#N/A	#N/A	#N/A	#N/A	#N/A	0	#N/A	#N/A	#N/A	#N/A	#N/A	0	#N/A	#N/A	#N/A	#N/A	#N/A	0	0	0	0	0	0	0	0	0	0	0	0	0	0	0	0	0	0	0	0	0	0
RNU6-369P	NC_000001.11	44390722..44390823		0	#N/A	#N/A	#N/A	#N/A	#N/A	0	#N/A	#N/A	#N/A	#N/A	#N/A	0	#N/A	#N/A	#N/A	#N/A	#N/A	0	#N/A	#N/A	#N/A	#N/A	#N/A	0	0	0	0	0	0	0	0	0	0	0	0	0	0	0	0	0	0	0	0	0	0
RNF220	NC_000001.11	44404846..44651724		0.357975	-1.02548	-0.0363052	0.778107	0.855595	1	0.357975	-1.03505	-0.0497034	0.70089	0.816103	1	0.357975	-1.02618	-0.0372818	0.77281	0.846293	1	0.357975	-1.08209	-0.113821	0.379494	0.470601	1	1338	0.360626	5.56665	108.231	1690	0.333089	5.52166	95.9922	1384	0.317429	5.38802	100.218	1387	0.343317	6.52271	102.967	1586	0.312174	6.51082	96.2125	760	0.355323
LOC107984951	NC_000001.11	44417480..44419465		0	#N/A	#N/A	#N/A	#N/A	#N/A	0	#N/A	#N/A	#N/A	#N/A	#N/A	0	#N/A	#N/A	#N/A	#N/A	#N/A	0	#N/A	#N/A	#N/A	#N/A	#N/A	0	0	0	0	0	0	0	0	0	0	0	0	0	0	0	0	0	0	0	0	0	0
MIR5584	NC_000001.11	44545493..44545552		0	#N/A	#N/A	#N/A	#N/A	#N/A	0	#N/A	#N/A	#N/A	#N/A	#N/A	0	#N/A	#N/A	#N/A	#N/A	#N/A	0	#N/A	#N/A	#N/A	#N/A	#N/A	0	0	0	0	0	0	0	0	0	0	0	0	0	0	0	0	0	0	0	0	0	0
LOC107984950	NC_000001.11	complement(44633284..44645482)		0	#N/A	#N/A	#N/A	#N/A	#N/A	0	#N/A	#N/A	#N/A	#N/A	#N/A	0	#N/A	#N/A	#N/A	#N/A	#N/A	0	#N/A	#N/A	#N/A	#N/A	#N/A	0	0	0	0	0	0	0	0	0	0	0	0	0	0	0	0	0	0	0	0	0	0
TMEM53	NC_000001.11	complement(44653247..44674608)		0.287258	-2.01756	-1.01261	0.00315652	0.0084008	1	0.299642	1.16729	0.223158	0.499213	0.630886	1	0.445889	1.66427	0.734888	0.023827	0.0416193	1	0.443662	1.66936	0.739297	0.0233079	0.0401568	1	77	0.239709	3.70016	6.22852	55	0.125207	2.07557	3.12401	120	0.317896	5.39594	8.68944	154	0.440284	8.36498	11.4326	178	0.404675	8.44005	10.7981	62	0.334807
C1orf228	NC_000001.11	44674696..44725591		0.0345581	1.07624	0.105993	0.831776	0.901662	1	0.0658101	2.21859	1.14964	0.0181438	0.036533	1	0.221649	7.17177	2.84233	1.9023e-09	6.8788e-09	3.68134e-05	0.169869	5.65996	2.50079	1.42475e-07	4.27015e-07	0.00275717	13	0.0169862	0.262199	1.05157	36	0.0343975	0.570211	2.0448	40	0.0444756	0.754925	2.89648	197	0.236394	4.49126	14.6248	223	0.212789	4.43801	13.528	23	0.0521301
LOC105378690	NC_000001.11	complement(44688328..44724119)		0	#N/A	#N/A	#N/A	#N/A	#N/A	0	#N/A	#N/A	#N/A	#N/A	#N/A	0	#N/A	#N/A	#N/A	#N/A	#N/A	0	#N/A	#N/A	#N/A	#N/A	#N/A	0	0	0	0	0	0	0	0	0	0	0	0	0	0	0	0	0	0	0	0	0	0
RNU5F-1	NC_000001.11	complement(44721786..44721901)		0	#N/A	#N/A	#N/A	#N/A	#N/A	0	#N/A	#N/A	#N/A	#N/A	#N/A	0	#N/A	#N/A	#N/A	#N/A	#N/A	0	#N/A	#N/A	#N/A	#N/A	#N/A	0	0	0	0	0	0	0	0	0	0	0	0	0	0	0	0	0	0	0	0	0	0
RNU5D-1	NC_000001.11	complement(44731069..44731168)		0	#N/A	#N/A	#N/A	#N/A	#N/A	0	#N/A	#N/A	#N/A	#N/A	#N/A	0	#N/A	#N/A	#N/A	#N/A	#N/A	0	#N/A	#N/A	#N/A	#N/A	#N/A	0	0	0	0	0	0	0	0	0	0	0	0	0	0	0	0	0	0	0	0	0	0
KIF2C	NC_000001.11	44739704..44767767		2.65569	-16.9615	-4.08419	4.11603e-51	2.51566e-49	7.96533e-47	2.65569	-62.5492	-5.96692	1.2304e-68	6.55944e-67	2.38108e-64	2.65569	-317.332	-8.30985	6.67506e-50	1.27709e-48	1.29176e-45	2.65569	-98.8852	-6.62768	1.85302e-67	4.99281e-66	3.58597e-63	989	2.34359	36.1759	80	108	0.187147	3.10235	6.13441	23	0.0463792	0.787238	1.66548	4	0.00870491	0.165385	0.296949	25	0.0432632	0.902313	1.51659	722	2.96778
RPS8	NC_000001.11	44775574..44778740		197.026	-1.25711	-0.330116	0.0271954	0.0576156	1	197.026	-2.3875	-1.2555	5.57887e-17	4.25215e-16	1.07962e-12	197.026	-3.96511	-1.98736	7.00923e-40	9.68368e-39	1.35643e-35	197.026	-3.76388	-1.91222	4.94187e-37	5.45753e-36	9.5635e-33	9338	196.084	3026.76	755.349	9233	141.776	2350.24	524.435	4353	77.7832	1320.29	315.209	2302	44.3926	843.419	170.894	3193	48.9642	1021.22	193.699	5435	197.968
SNORD55	NC_000001.11	44775865..44775938		0	#N/A	#N/A	#N/A	#N/A	#N/A	0	#N/A	#N/A	#N/A	#N/A	#N/A	0	#N/A	#N/A	#N/A	#N/A	#N/A	0	#N/A	#N/A	#N/A	#N/A	#N/A	0	0	0	0	0	0	0	0	0	0	0	0	0	0	0	0	0	0	0	0	0	0
SNORD46	NC_000001.11	44776492..44776589		0	#N/A	#N/A	#N/A	#N/A	#N/A	0	#N/A	#N/A	#N/A	#N/A	#N/A	0	#N/A	#N/A	#N/A	#N/A	#N/A	0	#N/A	#N/A	#N/A	#N/A	#N/A	0	0	0	0	0	0	0	0	0	0	0	0	0	0	0	0	0	0	0	0	0	0
SNORD38A	NC_000001.11	44777842..44777912		0	#N/A	#N/A	#N/A	#N/A	#N/A	0	#N/A	#N/A	#N/A	#N/A	#N/A	0	#N/A	#N/A	#N/A	#N/A	#N/A	0	#N/A	#N/A	#N/A	#N/A	#N/A	0	0	0	0	0	0	0	0	0	0	0	0	0	0	0	0	0	0	0	0	0	0
SNORD38B	NC_000001.11	44778390..44778458		0	#N/A	#N/A	#N/A	#N/A	#N/A	0	#N/A	#N/A	#N/A	#N/A	#N/A	0	#N/A	#N/A	#N/A	#N/A	#N/A	0	#N/A	#N/A	#N/A	#N/A	#N/A	0	0	0	0	0	0	0	0	0	0	0	0	0	0	0	0	0	0	0	0	0	0
RPS15AP11	NC_000001.11	complement(44780285..44780745)		0	#N/A	#N/A	#N/A	#N/A	#N/A	0	#N/A	#N/A	#N/A	#N/A	#N/A	0	#N/A	#N/A	#N/A	#N/A	#N/A	0	#N/A	#N/A	#N/A	#N/A	#N/A	0	0	0	0	0	0	0	0	0	0	0	0	0	0	0	0	0	0	0	0	0	0
BEST4	NC_000001.11	complement(44781836..44792828)		0.0367121	4.44954	2.15366	0.0677883	0.126335	1	0.0393332	5.11675	2.35523	0.0464441	0.0852658	1	0.0618905	7.70239	2.94531	0.0111109	0.0206037	1	0.0288853	3.6651	1.87385	0.119623	0.175977	1	1	0.0060495	0.0933804	0.0808898	8	0.0353901	0.586666	0.454401	6	0.0308873	0.524279	0.434472	11	0.0611125	1.16108	0.816611	6	0.0265071	0.552843	0.363982	1	0.0104937
PLK3	NC_000001.11	44799952..44805995		7.97813	10.4343	3.38326	5.39684e-47	2.87465e-45	1.0444e-42	4.83363	6.80324	2.76622	1.90189e-31	2.93037e-30	3.68054e-27	2.1853	2.96991	1.57042	8.69071e-11	3.43952e-10	1.68183e-06	0.902115	1.23981	0.31012	0.226274	0.305495	1	68	0.783598	12.0957	5.50051	922	7.76942	128.794	52.3697	496	4.8638	82.5578	35.9163	189	2.00016	38.0011	14.0309	104	0.875206	18.2536	6.30902	36	0.719608
TCTEX1D4	NC_000001.11	complement(44805908..44807456)		0.764029	24.2147	4.59781	0.00227481	0.00621644	1	0.780339	26.5304	4.72957	0.00171468	0.0041154	1	0.201533	6.54085	2.70948	0.0808299	0.126386	1	0.0214661	-6.34573	-2.66579	0.40568	0.490967	1	1	0.0429323	0.662706	0.0808898	39	1.2244	20.2969	2.2152	19	0.694141	11.7823	1.37583	7	0.275994	5.24364	0.519661	0	0	0	0	0	0
BTBD19	NC_000001.11	44807442..44814199		1.24209	10.0451	3.32842	3.1616e-09	1.94794e-08	6.11833e-05	0.989953	8.59876	3.10413	3.78867e-08	1.54062e-07	0.000733183	0.322733	2.6872	1.4261	0.013857	0.0253437	1	0.133245	-1.19516	-0.257203	0.684305	0.76265	1	8	0.078724	1.21519	0.647119	227	1.63349	27.0785	12.8936	90	0.75365	12.7924	6.51708	40	0.361489	6.86796	2.96949	13	0.0934228	1.94846	0.788627	11	0.187767
LOC107984952	NC_000001.11	44818067..44821994		0	#N/A	#N/A	#N/A	#N/A	#N/A	0	#N/A	#N/A	#N/A	#N/A	#N/A	0	#N/A	#N/A	#N/A	#N/A	#N/A	0	#N/A	#N/A	#N/A	#N/A	#N/A	0	0	0	0	0	0	0	0	0	0	0	0	0	0	0	0	0	0	0	0	0	0
PTCH2	NC_000001.11	complement(44819844..44842944)		0.314492	2.71792	1.4425	7.04895e-05	0.000253855	1	0.190082	1.76715	0.821428	0.0270706	0.0525815	1	0.324263	2.89404	1.53308	2.46778e-05	6.32742e-05	0.477565	0.345758	3.15755	1.6588	5.00445e-06	1.32152e-05	0.0968462	35	0.100756	1.55528	2.83114	158	0.33261	5.5137	8.97442	83	0.203326	3.45124	6.0102	118	0.311964	5.92703	8.76001	169	0.355291	7.41008	10.2522	28	0.139821
RNU5E-6P	NC_000001.11	complement(44819883..44819997)		0	#N/A	#N/A	#N/A	#N/A	#N/A	0	#N/A	#N/A	#N/A	#N/A	#N/A	0	#N/A	#N/A	#N/A	#N/A	#N/A	0	#N/A	#N/A	#N/A	#N/A	#N/A	0	0	0	0	0	0	0	0	0	0	0	0	0	0	0	0	0	0	0	0	0	0
EIF2B3	NC_000001.11	complement(44850522..44986722)		0.326151	-1.87279	-0.905189	4.48121e-08	2.4401e-07	0.000867203	0.326151	-2.63296	-1.39669	2.27796e-16	1.68642e-15	4.40831e-12	0.326151	-2.43206	-1.28218	2.74018e-14	1.31971e-13	5.30279e-10	0.326151	-3.15033	-1.6555	7.14542e-22	4.48096e-21	1.38278e-17	682	0.332996	5.14015	55.1669	455	0.162457	2.69307	25.844	279	0.115923	1.96767	20.2029	273	0.122415	2.32578	20.2668	266	0.0948482	1.97819	16.1365	377	0.319305
RNA5SP47	NC_000001.11	44932323..44932431		0	#N/A	#N/A	#N/A	#N/A	#N/A	0	#N/A	#N/A	#N/A	#N/A	#N/A	0	#N/A	#N/A	#N/A	#N/A	#N/A	0	#N/A	#N/A	#N/A	#N/A	#N/A	0	0	0	0	0	0	0	0	0	0	0	0	0	0	0	0	0	0	0	0	0	0
CCNB1IP1P1	NC_000001.11	44958088..44959576		0	#N/A	#N/A	#N/A	#N/A	#N/A	0	#N/A	#N/A	#N/A	#N/A	#N/A	0	#N/A	#N/A	#N/A	#N/A	#N/A	0	#N/A	#N/A	#N/A	#N/A	#N/A	0	0	0	0	0	0	0	0	0	0	0	0	0	0	0	0	0	0	0	0	0	0
LOC128192	NC_000001.11	complement(44988146..44988782)		0	#N/A	#N/A	#N/A	#N/A	#N/A	0	#N/A	#N/A	#N/A	#N/A	#N/A	0	#N/A	#N/A	#N/A	#N/A	#N/A	0	#N/A	#N/A	#N/A	#N/A	#N/A	0	0	0	0	0	0	0	0	0	0	0	0	0	0	0	0	0	0	0	0	0	0
MRPS17P1	NC_000001.11	complement(44991677..44992253)		0	#N/A	#N/A	#N/A	#N/A	#N/A	0	#N/A	#N/A	#N/A	#N/A	#N/A	0	#N/A	#N/A	#N/A	#N/A	#N/A	0	#N/A	#N/A	#N/A	#N/A	#N/A	0	0	0	0	0	0	0	0	0	0	0	0	0	0	0	0	0	0	0	0	0	0
HECTD3	NC_000001.11	complement(45002548..45011355)		4.21693	1.25783	0.330936	0.0347797	0.0712061	1	3.77224	1.21015	0.275183	0.0815659	0.140358	1	3.35331	-1.28455	-0.361264	0.0243118	0.0423812	1	3.35331	-1.50168	-0.586573	0.000306522	0.000677092	1	439	3.31454	51.1634	35.5106	786	4.33964	71.9387	44.6449	605	3.88708	65.979	43.8093	361	2.50313	47.5571	26.7997	361	1.99048	41.5142	21.8996	259	3.39209
UROD	NC_000001.11	45012133..45015669		12.6989	-1.44163	-0.527697	0.00447912	0.0115547	1	12.6989	-1.4949	-0.580045	0.0019115	0.0045539	1	12.6989	-2.12168	-1.08521	8.76721e-09	3.01766e-08	0.000169663	12.6989	-2.5574	-1.35468	1.27579e-12	5.26063e-12	2.4689e-08	624	11.7323	181.101	50.4753	536	7.3695	122.165	30.4449	506	8.09582	137.418	36.6405	298	5.14559	97.7613	22.1227	342	4.6959	97.9395	20.747	419	13.6654
ZSWIM5	NC_000001.11	complement(45016399..45206586)		0.0206894	1.1732	0.230447	0.414285	0.532031	1	0.093092	5.67177	2.5038	2.51099e-21	2.39609e-20	4.85927e-17	0.19541	11.4154	3.5129	2.01934e-41	2.92362e-40	3.90783e-37	0.221641	13.1517	3.71718	3.14879e-46	4.65927e-45	6.09354e-42	57	0.0199309	0.307655	4.61072	78	0.0199444	0.33062	4.43041	305	0.0907532	1.54044	22.0857	591	0.189783	3.60571	43.8743	707	0.180536	3.76533	42.8892	23	0.0139505
OSTCP5	NC_000001.11	complement(45069980..45070429)		0	#N/A	#N/A	#N/A	#N/A	#N/A	0	#N/A	#N/A	#N/A	#N/A	#N/A	0	#N/A	#N/A	#N/A	#N/A	#N/A	0	#N/A	#N/A	#N/A	#N/A	#N/A	0	0	0	0	0	0	0	0	0	0	0	0	0	0	0	0	0	0	0	0	0	0
LOC105378691	NC_000001.11	complement(45296560..45305531)		0	#N/A	#N/A	#N/A	#N/A	#N/A	0	#N/A	#N/A	#N/A	#N/A	#N/A	0	#N/A	#N/A	#N/A	#N/A	#N/A	0	#N/A	#N/A	#N/A	#N/A	#N/A	0	0	0	0	0	0	0	0	0	0	0	0	0	0	0	0	0	0	0	0	0	0
LINC01144	NC_000001.11	45303910..45305619		0	#N/A	#N/A	#N/A	#N/A	#N/A	0	#N/A	#N/A	#N/A	#N/A	#N/A	0	#N/A	#N/A	#N/A	#N/A	#N/A	0	#N/A	#N/A	#N/A	#N/A	#N/A	0	0	0	0	0	0	0	0	0	0	0	0	0	0	0	0	0	0	0	0	0	0
HPDL	NC_000001.11	45326873..45328675		69.6096	-3.78303	-1.91954	1.77248e-20	2.59995e-19	3.4301e-16	69.6096	-12.9909	-3.69942	4.01618e-64	1.88187e-62	7.77211e-60	69.6096	-26.7105	-4.73933	6.42323e-93	3.93491e-91	1.24302e-88	69.6096	-35.3415	-5.14329	1.71366e-99	1.07073e-97	3.31628e-95	2222	81.9566	1265.09	179.737	737	19.8783	329.525	41.8617	169	5.3044	90.0365	12.2376	66	2.23564	42.4751	4.89966	78	2.101	43.8193	4.73176	895	57.2627
MUTYH	NC_000001.11	complement(45329242..45340925)		0.616367	1.03677	0.0520934	0.878639	0.939906	1	0.590072	-1.43556	-0.521612	0.135985	0.218715	1	0.590072	-1.19234	-0.253794	0.462352	0.55562	1	0.590072	-1.4525	-0.538537	0.123812	0.181406	1	105	0.597631	9.22507	8.49343	121	0.503619	8.34855	6.87281	69	0.334197	5.67264	4.99643	101	0.527939	10.0303	7.49797	94	0.390719	8.14898	5.70238	59	0.582512
TOE1	NC_000001.11	45339457..45343978		5.53267	-1.30459	-0.383601	0.190337	0.296313	1	5.53267	-2.9895	-1.5799	1.54762e-07	5.92827e-07	0.00299496	5.53267	-3.17197	-1.66538	3.08289e-08	1.0188e-07	0.000596602	5.53267	-3.6466	-1.86655	8.00399e-10	2.79434e-09	1.54893e-05	461	6.77963	104.651	37.2902	402	4.32319	71.6659	22.8336	161	2.01484	34.1997	11.6583	133	1.79628	34.1277	9.87357	135	1.44988	30.2392	8.18959	168	4.28571
TESK2	NC_000001.11	complement(45343883..45491342)		0.016847	-1.07878	-0.109404	0.86487	0.929324	1	0.016847	-1.03314	-0.0470329	0.941972	0.982339	1	0.016847	-1.29746	-0.375696	0.56296	0.645782	1	0.016847	-1.41903	-0.504903	0.440167	0.526369	1	14	0.00631378	0.0974599	1.13246	63	0.0207766	0.344416	3.57841	46	0.0176534	0.299648	3.33095	33	0.0136676	0.259672	2.44983	29	0.00955106	0.199201	1.75925	35	0.0273803
CCDC163P	NC_000001.11	complement(45493926..45500079)		0	#N/A	#N/A	#N/A	#N/A	#N/A	0	#N/A	#N/A	#N/A	#N/A	#N/A	0	#N/A	#N/A	#N/A	#N/A	#N/A	0	#N/A	#N/A	#N/A	#N/A	#N/A	0	0	0	0	0	0	0	0	0	0	0	0	0	0	0	0	0	0	0	0	0	0
MMACHC	NC_000001.11	45500184..45511266		3.01373	-1.7792	-0.831226	0.00109205	0.00319206	1	3.01373	-4.42908	-2.14701	6.20162e-16	4.48314e-15	1.20014e-11	3.01373	-5.53459	-2.46848	3.11252e-20	1.99174e-19	6.02335e-16	3.01373	-5.55838	-2.47466	4.11312e-20	2.40458e-19	7.9597e-16	498	2.98818	46.1258	40.2831	399	1.75075	29.0224	22.6632	120	0.61273	10.4004	8.68944	86	0.473909	9.00382	6.38441	109	0.477636	9.96176	6.61234	292	3.03927
PRDX1	NC_000001.11	complement(45511035..45522890)		44.8673	1.69664	0.762682	4.16465e-06	1.77863e-05	0.0805943	32.6638	1.32705	0.408225	0.0138454	0.0286317	1	26.5284	-1.84408	-0.882904	1.12927e-07	3.57724e-07	0.00218535	26.5284	-3.56848	-1.83531	6.52469e-28	5.22169e-27	1.26266e-23	4909	27.5353	425.037	397.088	9303	38.1587	632.56	528.411	7107	33.9229	575.805	514.632	2555	13.1615	250.057	189.676	1767	7.23813	150.961	107.193	2623	25.5214
HMGB1P48	NC_000001.11	45530822..45532621		0	#N/A	#N/A	#N/A	#N/A	#N/A	0	#N/A	#N/A	#N/A	#N/A	#N/A	0	#N/A	#N/A	#N/A	#N/A	#N/A	0	#N/A	#N/A	#N/A	#N/A	#N/A	0	0	0	0	0	0	0	0	0	0	0	0	0	0	0	0	0	0	0	0	0	0
AKR1A1	NC_000001.11	45550779..45570051		4.53273	-1.28748	-0.364551	0.00490794	0.0125405	1	4.53273	-1.63743	-0.711437	5.96347e-08	2.3785e-07	0.00115405	4.53273	-2.37136	-1.24571	6.48895e-21	4.26854e-20	1.25574e-16	4.53273	-3.07355	-1.61991	4.42415e-33	4.26911e-32	8.56162e-29	1217	4.1993	64.8206	98.4429	1264	3.18938	52.8707	71.7953	898	2.63677	44.7563	65.026	548	1.73654	32.9926	40.6821	549	1.38341	28.8529	33.3043	813	4.86615
NASP	NC_000001.11	45583988..45618906		9.85178	-6.68479	-2.74088	1.36522e-102	4.41244e-100	2.64198e-98	9.85178	-5.36509	-2.4236	1.02304e-80	7.73352e-79	1.97978e-76	9.85178	-4.98313	-2.31705	1.33336e-74	5.11767e-73	2.58033e-70	9.85178	-3.84937	-1.94462	1.53767e-53	2.82137e-52	2.97571e-49	4894	9.32047	143.871	395.875	1023	1.4247	23.6173	58.1065	1006	1.63035	27.6735	72.8465	1117	1.95364	37.1174	82.9231	1812	2.52014	52.561	109.922	3143	10.3831
CCDC17	NC_000001.11	complement(45620044..45624787)		0.345792	3.47207	1.7958	0.00710624	0.0174535	1	0.157499	1.71349	0.776939	0.268202	0.384205	1	0.256963	2.6267	1.39325	0.0400652	0.0669366	1	0.14198	1.53645	0.6196	0.381034	0.471165	1	7	0.0981271	1.5147	0.566229	32	0.32803	5.43779	1.8176	13	0.155076	2.63224	0.941356	23	0.296099	5.6256	1.70746	15	0.153559	3.20268	0.909954	4	0.0972657
GPBP1L1	NC_000001.11	complement(45627304..45686691)		1.84813	1.25573	0.328521	0.0105001	0.0248359	1	1.63681	1.19597	0.258175	0.0452117	0.0831926	1	1.4808	-1.36212	-0.445858	0.000609851	0.00135062	1	1.4808	-1.46834	-0.554184	2.22909e-05	5.53285e-05	0.431373	1264	1.41542	21.8484	102.245	2156	1.76546	29.2663	122.461	1672	1.59325	27.0436	121.073	979	1.00679	19.128	72.6784	1131	0.924893	19.2899	68.6106	796	1.54618
RPS15AP10	NC_000001.11	complement(45645772..45646685)		0	#N/A	#N/A	#N/A	#N/A	#N/A	0	#N/A	#N/A	#N/A	#N/A	#N/A	0	#N/A	#N/A	#N/A	#N/A	#N/A	0	#N/A	#N/A	#N/A	#N/A	#N/A	0	0	0	0	0	0	0	0	0	0	0	0	0	0	0	0	0	0	0	0	0	0
RPL7AP16	NC_000001.11	complement(45650978..45651850)		0	#N/A	#N/A	#N/A	#N/A	#N/A	0	#N/A	#N/A	#N/A	#N/A	#N/A	0	#N/A	#N/A	#N/A	#N/A	#N/A	0	#N/A	#N/A	#N/A	#N/A	#N/A	0	0	0	0	0	0	0	0	0	0	0	0	0	0	0	0	0	0	0	0	0	0
TMEM69	NC_000001.11	45688175..45694436		9.03763	-1.30949	-0.389009	0.0444714	0.0882716	1	9.03763	-1.55722	-0.638973	0.00105132	0.00260247	1	9.03763	-2.16175	-1.1122	1.45924e-08	4.95109e-08	0.000282392	9.03763	-2.28469	-1.192	1.47623e-09	5.06331e-09	2.85681e-05	715	7.59326	117.21	57.8362	780	6.05745	100.415	44.3041	618	5.58497	94.7988	44.7506	367	3.57937	68.0047	27.2451	463	3.59084	74.8919	28.0873	569	10.482
IPP	NC_000001.11	complement(45694324..45750813)		0.423475	1.23404	0.303385	0.102217	0.177959	1	0.494694	1.55066	0.632887	0.000645298	0.00164899	1	0.531422	1.60065	0.678658	0.000241426	0.000558075	1	0.511713	1.56878	0.649648	0.000458256	0.000993708	1	242	0.284891	4.3976	19.5753	454	0.390834	6.4789	25.7872	472	0.472842	8.02598	34.1785	465	0.50273	9.55141	34.5204	579	0.497777	10.3818	35.1242	208	0.424753
LOC105378693	NC_000001.11	45750896..45760837		0	#N/A	#N/A	#N/A	#N/A	#N/A	0	#N/A	#N/A	#N/A	#N/A	#N/A	0	#N/A	#N/A	#N/A	#N/A	#N/A	0	#N/A	#N/A	#N/A	#N/A	#N/A	0	0	0	0	0	0	0	0	0	0	0	0	0	0	0	0	0	0	0	0	0	0
RPL6P1	NC_000001.11	45781259..45781958		0	#N/A	#N/A	#N/A	#N/A	#N/A	0	#N/A	#N/A	#N/A	#N/A	#N/A	0	#N/A	#N/A	#N/A	#N/A	#N/A	0	#N/A	#N/A	#N/A	#N/A	#N/A	0	0	0	0	0	0	0	0	0	0	0	0	0	0	0	0	0	0	0	0	0	0
MAST2	NC_000001.11	45786992..46036124		0.726356	2.03145	1.02251	1.09825e-15	1.19059e-14	2.12532e-11	0.718802	2.16156	1.11207	3.15586e-18	2.57798e-17	6.10723e-14	0.364203	1.0505	0.0710802	0.581332	0.663981	1	0.359639	-1.0264	-0.0375889	0.771291	0.844187	1	1293	0.345146	5.32769	104.591	3886	0.758543	12.5744	220.725	3133	0.711663	12.0797	226.867	1459	0.357666	6.79532	108.312	1718	0.334904	6.98488	104.22	808	0.374132
TMA16P2	NC_000001.11	complement(45845338..45847719)		0	#N/A	#N/A	#N/A	#N/A	#N/A	0	#N/A	#N/A	#N/A	#N/A	#N/A	0	#N/A	#N/A	#N/A	#N/A	#N/A	0	#N/A	#N/A	#N/A	#N/A	#N/A	0	0	0	0	0	0	0	0	0	0	0	0	0	0	0	0	0	0	0	0	0	0
LOC105378694	NC_000001.11	complement(45867050..45907500)		0	#N/A	#N/A	#N/A	#N/A	#N/A	0	#N/A	#N/A	#N/A	#N/A	#N/A	0	#N/A	#N/A	#N/A	#N/A	#N/A	0	#N/A	#N/A	#N/A	#N/A	#N/A	0	0	0	0	0	0	0	0	0	0	0	0	0	0	0	0	0	0	0	0	0	0
PIK3R3	NC_000001.11	complement(46040140..46176495)		1.65169	2.51479	1.33044	1.47544e-25	2.84769e-24	2.85527e-21	2.40262	3.93275	1.97554	1.85222e-54	6.29949e-53	3.58441e-50	2.90923	4.56435	2.19041	1.10461e-66	3.48564e-65	2.13764e-62	3.20281	5.12847	2.35853	4.87276e-77	1.66925e-75	9.42977e-73	1340	0.653531	10.0879	108.392	4337	1.54676	25.6408	246.342	5729	2.37766	40.3582	414.848	6482	2.90328	55.1595	481.206	8573	3.05342	63.6833	520.069	782	0.661572
LOC101929626	NC_000001.11	46133371..46139081		0	#N/A	#N/A	#N/A	#N/A	#N/A	0	#N/A	#N/A	#N/A	#N/A	#N/A	0	#N/A	#N/A	#N/A	#N/A	#N/A	0	#N/A	#N/A	#N/A	#N/A	#N/A	0	0	0	0	0	0	0	0	0	0	0	0	0	0	0	0	0	0	0	0	0	0
LOC105378695	NC_000001.11	complement(46170857..46175000)		0	#N/A	#N/A	#N/A	#N/A	#N/A	0	#N/A	#N/A	#N/A	#N/A	#N/A	0	#N/A	#N/A	#N/A	#N/A	#N/A	0	#N/A	#N/A	#N/A	#N/A	#N/A	0	0	0	0	0	0	0	0	0	0	0	0	0	0	0	0	0	0	0	0	0	0
TSPAN1	NC_000001.11	46175077..46196489		0.314236	133.919	7.06522	1.107e-06	5.07924e-06	0.0214226	0.0214317	9.97418	3.3182	0.0260657	0.0508026	1	0.063946	28.652	4.84056	0.000927338	0.00200973	1	0.0600847	27.676	4.79056	0.00106133	0.00221543	1	0	0	0	0	108	0.245276	4.06596	6.13441	9	0.0237854	0.403731	0.651708	11	0.0313739	0.596075	0.816611	36	0.0816494	1.70291	2.18389	1	0.00538725
POMGNT1	NC_000001.11	complement(46188681..46220305)		1.19419	1.22417	0.291807	0.118056	0.200143	1	0.991769	1.08088	0.112207	0.550894	0.664645	1	0.991769	1.02909	0.0413685	0.825793	0.891953	1	0.991769	1.04284	0.0605191	0.747901	0.822415	1	409	0.860059	13.2759	33.0839	673	1.03489	17.1554	38.2265	521	0.932293	15.8247	37.7266	473	0.913449	17.3547	35.1143	609	0.935222	19.5054	36.9441	308	1.12348
LURAP1	NC_000001.11	46203334..46221256		0.0676531	3.49205	1.80407	0.0245993	0.0527832	1	0.0202934	-1.55449	-0.636442	0.499372	0.631047	1	0.0311452	1.70158	0.766878	0.359484	0.456257	1	0.0614047	3.51881	1.81509	0.0247059	0.0423713	1	4	0.0148417	0.229098	0.323559	23	0.0624059	1.03451	1.3064	2	0.00631487	0.107188	0.144824	7	0.0238529	0.453183	0.519661	34	0.0921289	1.92148	2.06256	4	0.0257451
RAD54L	NC_000001.11	46247695..46278477		1.23599	-4.16484	-2.05826	1.12639e-18	1.49368e-17	2.1798e-14	1.23599	-8.5514	-3.09616	7.33728e-35	1.29083e-33	1.41991e-30	1.23599	-8.05834	-3.01048	4.5327e-34	5.12606e-33	8.77168e-30	1.23599	-6.1135	-2.612	5.37351e-27	4.14859e-26	1.03988e-22	551	1.19035	18.3744	44.5703	216	0.341233	5.65666	12.2688	69	0.126848	2.15311	4.99643	74	0.146816	2.78937	5.49356	115	0.181432	3.78402	6.97632	342	1.28162
LRRC41	NC_000001.11	complement(46278400..46303366)		5.17266	-1.08748	-0.120994	0.340248	0.462089	1	5.17266	1.06226	0.0871397	0.49254	0.624165	1	5.17266	-1.17022	-0.226779	0.0746915	0.117727	1	5.17266	-1.2304	-0.29913	0.0189953	0.0332661	1	2073	5.52164	85.2325	167.685	2499	4.86753	80.6895	141.943	2233	5.06136	85.9112	161.696	1748	4.27591	81.2383	129.767	2045	3.97791	82.9648	124.057	1044	4.82368
UQCRH	NC_000001.11	46303613..46316777		12.0388	-1.70905	-0.773194	5.47146e-06	2.30422e-05	0.105884	12.0388	-2.59579	-1.37617	1.02806e-15	7.2929e-15	1.9895e-11	12.0388	-3.20176	-1.67887	1.59316e-22	1.12009e-21	3.08307e-18	12.0388	-3.30779	-1.72587	1.32257e-23	8.84863e-23	2.55943e-19	2364	11.9416	184.331	191.224	1594	5.88811	97.6078	90.5394	1029	4.42323	75.0796	74.5119	715	3.31695	63.0189	53.0797	922	3.40124	70.9377	55.9319	1385	12.1359
NSUN4	NC_000001.11	46340177..46365152		1.51333	1.00413	0.00594094	0.965432	0.992098	1	1.68852	1.20955	0.274471	0.0453947	0.0835056	1	1.73168	1.18734	0.247736	0.0702187	0.111331	1	1.52977	1.07719	0.107271	0.436176	0.522161	1	540	1.43783	22.1944	43.6805	803	1.56351	25.9185	45.6105	750	1.69935	28.8447	54.309	721	1.76306	33.4964	53.5251	812	1.57892	32.9306	49.2589	344	1.58884
FAAH	NC_000001.11	46394267..46413848		0.197628	-1.80753	-0.854018	0.0722467	0.13316	1	0.197628	-3.95731	-1.98452	0.000129546	0.000362123	1	0.197628	-1.14353	-0.193497	0.678782	0.759014	1	0.322769	1.7871	0.837618	0.0674133	0.105303	1	47	0.159616	2.46384	3.80182	42	0.104304	1.72906	2.3856	20	0.0577987	0.981071	1.44824	46	0.143468	2.72575	3.41492	123	0.305053	6.36231	7.46163	40	0.235639
FAAHP1	NC_000001.11	46433827..46445702		0	#N/A	#N/A	#N/A	#N/A	#N/A	0	#N/A	#N/A	#N/A	#N/A	#N/A	0	#N/A	#N/A	#N/A	#N/A	#N/A	0	#N/A	#N/A	#N/A	#N/A	#N/A	0	0	0	0	0	0	0	0	0	0	0	0	0	0	0	0	0	0	0	0	0	0
LINC01398	NC_000001.11	complement(46446673..46449704)		0	#N/A	#N/A	#N/A	#N/A	#N/A	0	#N/A	#N/A	#N/A	#N/A	#N/A	0	#N/A	#N/A	#N/A	#N/A	#N/A	0	#N/A	#N/A	#N/A	#N/A	#N/A	0	0	0	0	0	0	0	0	0	0	0	0	0	0	0	0	0	0	0	0	0	0
DMBX1	NC_000001.11	46489837..46514226		0	#N/A	#N/A	#N/A	#N/A	#N/A	0	#N/A	#N/A	#N/A	#N/A	#N/A	0	#N/A	#N/A	#N/A	#N/A	#N/A	0	#N/A	#N/A	#N/A	#N/A	#N/A	0	0	0	0	0	0	0	0	0	0	0	0	0	0	0	0	0	0	0	0	0	0
LOC105378696	NC_000001.11	complement(46533509..46535501)		0	#N/A	#N/A	#N/A	#N/A	#N/A	0	#N/A	#N/A	#N/A	#N/A	#N/A	0	#N/A	#N/A	#N/A	#N/A	#N/A	0	#N/A	#N/A	#N/A	#N/A	#N/A	0	0	0	0	0	0	0	0	0	0	0	0	0	0	0	0	0	0	0	0	0	0
MKNK1-AS1	NC_000001.11	46538696..46570255		0	#N/A	#N/A	#N/A	#N/A	#N/A	0	#N/A	#N/A	#N/A	#N/A	#N/A	0	#N/A	#N/A	#N/A	#N/A	#N/A	0	#N/A	#N/A	#N/A	#N/A	#N/A	0	0	0	0	0	0	0	0	0	0	0	0	0	0	0	0	0	0	0	0	0	0
KNCN	NC_000001.11	complement(46545638..46551657)		0	-1.04137	-0.058478	0.989487	0.992098	1	0.0471492	42.9034	5.42302	0.12525	0.203702	1	0.303543	259.371	8.01887	0.0224476	0.0393854	1	0.209995	183.68	7.52105	0.0323881	0.0541731	1	0	0	0	0	0	0	0	0	9	0.0846041	1.43606	0.651708	26	0.263773	5.01144	1.93017	28	0.225886	4.71117	1.69858	0	0
MKNK1	NC_000001.11	complement(46557407..46607140)		0.659749	1.82994	0.871798	3.07713e-09	1.89896e-08	5.95486e-05	0.738175	2.20293	1.13943	9.7841e-15	6.50213e-14	1.89342e-10	1.71569	4.89204	2.29044	4.79122e-57	1.13917e-55	9.27198e-53	1.84948	5.40729	2.43491	2.85119e-64	7.08352e-63	5.51762e-60	250	0.334289	5.16011	20.2225	667	0.6522	10.8116	37.8857	655	0.745303	12.6507	47.4299	1489	1.8285	34.7398	110.539	1907	1.86219	38.8387	115.686	172	0.398951
MOB3C	NC_000001.11	complement(46607715..46616891)		0.779083	2.22523	1.15395	0.000524435	0.00162768	1	0.707809	2.16667	1.11548	0.00088696	0.00221992	1	0.9061	2.64203	1.40164	2.44607e-05	6.27345e-05	0.473363	1.21858	3.64735	1.86685	1.52627e-08	4.92276e-08	0.000295365	49	0.355084	5.4811	3.9636	164	0.869064	14.4066	9.31522	112	0.690657	11.7232	8.11014	145	0.964986	18.3338	10.7644	227	1.2013	25.0549	13.7706	27	0.339397
LOC105378697	NC_000001.11	complement(46621695..46625821)		0	#N/A	#N/A	#N/A	#N/A	#N/A	0	#N/A	#N/A	#N/A	#N/A	#N/A	0	#N/A	#N/A	#N/A	#N/A	#N/A	0	#N/A	#N/A	#N/A	#N/A	#N/A	0	0	0	0	0	0	0	0	0	0	0	0	0	0	0	0	0	0	0	0	0	0
ATPAF1	NC_000001.11	complement(46635039..46668427)		1.20594	-1.68327	-0.751268	7.16273e-08	3.79828e-07	0.00138613	1.20594	-1.17401	-0.231448	0.0942303	0.159529	1	1.20594	-1.15763	-0.211176	0.125	0.186237	1	1.20594	-1.09302	-0.128321	0.351695	0.442933	1	583	1.16118	17.9241	47.1588	469	0.68309	11.3237	26.6392	550	0.93219	15.8229	39.8266	571	1.04445	19.8435	42.3895	699	1.01672	21.2051	42.4039	362	1.25069
NENFP1	NC_000001.11	complement(46665910..46666375)		0	#N/A	#N/A	#N/A	#N/A	#N/A	0	#N/A	#N/A	#N/A	#N/A	#N/A	0	#N/A	#N/A	#N/A	#N/A	#N/A	0	#N/A	#N/A	#N/A	#N/A	#N/A	0	0	0	0	0	0	0	0	0	0	0	0	0	0	0	0	0	0	0	0	0	0
TEX38	NC_000001.11	46669344..46673603		0.021345	-1.1151	-0.157176	0.911158	0.96313	1	0.0749315	3.7756	1.9167	0.121805	0.198934	1	0.135214	6.48396	2.69688	0.0250319	0.0435017	1	0.293421	14.406	3.8486	0.00113325	0.00235685	1	1	0.0156108	0.24097	0.0808898	3	0.0342468	0.567713	0.1704	2	0.0265684	0.45097	0.144824	10	0.143365	2.72381	0.742373	26	0.296409	6.18202	1.57725	1	0.0270791
EFCAB14-AS1	NC_000001.11	46674036..46692098		0	#N/A	#N/A	#N/A	#N/A	#N/A	0	#N/A	#N/A	#N/A	#N/A	#N/A	0	#N/A	#N/A	#N/A	#N/A	#N/A	0	#N/A	#N/A	#N/A	#N/A	#N/A	0	0	0	0	0	0	0	0	0	0	0	0	0	0	0	0	0	0	0	0	0	0
EFCAB14	NC_000001.11	complement(46675159..46719064)		0.839324	1.03327	0.047213	0.782413	0.859091	1	0.880929	1.16506	0.220405	0.198242	0.301011	1	0.812564	-1.13176	-0.178573	0.299904	0.392696	1	0.812564	-1.1118	-0.152896	0.375724	0.467715	1	530	0.802763	12.3915	42.8716	745	0.825165	13.6788	42.3161	610	0.786233	13.3455	44.1713	487	0.677421	12.8704	36.1536	653	0.722299	15.0646	39.6133	313	0.822366
LOC105378698	NC_000001.11	complement(46685083..46686666)		0	#N/A	#N/A	#N/A	#N/A	#N/A	0	#N/A	#N/A	#N/A	#N/A	#N/A	0	#N/A	#N/A	#N/A	#N/A	#N/A	0	#N/A	#N/A	#N/A	#N/A	#N/A	0	0	0	0	0	0	0	0	0	0	0	0	0	0	0	0	0	0	0	0	0	0
LOC101929349	NC_000001.11	46735522..46743132		0	#N/A	#N/A	#N/A	#N/A	#N/A	0	#N/A	#N/A	#N/A	#N/A	#N/A	0	#N/A	#N/A	#N/A	#N/A	#N/A	0	#N/A	#N/A	#N/A	#N/A	#N/A	0	0	0	0	0	0	0	0	0	0	0	0	0	0	0	0	0	0	0	0	0	0
LOC105378699	NC_000001.11	46765056..46772172		0	#N/A	#N/A	#N/A	#N/A	#N/A	0	#N/A	#N/A	#N/A	#N/A	#N/A	0	#N/A	#N/A	#N/A	#N/A	#N/A	0	#N/A	#N/A	#N/A	#N/A	#N/A	0	0	0	0	0	0	0	0	0	0	0	0	0	0	0	0	0	0	0	0	0	0
CYP4B1	NC_000001.11	46798995..46819349		0	#N/A	#N/A	#N/A	#N/A	#N/A	0	#N/A	#N/A	#N/A	#N/A	#N/A	0	#N/A	#N/A	#N/A	#N/A	#N/A	0	#N/A	#N/A	#N/A	#N/A	#N/A	0	0	0	0	0	0	0	0	0	0	0	0	0	0	0	0	0	0	0	0	0	0
CYP4Z2P	NC_000001.11	complement(46843095..46900475)		0	#N/A	#N/A	#N/A	#N/A	#N/A	0	#N/A	#N/A	#N/A	#N/A	#N/A	0	#N/A	#N/A	#N/A	#N/A	#N/A	0	#N/A	#N/A	#N/A	#N/A	#N/A	0	0	0	0	0	0	0	0	0	0	0	0	0	0	0	0	0	0	0	0	0	0
LOC100533627	NC_000001.11	46891526..46892830		0	#N/A	#N/A	#N/A	#N/A	#N/A	0	#N/A	#N/A	#N/A	#N/A	#N/A	0	#N/A	#N/A	#N/A	#N/A	#N/A	0	#N/A	#N/A	#N/A	#N/A	#N/A	0	0	0	0	0	0	0	0	0	0	0	0	0	0	0	0	0	0	0	0	0	0
CYP4A11	NC_000001.11	complement(46929174..46941484)		0	#N/A	#N/A	#N/A	#N/A	#N/A	0	#N/A	#N/A	#N/A	#N/A	#N/A	0	#N/A	#N/A	#N/A	#N/A	#N/A	0	#N/A	#N/A	#N/A	#N/A	#N/A	0	0	0	0	0	0	0	0	0	0	0	0	0	0	0	0	0	0	0	0	0	0
CYP4X1	NC_000001.11	46961364..47055432		0.00176738	-6.79053	-2.76353	0.100334	0.175256	1	0.00176738	-5.62895	-2.49287	0.140144	0.224138	1	0.00176738	-1.24403	-0.315024	0.799462	0.870461	1	0.00176738	-2.24204	-1.16481	0.391677	0.47955	1	5	0.00353475	0.0545627	0.404449	1	0.000516966	0.0085698	0.0568001	1	0.000601587	0.0102113	0.072412	1	0.000649243	0.012335	0.0742373	1	0.000516275	0.0107676	0.0606636	0	0
CYP4A26P	NC_000001.11	complement(46967679..46967874)		0	#N/A	#N/A	#N/A	#N/A	#N/A	0	#N/A	#N/A	#N/A	#N/A	#N/A	0	#N/A	#N/A	#N/A	#N/A	#N/A	0	#N/A	#N/A	#N/A	#N/A	#N/A	0	0	0	0	0	0	0	0	0	0	0	0	0	0	0	0	0	0	0	0	0	0
CYP4A43P	NC_000001.11	complement(46994392..46994502)		0	#N/A	#N/A	#N/A	#N/A	#N/A	0	#N/A	#N/A	#N/A	#N/A	#N/A	0	#N/A	#N/A	#N/A	#N/A	#N/A	0	#N/A	#N/A	#N/A	#N/A	#N/A	0	0	0	0	0	0	0	0	0	0	0	0	0	0	0	0	0	0	0	0	0	0
CYP4A27P	NC_000001.11	complement(47000898..47001087)		0	#N/A	#N/A	#N/A	#N/A	#N/A	0	#N/A	#N/A	#N/A	#N/A	#N/A	0	#N/A	#N/A	#N/A	#N/A	#N/A	0	#N/A	#N/A	#N/A	#N/A	#N/A	0	0	0	0	0	0	0	0	0	0	0	0	0	0	0	0	0	0	0	0	0	0
CYP4A44P	NC_000001.11	complement(47002995..47003148)		0	#N/A	#N/A	#N/A	#N/A	#N/A	0	#N/A	#N/A	#N/A	#N/A	#N/A	0	#N/A	#N/A	#N/A	#N/A	#N/A	0	#N/A	#N/A	#N/A	#N/A	#N/A	0	0	0	0	0	0	0	0	0	0	0	0	0	0	0	0	0	0	0	0	0	0
[truncated: 58,809 more rows]
[truncated: 18 more columns]
