# Supplementary material for: Remodeling of Mitochondria–Endoplasmic Reticulum Contact Sites Accompanies LUHMES Differentiation
Source: Biomolecules. 2025 Jan 14;15(1):126. doi: 10.3390/biom15010126 (PMC11764118; doi:10.3390/biom15010126)
Supplement: Supplementary file 1 [file biomolecules-15-00126-s001.zip › Supplementary Table 2_ GO terms Birch n=30, threshold =0.75, mincount = 50 enrichment results.xlsx]

## Sheet: cluster1
	Unnamed: 0	total_counts	observed_counts	pvalue	FDR	Bonferroni	Holm-Bonferroni	Obs-Exp	GOID	GO_description	class
0	GO:0140297	1	1	0	0	0	0	0.951091	GO:0140297	DNA-binding transcription factor binding	molecular_function
1	GO:1904762	1	1	0	0	0	0	0.951091	GO:1904762	positive regulation of myofibroblast differentiation	biological_process
2	GO:1990578	1	1	0	0	0	0	0.951091	GO:1990578	perinuclear endoplasmic reticulum membrane	cellular_component
3	GO:0097006	1	1	0	0	0	0	0.951091	GO:0097006	regulation of plasma lipoprotein particle levels	biological_process
4	GO:0042094	1	1	0	0	0	0	0.951091	GO:0042094	{'id': 'http://purl.obolibrary.org/obo/', 'class': 'NA', 'description': 'NA'}
5	GO:0006272	1	1	0	0	0	0	0.951091	GO:0006272	leading strand elongation	biological_process
6	GO:0006287	1	1	0	0	0	0	0.951091	GO:0006287	base-excision repair, gap-filling	biological_process
7	GO:0071400	1	1	0	0	0	0	0.951091	GO:0071400	cellular response to oleic acid	biological_process
8	GO:0043292	1	1	0	0	0	0	0.951091	GO:0043292	contractile fiber	cellular_component
9	GO:0000921	1	1	0	0	0	0	0.951091	GO:0000921	septin ring assembly	biological_process
10	GO:1990700	1	1	0	0	0	0	0.951091	GO:1990700	nucleolar chromatin organization	biological_process
11	GO:1904044	1	1	0	0	0	0	0.951091	GO:1904044	response to aldosterone	biological_process
12	GO:1904976	1	1	0	0	0	0	0.951091	GO:1904976	cellular response to bleomycin	biological_process
13	GO:0034085	1	1	0	0	0	0	0.951091	GO:0034085	establishment of sister chromatid cohesion	biological_process
14	GO:0032077	1	1	0	0	0	0	0.951091	GO:0032077	positive regulation of deoxyribonuclease activity	biological_process
15	GO:0032139	1	1	0	0	0	0	0.951091	GO:0032139	dinucleotide insertion or deletion binding	molecular_function
16	GO:0016896	1	1	0	0	0	0	0.951091	GO:0016896	exoribonuclease activity, producing 5'-phosphomonoesters	molecular_function
17	GO:0043626	1	1	0	0	0	0	0.951091	GO:0043626	PCNA complex	cellular_component
18	GO:0070557	1	1	0	0	0	0	0.951091	GO:0070557	PCNA-p21 complex	cellular_component
19	GO:1903566	1	1	0	0	0	0	0.951091	GO:1903566	positive regulation of protein localization to cilium	biological_process
20	GO:0007354	1	1	0	0	0	0	0.951091	GO:0007354	zygotic determination of anterior/posterior axis, embryo	biological_process
21	GO:0051656	1	1	0	0	0	0	0.951091	GO:0051656	establishment of organelle localization	biological_process
22	GO:0004614	2	2	0	0	0	0	1.90218	GO:0004614	phosphoglucomutase activity	molecular_function
23	GO:0030894	1	1	0	0	0	0	0.951091	GO:0030894	replisome	cellular_component
24	GO:0006264	2	2	0	0	0	0	1.90218	GO:0006264	mitochondrial DNA replication	biological_process
25	GO:1903376	1	1	0	0	0	0	0.951091	GO:1903376	regulation of oxidative stress-induced neuron intrinsic apoptotic signaling pathway	biological_process
26	GO:0033567	1	1	0	0	0	0	0.951091	GO:0033567	DNA replication, Okazaki fragment processing	biological_process
27	GO:0038132	1	1	0	0	0	0	0.951091	GO:0038132	neuregulin binding	molecular_function
28	GO:0034398	1	1	0	0	0	0	0.951091	GO:0034398	telomere tethering at nuclear periphery	biological_process
29	GO:1903118	1	1	0	0	0	0	0.951091	GO:1903118	urate homeostasis	biological_process
30	GO:0001913	1	1	0	0	0	0	0.951091	GO:0001913	T cell mediated cytotoxicity	biological_process
31	GO:2000431	1	1	0	0	0	0	0.951091	GO:2000431	regulation of cytokinesis, actomyosin contractile ring assembly	biological_process
32	GO:0097149	2	2	0	0	0	0	1.90218	GO:0097149	centralspindlin complex	cellular_component
33	GO:0071930	2	2	0	0	0	0	1.90218	GO:0071930	negative regulation of transcription involved in G1/S transition of mitotic cell cycle	biological_process
34	GO:0071466	3	3	0	0	0	0	2.85327	GO:0071466	cellular response to xenobiotic stimulus	biological_process
35	GO:0035189	1	1	0	0	0	0	0.951091	GO:0035189	Rb-E2F complex	cellular_component
36	GO:0010700	1	1	0	0	0	0	0.951091	GO:0010700	negative regulation of norepinephrine secretion	biological_process
37	GO:0031686	1	1	0	0	0	0	0.951091	GO:0031686	A1 adenosine receptor binding	molecular_function
38	GO:0080135	1	1	0	0	0	0	0.951091	GO:0080135	regulation of cellular response to stress	biological_process
39	GO:0045031	1	1	0	0	0	0	0.951091	GO:0045031	G protein-coupled ATP receptor activity	molecular_function
40	GO:0051100	1	1	0	0	0	0	0.951091	GO:0051100	negative regulation of binding	biological_process
41	GO:0070694	1	1	0	0	0	0	0.951091	GO:0070694	deoxyribonucleoside 5'-monophosphate N-glycosidase activity	molecular_function
42	GO:0090075	1	1	0	0	0	0	0.951091	GO:0090075	relaxation of muscle	biological_process
43	GO:0009159	1	1	0	0	0	0	0.951091	GO:0009159	deoxyribonucleoside monophosphate catabolic process	biological_process
44	GO:0010424	1	1	0	0	0	0	0.951091	GO:0010424	DNA methylation on cytosine within a CG sequence	biological_process
45	GO:0010990	1	1	0	0	0	0	0.951091	GO:0010990	regulation of SMAD protein complex assembly	biological_process
46	GO:0018424	1	1	0	0	0	0	0.951091	GO:0018424	peptidyl-glutamic acid poly-ADP-ribosylation	biological_process
47	GO:0003886	1	1	0	0	0	0	0.951091	GO:0003886	DNA (cytosine-5-)-methyltransferase activity	molecular_function
48	GO:0043504	3	3	0	0	0	0	2.85327	GO:0043504	mitochondrial DNA repair	biological_process
49	GO:0036211	1	1	0	0	0	0	0.951091	GO:0036211	protein modification process	biological_process
50	GO:0008973	1	1	0	0	0	0	0.951091	GO:0008973	phosphopentomutase activity	molecular_function
51	GO:0010260	1	1	0	0	0	0	0.951091	GO:0010260	animal organ senescence	biological_process
52	GO:0000217	1	1	0	0	0	0	0.951091	GO:0000217	DNA secondary structure binding	molecular_function
53	GO:0033678	1	1	0	0	0	0	0.951091	GO:0033678	5'-3' DNA/RNA helicase activity	molecular_function
54	GO:0008275	1	1	0	0	0	0	0.951091	GO:0008275	gamma-tubulin small complex	cellular_component
55	GO:0099607	1	1	0	0	0	0	0.951091	GO:0099607	lateral attachment of mitotic spindle microtubules to kinetochore	biological_process
56	GO:0099606	1	1	0	0	0	0	0.951091	GO:0099606	microtubule plus-end directed mitotic chromosome migration	biological_process
57	GO:0043515	3	3	0	0	0	0	2.85327	GO:0043515	kinetochore binding	molecular_function
58	GO:0003993	1	1	0	0	0	0	0.951091	GO:0003993	acid phosphatase activity	molecular_function
59	GO:0120154	1	1	0	0	0	0	0.951091	GO:0120154	negative regulation of ERBB4 signaling pathway	biological_process
60	GO:0007079	1	1	0	0	0	0	0.951091	GO:0007079	mitotic chromosome movement towards spindle pole	biological_process
61	GO:0010849	1	1	0	0	0	0	0.951091	GO:0010849	regulation of proton-transporting ATPase activity, rotational mechanism	biological_process
62	GO:0010939	1	1	0	0	0	0	0.951091	GO:0010939	regulation of necrotic cell death	biological_process
63	GO:2000276	1	1	0	0	0	0	0.951091	GO:2000276	negative regulation of oxidative phosphorylation uncoupler activity	biological_process
64	GO:0003431	1	1	0	0	0	0	0.951091	GO:0003431	growth plate cartilage chondrocyte development	biological_process
65	GO:0002638	1	1	0	0	0	0	0.951091	GO:0002638	negative regulation of immunoglobulin production	biological_process
66	GO:2001198	1	1	0	0	0	0	0.951091	GO:2001198	regulation of dendritic cell differentiation	biological_process
67	GO:0045621	2	2	0	0	0	0	1.90218	GO:0045621	positive regulation of lymphocyte differentiation	biological_process
68	GO:0072431	1	1	0	0	0	0	0.951091	GO:0072431	{'id': 'http://purl.obolibrary.org/obo/', 'class': 'NA', 'description': 'NA'}
69	GO:1905221	1	1	0	0	0	0	0.951091	GO:1905221	positive regulation of platelet formation	biological_process
70	GO:2001229	1	1	0	0	0	0	0.951091	GO:2001229	negative regulation of response to gamma radiation	biological_process
71	GO:1901329	1	1	0	0	0	0	0.951091	GO:1901329	regulation of odontoblast differentiation	biological_process
72	GO:0030037	1	1	0	0	0	0	0.951091	GO:0030037	actin filament reorganization involved in cell cycle	biological_process
73	GO:0002189	2	2	0	0	0	0	1.90218	GO:0002189	ribose phosphate diphosphokinase complex	cellular_component
74	GO:0051270	1	1	0	0	0	0	0.951091	GO:0051270	regulation of cellular component movement	biological_process
75	GO:0004749	2	2	0	0	0	0	1.90218	GO:0004749	ribose phosphate diphosphokinase activity	molecular_function
76	GO:0000788	1	1	0	0	0	0	0.951091	GO:0000788	{'id': 'http://purl.obolibrary.org/obo/', 'class': 'NA', 'description': 'NA'}
77	GO:2000627	1	1	0	0	0	0	0.951091	GO:2000627	positive regulation of miRNA catabolic process	biological_process
78	GO:0097222	1	1	0	0	0	0	0.951091	GO:0097222	mitochondrial mRNA polyadenylation	biological_process
79	GO:0071042	1	1	0	0	0	0	0.951091	GO:0071042	nuclear polyadenylation-dependent mRNA catabolic process	biological_process
80	GO:0044265	1	1	0	0	0	0	0.951091	GO:0044265	cellular macromolecule catabolic process	biological_process
81	GO:0001573	1	1	0	0	0	0	0.951091	GO:0001573	ganglioside metabolic process	biological_process
82	GO:0030719	1	1	0	0	0	0	0.951091	GO:0030719	P granule organization	biological_process
83	GO:0035755	1	1	0	0	0	0	0.951091	GO:0035755	cardiolipin hydrolase activity	molecular_function
84	GO:0070194	1	1	0	0	0	0	0.951091	GO:0070194	synaptonemal complex disassembly	biological_process
85	GO:0007127	1	1	0	0	0	0	0.951091	GO:0007127	meiosis I	biological_process
86	GO:0090435	1	1	0	0	0	0	0.951091	GO:0090435	protein localization to nuclear envelope	biological_process
87	GO:0098536	1	1	0	0	0	0	0.951091	GO:0098536	deuterosome	cellular_component
88	GO:0033823	1	1	0	0	0	0	0.951091	GO:0033823	procollagen glucosyltransferase activity	molecular_function
89	GO:0050211	1	1	0	0	0	0	0.951091	GO:0050211	procollagen galactosyltransferase activity	molecular_function
90	GO:0019285	1	1	0	0	0	0	0.951091	GO:0019285	glycine betaine biosynthetic process from choline	biological_process
91	GO:0008812	1	1	0	0	0	0	0.951091	GO:0008812	choline dehydrogenase activity	molecular_function
92	GO:0000957	1	1	0	0	0	0	0.951091	GO:0000957	mitochondrial RNA catabolic process	biological_process
93	GO:0000963	1	1	0	0	0	0	0.951091	GO:0000963	mitochondrial RNA processing	biological_process
94	GO:0000964	1	1	0	0	0	0	0.951091	GO:0000964	mitochondrial RNA 5'-end processing	biological_process
95	GO:1904951	1	1	0	0	0	0	0.951091	GO:1904951	positive regulation of establishment of protein localization	biological_process
96	GO:0000965	1	1	0	0	0	0	0.951091	GO:0000965	mitochondrial RNA 3'-end processing	biological_process
97	GO:0004654	1	1	0	0	0	0	0.951091	GO:0004654	polyribonucleotide nucleotidyltransferase activity	molecular_function
98	GO:0035927	1	1	0	0	0	0	0.951091	GO:0035927	RNA import into mitochondrion	biological_process
99	GO:0030954	1	1	0	0	0	0	0.951091	GO:0030954	astral microtubule nucleation	biological_process
100	GO:0035928	1	1	0	0	0	0	0.951091	GO:0035928	rRNA import into mitochondrion	biological_process
101	GO:0043631	1	1	0	0	0	0	0.951091	GO:0043631	RNA polyadenylation	biological_process
102	GO:0045025	1	1	0	0	0	0	0.951091	GO:0045025	mitochondrial degradosome	cellular_component
103	GO:0046386	1	1	0	0	0	0	0.951091	GO:0046386	deoxyribose phosphate catabolic process	biological_process
104	GO:0002432	1	1	0	0	0	0	0.951091	GO:0002432	granuloma formation	biological_process
105	GO:0040001	1	1	0	0	0	0	0.951091	GO:0040001	establishment of mitotic spindle localization	biological_process
106	GO:0035312	1	1	0	0	0	0	0.951091	GO:0035312	5'-3' exodeoxyribonuclease activity	molecular_function
107	GO:2001200	1	1	0	0	0	0	0.951091	GO:2001200	positive regulation of dendritic cell differentiation	biological_process
108	GO:2000426	1	1	0	0	0	0	0.951091	GO:2000426	negative regulation of apoptotic cell clearance	biological_process
109	GO:0050786	2	2	0	0	0	0	1.90218	GO:0050786	RAGE receptor binding	molecular_function
110	GO:0000406	1	1	0	0	0	0	0.951091	GO:0000406	double-strand/single-strand DNA junction binding	molecular_function
111	GO:0002204	1	1	0	0	0	0	0.951091	GO:0002204	somatic recombination of immunoglobulin genes involved in immune response	biological_process
112	GO:0043371	1	1	0	0	0	0	0.951091	GO:0043371	negative regulation of CD4-positive, alpha-beta T cell differentiation	biological_process
113	GO:0035868	1	1	0	0	0	0	0.951091	GO:0035868	alphav-beta3 integrin-HMGB1 complex	cellular_component
114	GO:0032425	1	1	0	0	0	0	0.951091	GO:0032425	positive regulation of mismatch repair	biological_process
115	GO:0019724	1	1	0	0	0	0	0.951091	GO:0019724	B cell mediated immunity	biological_process
116	GO:0032072	1	1	0	0	0	0	0.951091	GO:0032072	regulation of restriction endodeoxyribonuclease activity	biological_process
117	GO:0032075	1	1	0	0	0	0	0.951091	GO:0032075	positive regulation of nuclease activity	biological_process
118	GO:0032301	2	2	0	0	0	0	1.90218	GO:0032301	MutSalpha complex	cellular_component
119	GO:0002840	1	1	0	0	0	0	0.951091	GO:0002840	regulation of T cell mediated immune response to tumor cell	biological_process
120	GO:0045624	1	1	0	0	0	0	0.951091	GO:0045624	positive regulation of T-helper cell differentiation	biological_process
121	GO:0071636	1	1	0	0	0	0	0.951091	GO:0071636	positive regulation of transforming growth factor beta production	biological_process
122	GO:1904899	1	1	0	0	0	0	0.951091	GO:1904899	positive regulation of hepatic stellate cell proliferation	biological_process
123	GO:2000491	1	1	0	0	0	0	0.951091	GO:2000491	positive regulation of hepatic stellate cell activation	biological_process
124	GO:0002643	1	1	0	0	0	0	0.951091	GO:0002643	regulation of tolerance induction	biological_process
125	GO:0033566	1	1	0	0	0	0	0.951091	GO:0033566	gamma-tubulin complex localization	biological_process
126	GO:0051415	1	1	0	0	0	0	0.951091	GO:0051415	microtubule nucleation by interphase microtubule organizing center	biological_process
127	GO:0001773	1	1	0	0	0	0	0.951091	GO:0001773	myeloid dendritic cell activation	biological_process
128	GO:2000685	1	1	0	0	0	0	0.951091	GO:2000685	positive regulation of cellular response to X-ray	biological_process
129	GO:0017055	1	1	0	0	0	0	0.951091	GO:0017055	negative regulation of RNA polymerase II transcription preinitiation complex assembly	biological_process
130	GO:0044378	1	1	0	0	0	0	0.951091	GO:0044378	non-sequence-specific DNA binding, bending	molecular_function
131	GO:0003868	1	1	0	0	0	0	0.951091	GO:0003868	4-hydroxyphenylpyruvate dioxygenase activity	molecular_function
132	GO:0006610	2	2	0	0	0	0	1.90218	GO:0006610	ribosomal protein import into nucleus	biological_process
133	GO:1902975	3	3	0	0	0	0	2.85327	GO:1902975	mitotic DNA replication initiation	biological_process
134	GO:1905775	1	1	0	0	0	0	0.951091	GO:1905775	negative regulation of DNA helicase activity	biological_process
135	GO:0005658	1	1	0	0	0	0	0.951091	GO:0005658	alpha DNA polymerase:primase complex	cellular_component
136	GO:0033555	1	1	0	0	0	0	0.951091	GO:0033555	multicellular organismal response to stress	biological_process
137	GO:1902969	1	1	0	0	0	0	0.951091	GO:1902969	mitotic DNA replication	biological_process
138	GO:0044220	1	1	0	0	0	0	0.951091	GO:0044220	host cell perinuclear region of cytoplasm	cellular_component
139	GO:0090068	1	1	0	0	0	0	0.951091	GO:0090068	positive regulation of cell cycle process	biological_process
140	GO:0071899	1	1	0	0	0	0	0.951091	GO:0071899	obsolete negative regulation of estrogen receptor binding	biological_process
141	GO:0032714	1	1	0	0	0	0	0.951091	GO:0032714	negative regulation of interleukin-5 production	biological_process
142	GO:0048232	1	1	0	0	0	0	0.951091	GO:0048232	male gamete generation	biological_process
143	GO:0032696	1	1	0	0	0	0	0.951091	GO:0032696	negative regulation of interleukin-13 production	biological_process
144	GO:0048569	1	1	0	0	0	0	0.951091	GO:0048569	post-embryonic animal organ development	biological_process
145	GO:0050613	1	1	0	0	0	0	0.951091	GO:0050613	delta14-sterol reductase activity	molecular_function
146	GO:0071387	1	1	0	0	0	0	0.951091	GO:0071387	cellular response to cortisol stimulus	biological_process
147	GO:0000022	2	2	0	0	0	0	1.90218	GO:0000022	mitotic spindle elongation	biological_process
148	GO:1903429	1	1	0	0	0	0	0.951091	GO:1903429	regulation of cell maturation	biological_process
149	GO:0021693	1	1	0	0	0	0	0.951091	GO:0021693	cerebellar Purkinje cell layer structural organization	biological_process
150	GO:0021685	1	1	0	0	0	0	0.951091	GO:0021685	cerebellar granular layer structural organization	biological_process
151	GO:1990134	1	1	0	0	0	0	0.951091	GO:1990134	epithelial cell apoptotic process involved in palatal shelf morphogenesis	biological_process
152	GO:0045061	1	1	0	0	0	0	0.951091	GO:0045061	thymic T cell selection	biological_process
153	GO:0008297	1	1	0	0	0	0	0.951091	GO:0008297	single-stranded DNA exodeoxyribonuclease activity	molecular_function
154	GO:0071449	1	1	0	0	0	0	0.951091	GO:0071449	cellular response to lipid hydroperoxide	biological_process
155	GO:0009912	1	1	0	0	0	0	0.951091	GO:0009912	auditory receptor cell fate commitment	biological_process
156	GO:0035978	1	1	0	0	0	0	0.951091	GO:0035978	histone H2A-S139 phosphorylation	biological_process
157	GO:0051307	1	1	0	0	0	0	0.951091	GO:0051307	meiotic chromosome separation	biological_process
158	GO:0035501	1	1	0	0	0	0	0.951091	GO:0035501	MH1 domain binding	molecular_function
159	GO:0031052	2	2	0	0	0	0	1.90218	GO:0031052	chromosome breakage	biological_process
160	GO:0015067	1	1	0	0	0	0	0.951091	GO:0015067	amidinotransferase activity	molecular_function
161	GO:0014889	1	1	0	0	0	0	0.951091	GO:0014889	muscle atrophy	biological_process
162	GO:0061484	1	1	0	0	0	0	0.951091	GO:0061484	hematopoietic stem cell homeostasis	biological_process
163	GO:0071219	1	1	0	0	0	0	0.951091	GO:0071219	cellular response to molecule of bacterial origin	biological_process
164	GO:0060061	1	1	0	0	0	0	0.951091	GO:0060061	Spemann organizer formation	biological_process
165	GO:0003057	1	1	0	0	0	0	0.951091	GO:0003057	regulation of the force of heart contraction by chemical signal	biological_process
166	GO:0060232	1	1	0	0	0	0	0.951091	GO:0060232	delamination	biological_process
167	GO:0014740	1	1	0	0	0	0	0.951091	GO:0014740	negative regulation of muscle hyperplasia	biological_process
168	GO:0060234	1	1	0	0	0	0	0.951091	GO:0060234	neuroblast delamination	biological_process
169	GO:0046870	1	1	0	0	0	0	0.951091	GO:0046870	cadmium ion binding	molecular_function
170	GO:0015068	1	1	0	0	0	0	0.951091	GO:0015068	glycine amidinotransferase activity	molecular_function
171	GO:0031111	1	1	0	0	0	0	0.951091	GO:0031111	negative regulation of microtubule polymerization or depolymerization	biological_process
172	GO:0062076	1	1	0	0	0	0	0.951091	GO:0062076	acyl-CoA delta5-desaturase activity	molecular_function
173	GO:0046079	1	1	0	0	0	0	0.951091	GO:0046079	dUMP catabolic process	biological_process
174	GO:0006753	1	1	0	0	0	0	0.951091	GO:0006753	nucleoside phosphate metabolic process	biological_process
175	GO:0009191	1	1	0	0	0	0	0.951091	GO:0009191	ribonucleoside diphosphate catabolic process	biological_process
176	GO:0046456	1	1	0	0	0	0	0.951091	GO:0046456	icosanoid biosynthetic process	biological_process
177	GO:0045485	1	1	0	0	0	0	0.951091	GO:0045485	omega-6 fatty acid desaturase activity	molecular_function
178	GO:0019303	1	1	0	0	0	0	0.951091	GO:0019303	D-ribose catabolic process	biological_process
179	GO:0019693	2	2	0	0	0	0	1.90218	GO:0019693	ribose phosphate metabolic process	biological_process
180	GO:0044715	1	1	0	0	0	0	0.951091	GO:0044715	8-oxo-dGDP phosphatase activity	molecular_function
181	GO:0051908	1	1	0	0	0	0	0.951091	GO:0051908	double-stranded DNA 5'-3' exodeoxyribonuclease activity	molecular_function
182	GO:0006463	1	1	0	0	0	0	0.951091	GO:0006463	steroid hormone receptor complex assembly	biological_process
183	GO:1903126	1	1	0	0	0	0	0.951091	GO:1903126	negative regulation of centriole-centriole cohesion	biological_process
184	GO:0051299	1	1	0	0	0	0	0.951091	GO:0051299	centrosome separation	biological_process
185	GO:0031262	3	3	0	0	0	0	2.85327	GO:0031262	Ndc80 complex	cellular_component
186	GO:0043489	1	1	0	0	0	0	0.951091	GO:0043489	RNA stabilization	biological_process
187	GO:1905323	1	1	0	0	0	0	0.951091	GO:1905323	telomerase holoenzyme complex assembly	biological_process
188	GO:0003131	1	1	0	0	0	0	0.951091	GO:0003131	mesodermal-endodermal cell signaling	biological_process
189	GO:0004514	1	1	0	0	0	0	0.951091	GO:0004514	nicotinate-nucleotide diphosphorylase (carboxylating) activity	molecular_function
190	GO:0047280	1	1	0	0	0	0	0.951091	GO:0047280	nicotinamide phosphoribosyltransferase activity	molecular_function
191	GO:1905377	1	1	0	0	0	0	0.951091	GO:1905377	response to D-galactose	biological_process
192	GO:0006045	1	1	0	0	0	0	0.951091	GO:0006045	N-acetylglucosamine biosynthetic process	biological_process
193	GO:0046380	1	1	0	0	0	0	0.951091	GO:0046380	N-acetylneuraminate biosynthetic process	biological_process
194	GO:0099186	1	1	0	0	0	0	0.951091	GO:0099186	structural constituent of postsynapse	molecular_function
195	GO:0050124	1	1	0	0	0	0	0.951091	GO:0050124	N-acylneuraminate-9-phosphatase activity	molecular_function
196	GO:0070195	1	1	0	0	0	0	0.951091	GO:0070195	growth hormone receptor complex	cellular_component
197	GO:0051271	1	1	0	0	0	0	0.951091	GO:0051271	negative regulation of cellular component movement	biological_process
198	GO:0046898	1	1	0	0	0	0	0.951091	GO:0046898	response to cycloheximide	biological_process
199	GO:0051391	1	1	0	0	0	0	0.951091	GO:0051391	tRNA acetylation	biological_process
200	GO:0106162	1	1	0	0	0	0	0.951091	GO:0106162	mRNA N-acetyltransferase activity	molecular_function
201	GO:0036344	1	1	0	0	0	0	0.951091	GO:0036344	platelet morphogenesis	biological_process
202	GO:1904812	1	1	0	0	0	0	0.951091	GO:1904812	rRNA acetylation involved in maturation of SSU-rRNA	biological_process
203	GO:1990883	1	1	0	0	0	0	0.951091	GO:1990883	rRNA cytidine N-acetyltransferase activity	molecular_function
204	GO:0019530	1	1	0	0	0	0	0.951091	GO:0019530	taurine metabolic process	biological_process
205	GO:0004903	1	1	0	0	0	0	0.951091	GO:0004903	growth hormone receptor activity	molecular_function
206	GO:0031081	1	1	0	0	0	0	0.951091	GO:0031081	{'id': 'http://purl.obolibrary.org/obo/', 'class': 'NA', 'description': 'NA'}
207	GO:0005916	1	1	0	0	0	0	0.951091	GO:0005916	fascia adherens	cellular_component
208	GO:0070762	1	1	0	0	0	0	0.951091	GO:0070762	nuclear pore transmembrane ring	cellular_component
209	GO:0052858	1	1	0	0	0	0	0.951091	GO:0052858	peptidyl-lysine acetyltransferase activity	molecular_function
210	GO:0006164	2	2	0	0	0	0	1.90218	GO:0006164	purine nucleotide biosynthetic process	biological_process
211	GO:0047499	1	1	0	0	0	0	0.951091	GO:0047499	calcium-independent phospholipase A2 activity	molecular_function
212	GO:2000105	1	1	0	0	0	0	0.951091	GO:2000105	positive regulation of DNA-dependent DNA replication	biological_process
213	GO:0000796	2	2	0	0	0	0	1.90218	GO:0000796	condensin complex	cellular_component
214	GO:0000797	2	2	0	0	0	0	1.90218	GO:0000797	{'id': 'http://purl.obolibrary.org/obo/', 'class': 'NA', 'description': 'NA'}
215	GO:0010032	2	2	0	0	0	0	1.90218	GO:0010032	meiotic chromosome condensation	biological_process
216	GO:0000799	1	1	0	0	0	0	0.951091	GO:0000799	{'id': 'http://purl.obolibrary.org/obo/', 'class': 'NA', 'description': 'NA'}
217	GO:1900363	1	1	0	0	0	0	0.951091	GO:1900363	regulation of mRNA polyadenylation	biological_process
218	GO:1990446	1	1	0	0	0	0	0.951091	GO:1990446	U1 snRNP binding	molecular_function
219	GO:0070685	1	1	0	0	0	0	0.951091	GO:0070685	macropinocytic cup	cellular_component
220	GO:0051754	3	3	0	0	0	0	2.85327	GO:0051754	meiotic sister chromatid cohesion, centromeric	biological_process
221	GO:0046521	1	1	0	0	0	0	0.951091	GO:0046521	sphingoid catabolic process	biological_process
222	GO:0060481	1	1	0	0	0	0	0.951091	GO:0060481	lobar bronchus epithelium development	biological_process
223	GO:1900060	1	1	0	0	0	0	0.951091	GO:1900060	negative regulation of ceramide biosynthetic process	biological_process
224	GO:1905364	1	1	0	0	0	0	0.951091	GO:1905364	regulation of endosomal vesicle fusion	biological_process
225	GO:0033593	1	1	0	0	0	0	0.951091	GO:0033593	BRCA2-MAGE-D1 complex	cellular_component
226	GO:0071681	1	1	0	0	0	0	0.951091	GO:0071681	cellular response to indole-3-methanol	biological_process
227	GO:0035101	1	1	0	0	0	0	0.951091	GO:0035101	FACT complex	cellular_component
228	GO:0046885	1	1	0	0	0	0	0.951091	GO:0046885	regulation of hormone biosynthetic process	biological_process
229	GO:0070512	1	1	0	0	0	0	0.951091	GO:0070512	positive regulation of histone H4-K20 methylation	biological_process
230	GO:0044818	1	1	0	0	0	0	0.951091	GO:0044818	mitotic G2/M transition checkpoint	biological_process
231	GO:0000333	1	1	0	0	0	0	0.951091	GO:0000333	telomerase catalytic core complex	cellular_component
232	GO:0001172	1	1	0	0	0	0	0.951091	GO:0001172	transcription, RNA-templated	biological_process
233	GO:0003721	1	1	0	0	0	0	0.951091	GO:0003721	telomerase RNA reverse transcriptase activity	molecular_function
234	GO:0000942	4	4	0	0	0	0	3.80436	GO:0000942	{'id': 'http://purl.obolibrary.org/obo/', 'class': 'NA', 'description': 'NA'}
235	GO:0003964	1	1	0	0	0	0	0.951091	GO:0003964	RNA-directed DNA polymerase activity	molecular_function
236	GO:0061767	1	1	0	0	0	0	0.951091	GO:0061767	negative regulation of lung blood pressure	biological_process
237	GO:0002520	1	1	0	0	0	0	0.951091	GO:0002520	immune system development	biological_process
238	GO:0086063	1	1	0	0	0	0	0.951091	GO:0086063	voltage-gated sodium channel activity involved in SA node cell action potential	molecular_function
239	GO:0086067	1	1	0	0	0	0	0.951091	GO:0086067	AV node cell to bundle of His cell communication	biological_process
240	GO:0098912	1	1	0	0	0	0	0.951091	GO:0098912	membrane depolarization during atrial cardiac muscle cell action potential	biological_process
241	GO:0072492	1	1	0	0	0	0	0.951091	GO:0072492	host cell mitochondrial intermembrane space	cellular_component
242	GO:0021873	2	2	0	0	0	0	1.90218	GO:0021873	forebrain neuroblast division	biological_process
243	GO:0014034	1	1	0	0	0	0	0.951091	GO:0014034	neural crest cell fate commitment	biological_process
244	GO:0044345	1	1	0	0	0	0	0.951091	GO:0044345	stromal-epithelial cell signaling involved in prostate gland development	biological_process
245	GO:0046851	1	1	0	0	0	0	0.951091	GO:0046851	negative regulation of bone remodeling	biological_process
246	GO:0090244	1	1	0	0	0	0	0.951091	GO:0090244	Wnt signaling pathway involved in somitogenesis	biological_process
247	GO:0090246	1	1	0	0	0	0	0.951091	GO:0090246	convergent extension involved in somitogenesis	biological_process
248	GO:1904956	1	1	0	0	0	0	0.951091	GO:1904956	regulation of midbrain dopaminergic neuron differentiation	biological_process
249	GO:2000041	1	1	0	0	0	0	0.951091	GO:2000041	negative regulation of planar cell polarity pathway involved in axis elongation	biological_process
250	GO:0045769	1	1	0	0	0	0	0.951091	GO:0045769	negative regulation of asymmetric cell division	biological_process
251	GO:2000054	1	1	0	0	0	0	0.951091	GO:2000054	negative regulation of Wnt signaling pathway involved in dorsal/ventral axis specification	biological_process
252	GO:2000080	1	1	0	0	0	0	0.951091	GO:2000080	negative regulation of canonical Wnt signaling pathway involved in controlling type B pancreatic cell proliferation	biological_process
253	GO:0051445	1	1	0	0	0	0	0.951091	GO:0051445	regulation of meiotic cell cycle	biological_process
254	GO:0006221	1	1	0	0	0	0	0.951091	GO:0006221	pyrimidine nucleotide biosynthetic process	biological_process
255	GO:0090306	1	1	0	0	0	0	0.951091	GO:0090306	meiotic spindle assembly	biological_process
256	GO:0070025	1	1	0	0	0	0	0.951091	GO:0070025	carbon monoxide binding	molecular_function
257	GO:0050421	1	1	0	0	0	0	0.951091	GO:0050421	nitrite reductase (NO-forming) activity	molecular_function
258	GO:0007063	1	1	0	0	0	0	0.951091	GO:0007063	regulation of sister chromatid cohesion	biological_process
259	GO:0031962	1	1	0	0	0	0	0.951091	GO:0031962	mineralocorticoid receptor binding	molecular_function
260	GO:0003968	1	1	0	0	0	0	0.951091	GO:0003968	RNA-directed 5'-3' RNA polymerase activity	molecular_function
261	GO:0022616	1	1	0	0	0	0	0.951091	GO:0022616	DNA strand elongation	biological_process
262	GO:0031379	1	1	0	0	0	0	0.951091	GO:0031379	RNA-directed RNA polymerase complex	cellular_component
263	GO:0036310	1	1	0	0	0	0	0.951091	GO:0036310	annealing activity	molecular_function
264	GO:0033316	1	1	0	0	0	0	0.951091	GO:0033316	meiotic spindle assembly checkpoint signaling	biological_process
265	GO:0051304	1	1	0	0	0	0	0.951091	GO:0051304	chromosome separation	biological_process
266	GO:0031436	2	2	0	0	0	0	1.90218	GO:0031436	BRCA1-BARD1 complex	cellular_component
267	GO:1903096	1	1	0	0	0	0	0.951091	GO:1903096	protein localization to meiotic spindle midzone	biological_process
268	GO:0031441	1	1	0	0	0	0	0.951091	GO:0031441	negative regulation of mRNA 3'-end processing	biological_process
269	GO:0003977	1	1	0	0	0	0	0.951091	GO:0003977	UDP-N-acetylglucosamine diphosphorylase activity	molecular_function
270	GO:0052630	1	1	0	0	0	0	0.951091	GO:0052630	UDP-N-acetylgalactosamine diphosphorylase activity	molecular_function
271	GO:0031503	2	2	0	0	0	0	1.90218	GO:0031503	protein-containing complex localization	biological_process
272	GO:0031021	2	2	0	0	0	0	1.90218	GO:0031021	interphase microtubule organizing center	cellular_component
273	GO:0097510	1	1	0	0	0	0	0.951091	GO:0097510	base-excision repair, AP site formation via deaminated base removal	biological_process
274	GO:0035175	1	1	0	0	0	0	0.951091	GO:0035175	histone kinase activity (H3-S10 specific)	molecular_function
275	GO:0043987	1	1	0	0	0	0	0.951091	GO:0043987	histone H3-S10 phosphorylation	biological_process
276	GO:0072354	1	1	0	0	0	0	0.951091	GO:0072354	histone kinase activity (H3-T3 specific)	molecular_function
277	GO:0072355	1	1	0	0	0	0	0.951091	GO:0072355	histone H3-T3 phosphorylation	biological_process
278	GO:0097756	1	1	0	0	0	0	0.951091	GO:0097756	obsolete negative regulation of blood vessel diameter	biological_process
279	GO:1905705	1	1	0	0	0	0	0.951091	GO:1905705	cellular response to paclitaxel	biological_process
280	GO:0043527	1	1	0	0	0	0	0.951091	GO:0043527	tRNA methyltransferase complex	cellular_component
281	GO:0106004	1	1	0	0	0	0	0.951091	GO:0106004	tRNA (guanine-N7)-methylation	biological_process
282	GO:0033063	1	1	0	0	0	0	0.951091	GO:0033063	Rad51B-Rad51C-Rad51D-XRCC2 complex	cellular_component
283	GO:2000269	1	1	0	0	0	0	0.951091	GO:2000269	regulation of fibroblast apoptotic process	biological_process
284	GO:0090329	1	1	0	0	0	0	0.951091	GO:0090329	regulation of DNA-dependent DNA replication	biological_process
285	GO:1905116	1	1	0	0	0	0	0.951091	GO:1905116	positive regulation of lateral attachment of mitotic spindle microtubules to kinetochore	biological_process
286	GO:0043988	1	1	0	0	0	0	0.951091	GO:0043988	histone H3-S28 phosphorylation	biological_process
287	GO:0034116	1	1	0	0	0	0	0.951091	GO:0034116	positive regulation of heterotypic cell-cell adhesion	biological_process
288	GO:0042635	1	1	0	0	0	0	0.951091	GO:0042635	positive regulation of hair cycle	biological_process
289	GO:0062103	1	1	0	0	0	0	0.951091	GO:0062103	double-stranded RNA biosynthetic process	biological_process
290	GO:0098680	1	1	0	0	0	0	0.951091	GO:0098680	template-free RNA nucleotidyltransferase	molecular_function
291	GO:1903620	1	1	0	0	0	0	0.951091	GO:1903620	positive regulation of transdifferentiation	biological_process
292	GO:1903704	1	1	0	0	0	0	0.951091	GO:1903704	negative regulation of production of siRNA involved in RNA interference	biological_process
293	GO:1990572	1	1	0	0	0	0	0.951091	GO:1990572	TERT-RMRP complex	cellular_component
294	GO:0001018	1	1	0	0	0	0	0.951091	GO:0001018	mitochondrial promoter sequence-specific DNA binding	molecular_function
295	GO:0098554	1	1	0	0	0	0	0.951091	GO:0098554	cytoplasmic side of endoplasmic reticulum membrane	cellular_component
296	GO:0006570	1	1	0	0	0	0	0.951091	GO:0006570	tyrosine metabolic process	biological_process
297	GO:0062213	1	1	0	0	0	0	0.951091	GO:0062213	peroxynitrite isomerase activity	molecular_function
298	GO:0086061	1	1	0	0	0	0	0.951091	GO:0086061	voltage-gated sodium channel activity involved in bundle of His cell action potential	molecular_function
299	GO:0004802	1	1	0	0	0	0	0.951091	GO:0004802	transketolase activity	molecular_function
300	GO:0046166	1	1	0	0	0	0	0.951091	GO:0046166	glyceraldehyde-3-phosphate biosynthetic process	biological_process
301	GO:0006942	1	1	0	0	0	0	0.951091	GO:0006942	regulation of striated muscle contraction	biological_process
302	GO:0009330	1	1	0	0	0	0	0.951091	GO:0009330	DNA topoisomerase type II (double strand cut, ATP-hydrolyzing) complex	cellular_component
303	GO:0007057	1	1	0	0	0	0	0.951091	GO:0007057	spindle assembly involved in female meiosis I	biological_process
304	GO:0072040	1	1	0	0	0	0	0.951091	GO:0072040	negative regulation of mesenchymal cell apoptotic process involved in nephron morphogenesis	biological_process
305	GO:1905463	1	1	0	0	0	0	0.951091	GO:1905463	negative regulation of DNA duplex unwinding	biological_process
306	GO:0032133	3	3	0	0	0	0	2.85327	GO:0032133	chromosome passenger complex	cellular_component
307	GO:0035174	2	2	0	0	0	0	1.90218	GO:0035174	histone serine kinase activity	molecular_function
308	GO:0042585	1	1	0	0	0	0	0.951091	GO:0042585	germinal vesicle	cellular_component
309	GO:0009386	1	1	0	0	0	0	0.951091	GO:0009386	translational attenuation	biological_process
310	GO:0005999	1	1	0	0	0	0	0.951091	GO:0005999	xylulose biosynthetic process	biological_process
311	GO:0086060	1	1	0	0	0	0	0.951091	GO:0086060	voltage-gated sodium channel activity involved in AV node cell action potential	molecular_function
312	GO:0030892	1	1	0	0	0	0	0.951091	GO:0030892	mitotic cohesin complex	cellular_component
313	GO:0044843	1	1	0	0	0	0	0.951091	GO:0044843	cell cycle G1/S phase transition	biological_process
314	GO:0001635	1	1	0	0	0	0	0.951091	GO:0001635	calcitonin gene-related peptide receptor activity	molecular_function
315	GO:0097643	1	1	0	0	0	0	0.951091	GO:0097643	amylin receptor activity	molecular_function
316	GO:0014038	1	1	0	0	0	0	0.951091	GO:0014038	regulation of Schwann cell differentiation	biological_process
317	GO:0007344	1	1	0	0	0	0	0.951091	GO:0007344	pronuclear fusion	biological_process
318	GO:0150056	1	1	0	0	0	0	0.951091	GO:0150056	amylin receptor complex 1	cellular_component
319	GO:1990406	1	1	0	0	0	0	0.951091	GO:1990406	CGRP receptor complex	cellular_component
320	GO:1990407	1	1	0	0	0	0	0.951091	GO:1990407	calcitonin gene-related peptide binding	molecular_function
321	GO:0097505	1	1	0	0	0	0	0.951091	GO:0097505	Rad6-Rad18 complex	cellular_component
322	GO:1990408	1	1	0	0	0	0	0.951091	GO:1990408	calcitonin gene-related peptide receptor signaling pathway	biological_process
323	GO:0031938	1	1	0	0	0	0	0.951091	GO:0031938	regulation of chromatin silencing at telomere	biological_process
324	GO:0003689	2	2	0	0	0	0	1.90218	GO:0003689	DNA clamp loader activity	molecular_function
325	GO:0046683	1	1	0	0	0	0	0.951091	GO:0046683	response to organophosphorus	biological_process
326	GO:0000725	1	1	0	0	0	0	0.951091	GO:0000725	recombinational repair	biological_process
327	GO:0016892	1	1	0	0	0	0	0.951091	GO:0016892	endoribonuclease activity, producing 3'-phosphomonoesters	molecular_function
328	GO:0019239	1	1	0	0	0	0	0.951091	GO:0019239	deaminase activity	molecular_function
329	GO:0060702	1	1	0	0	0	0	0.951091	GO:0060702	negative regulation of endoribonuclease activity	biological_process
330	GO:1902977	1	1	0	0	0	0	0.951091	GO:1902977	mitotic DNA replication preinitiation complex assembly	biological_process
331	GO:0051932	1	1	0	0	0	0	0.951091	GO:0051932	synaptic transmission, GABAergic	biological_process
332	GO:0021894	1	1	0	0	0	0	0.951091	GO:0021894	cerebral cortex GABAergic interneuron development	biological_process
333	GO:0014041	1	1	0	0	0	0	0.951091	GO:0014041	regulation of neuron maturation	biological_process
334	GO:0009165	2	2	0	0	0	0	1.90218	GO:0009165	nucleotide biosynthetic process	biological_process
335	GO:0034418	1	1	0	0	0	0	0.951091	GO:0034418	urate biosynthetic process	biological_process
336	GO:0046101	1	1	0	0	0	0	0.951091	GO:0046101	hypoxanthine biosynthetic process	biological_process
337	GO:1905341	1	1	0	0	0	0	0.951091	GO:1905341	negative regulation of protein localization to kinetochore	biological_process
338	GO:1902595	1	1	0	0	0	0	0.951091	GO:1902595	regulation of DNA replication origin binding	biological_process
339	GO:1902426	1	1	0	0	0	0	0.951091	GO:1902426	deactivation of mitotic spindle assembly checkpoint	biological_process
340	GO:0071163	1	1	0	0	0	0	0.951091	GO:0071163	DNA replication preinitiation complex assembly	biological_process
341	GO:0051383	6	6	0	0	0	0	5.70655	GO:0051383	kinetochore organization	biological_process
342	GO:0019773	1	1	0	0	0	0	0.951091	GO:0019773	proteasome core complex, alpha-subunit complex	cellular_component
343	GO:0060631	1	1	0	0	0	0	0.951091	GO:0060631	regulation of meiosis I	biological_process
344	GO:0080129	1	1	0	0	0	0	0.951091	GO:0080129	proteasome core complex assembly	biological_process
345	GO:0097123	1	1	0	0	0	0	0.951091	GO:0097123	cyclin A1-CDK2 complex	cellular_component
346	GO:0060968	1	1	0	0	0	0	0.951091	GO:0060968	regulation of gene silencing	biological_process
347	GO:2000816	1	1	0	0	0	0	0.951091	GO:2000816	negative regulation of mitotic sister chromatid separation	biological_process
348	GO:2000380	1	1	0	0	0	0	0.951091	GO:2000380	regulation of mesoderm development	biological_process
349	GO:0032298	1	1	0	0	0	0	0.951091	GO:0032298	positive regulation of DNA-dependent DNA replication initiation	biological_process
350	GO:0097472	2	2	0	0	0	0	1.90218	GO:0097472	cyclin-dependent protein kinase activity	molecular_function
351	GO:0060698	1	1	0	0	0	0	0.951091	GO:0060698	endoribonuclease inhibitor activity	molecular_function
352	GO:0006415	1	1	0	0	0	0	0.951091	GO:0006415	translational termination	biological_process
353	GO:0005087	1	1	0	0	0	0	0.951091	GO:0005087	{'id': 'http://purl.obolibrary.org/obo/', 'class': 'NA', 'description': 'NA'}
354	GO:1904750	1	1	0	0	0	0	0.951091	GO:1904750	negative regulation of protein localization to nucleolus	biological_process
355	GO:0046680	1	1	0	0	0	0	0.951091	GO:0046680	response to DDT	biological_process
356	GO:0051987	1	1	0	0	0	0	0.951091	GO:0051987	positive regulation of attachment of spindle microtubules to kinetochore	biological_process
357	GO:0071283	1	1	0	0	0	0	0.951091	GO:0071283	cellular response to iron(III) ion	biological_process
358	GO:0097125	2	2	0	0	0	0	1.90218	GO:0097125	cyclin B1-CDK1 complex	cellular_component
359	GO:0004109	1	1	0	0	0	0	0.951091	GO:0004109	coproporphyrinogen oxidase activity	molecular_function
360	GO:0006014	1	1	0	0	0	0	0.951091	GO:0006014	D-ribose metabolic process	biological_process
361	GO:0004751	1	1	0	0	0	0	0.951091	GO:0004751	ribose-5-phosphate isomerase activity	molecular_function
362	GO:1905448	2	2	0	0	0	0	1.90218	GO:1905448	positive regulation of mitochondrial ATP synthesis coupled electron transport	biological_process
363	GO:0001887	1	1	0	0	0	0	0.951091	GO:0001887	selenium compound metabolic process	biological_process
364	GO:0009000	1	1	0	0	0	0	0.951091	GO:0009000	selenocysteine lyase activity	molecular_function
365	GO:2000775	1	1	0	0	0	0	0.951091	GO:2000775	histone H3-S10 phosphorylation involved in chromosome condensation	biological_process
366	GO:0001054	1	1	0	0	0	0	0.951091	GO:0001054	RNA polymerase I activity	molecular_function
367	GO:0000320	2	2	0	0	0	0	1.90218	GO:0000320	re-entry into mitotic cell cycle	biological_process
368	GO:1905719	1	1	0	0	0	0	0.951091	GO:1905719	protein localization to perinuclear region of cytoplasm	biological_process
369	GO:0097124	2	2	0	0	0	0	1.90218	GO:0097124	cyclin A2-CDK2 complex	cellular_component
370	GO:0031510	1	1	0	0	0	0	0.951091	GO:0031510	SUMO activating enzyme complex	cellular_component
371	GO:0086043	1	1	0	0	0	0	0.951091	GO:0086043	bundle of His cell action potential	biological_process
372	GO:0071314	1	1	0	0	0	0	0.951091	GO:0071314	cellular response to cocaine	biological_process
373	GO:0045760	1	1	0	0	0	0	0.951091	GO:0045760	positive regulation of action potential	biological_process
374	GO:1901565	1	1	0	0	0	0	0.951091	GO:1901565	organonitrogen compound catabolic process	biological_process
375	GO:0051301	188	52	8.95056e-19	6.99144e-18	2.62878e-15	2.29313e-15	42.8051	GO:0051301	cell division	biological_process
376	GO:0006260	82	30	1.58605e-15	1.23561e-14	4.65823e-12	4.06188e-12	25.9895	GO:0006260	DNA replication	biological_process
377	GO:0000082	53	22	2.08732e-13	1.62181e-12	6.13046e-10	5.34354e-10	19.4078	GO:0000082	G1/S transition of mitotic cell cycle	biological_process
378	GO:0000777	46	20	6.78041e-13	5.25437e-12	1.99141e-09	1.73511e-09	17.7502	GO:0000777	{'id': 'http://purl.obolibrary.org/obo/', 'class': 'NA', 'description': 'NA'}
379	GO:0000776	48	19	1.91296e-11	1.47851e-10	5.61836e-08	4.89335e-08	16.6524	GO:0000776	kinetochore	cellular_component
380	GO:0000727	9	8	4.0217e-11	3.10019e-10	1.18117e-07	1.02835e-07	7.55982	GO:0000727	double-strand break repair via break-induced replication	biological_process
381	GO:0003688	20	12	4.6609e-11	3.58352e-10	1.36891e-07	1.19132e-07	11.0218	GO:0003688	DNA replication origin binding	molecular_function
382	GO:0003697	50	19	4.69741e-11	3.60217e-10	1.37963e-07	1.20019e-07	16.5546	GO:0003697	single-stranded DNA binding	molecular_function
383	GO:0000278	56	20	6.61836e-11	5.06201e-10	1.94381e-07	1.69033e-07	17.2611	GO:0000278	mitotic cell cycle	biological_process
384	GO:0007059	51	19	7.21654e-11	5.50519e-10	2.1195e-07	1.84238e-07	16.5056	GO:0007059	chromosome segregation	biological_process
385	GO:0005654	1698	190	9.47485e-11	7.20923e-10	2.78276e-07	2.41798e-07	106.953	GO:0005654	nucleoplasm	cellular_component
386	GO:0007052	33	15	1.20759e-10	9.16456e-10	3.54669e-07	3.08056e-07	13.386	GO:0007052	mitotic spindle organization	biological_process
387	GO:0006270	18	11	1.71138e-10	1.29544e-09	5.02632e-07	4.36401e-07	10.1196	GO:0006270	DNA replication initiation	biological_process
388	GO:0000784	54	19	2.43601e-10	1.83922e-09	7.15457e-07	6.2094e-07	16.3589	GO:0000784	{'id': 'http://purl.obolibrary.org/obo/', 'class': 'NA', 'description': 'NA'}
389	GO:0042555	8	7	5.75008e-10	4.33026e-09	1.6888e-06	1.46512e-06	6.60873	GO:0042555	MCM complex	cellular_component
390	GO:0005813	247	44	3.56191e-09	2.67553e-08	1.04613e-05	9.07218e-06	31.9195	GO:0005813	centrosome	cellular_component
391	GO:0005819	64	19	7.507e-09	5.6245e-08	2.20481e-05	1.91128e-05	15.8698	GO:0005819	spindle	cellular_component
392	GO:0006267	7	6	8.22033e-09	6.14328e-08	2.41431e-05	2.09207e-05	5.65764	GO:0006267	pre-replicative complex assembly involved in nuclear cell cycle DNA replication	biological_process
393	GO:0006281	124	27	2.80095e-08	2.08792e-07	8.22639e-05	7.12562e-05	20.9353	GO:0006281	DNA repair	biological_process
394	GO:0010389	42	14	7.48916e-08	5.56852e-07	0.000219957	0.000190449	11.9458	GO:0010389	regulation of G2/M transition of mitotic cell cycle	biological_process
395	GO:0000086	68	18	1.318e-07	9.77516e-07	0.000387096	0.000335035	14.6742	GO:0000086	G2/M transition of mitotic cell cycle	biological_process
396	GO:0007094	15	8	1.36369e-07	1.00885e-06	0.000400515	0.000346513	7.26637	GO:0007094	mitotic spindle assembly checkpoint signaling	biological_process
397	GO:0000922	69	18	1.69932e-07	1.254e-06	0.000499091	0.000431628	14.6253	GO:0000922	spindle pole	cellular_component
398	GO:0030496	83	20	1.90067e-07	1.39906e-06	0.000558226	0.000482579	15.9406	GO:0030496	midbody	cellular_component
399	GO:0031145	34	12	2.19105e-07	1.60878e-06	0.000643511	0.000556088	10.3371	GO:0031145	anaphase-promoting complex-dependent catabolic process	biological_process
400	GO:0007051	12	7	2.20251e-07	1.61316e-06	0.000646878	0.000558777	6.41309	GO:0007051	spindle organization	biological_process
401	GO:0000307	25	10	3.4786e-07	2.54146e-06	0.00102167	0.000882174	8.77728	GO:0000307	cyclin-dependent protein kinase holoenzyme complex	cellular_component
402	GO:0003678	36	12	4.77608e-07	3.48073e-06	0.00140274	0.00121074	10.2393	GO:0003678	DNA helicase activity	molecular_function
403	GO:0051315	7	5	7.73209e-07	5.61413e-06	0.00227091	0.00195892	4.65764	GO:0051315	attachment of mitotic spindle microtubules to kinetochore	biological_process
404	GO:0031492	7	5	7.73209e-07	5.61413e-06	0.00227091	0.00195892	4.65764	GO:0031492	nucleosomal DNA binding	molecular_function
405	GO:0003684	38	12	9.79841e-07	7.08816e-06	0.00287779	0.00248096	10.1415	GO:0003684	damaged DNA binding	molecular_function
406	GO:0042393	77	18	1.08369e-06	7.82017e-06	0.00318281	0.00274283	14.234	GO:0042393	histone binding	molecular_function
407	GO:0005657	14	7	1.1758e-06	8.46402e-06	0.00345332	0.00297477	6.31528	GO:0005657	replication fork	cellular_component
408	GO:0033314	5	4	1.67946e-06	1.2016e-05	0.00493257	0.00424483	3.75546	GO:0033314	mitotic DNA replication checkpoint signaling	biological_process
409	GO:0006271	5	4	1.67946e-06	1.2016e-05	0.00493257	0.00424483	3.75546	GO:0006271	DNA strand elongation involved in DNA replication	biological_process
410	GO:0045143	5	4	1.67946e-06	1.2016e-05	0.00493257	0.00424483	3.75546	GO:0045143	homologous chromosome segregation	biological_process
411	GO:0010997	5	4	1.67946e-06	1.2016e-05	0.00493257	0.00424483	3.75546	GO:0010997	anaphase-promoting complex binding	molecular_function
412	GO:0034080	19	8	1.94337e-06	1.382e-05	0.00570768	0.00490701	7.07073	GO:0034080	CENP-A containing nucleosome assembly	biological_process
413	GO:0007098	24	9	2.20723e-06	1.56585e-05	0.00648263	0.00557105	7.82619	GO:0007098	centrosome cycle	biological_process
414	GO:0070182	8	5	2.90762e-06	2.04789e-05	0.00853969	0.00733012	4.60873	GO:0070182	DNA polymerase binding	molecular_function
415	GO:0051310	8	5	2.90762e-06	2.04789e-05	0.00853969	0.00733012	4.60873	GO:0051310	metaphase plate congression	biological_process
416	GO:0032201	8	5	2.90762e-06	2.04789e-05	0.00853969	0.00733012	4.60873	GO:0032201	telomere maintenance via semi-conservative replication	biological_process
417	GO:0007077	8	5	2.90762e-06	2.04789e-05	0.00853969	0.00733012	4.60873	GO:0007077	mitotic nuclear membrane disassembly	biological_process
418	GO:0000076	8	5	2.90762e-06	2.04789e-05	0.00853969	0.00733012	4.60873	GO:0000076	DNA replication checkpoint signaling	biological_process
419	GO:0000723	25	9	3.44681e-06	2.4103e-05	0.0101233	0.00867907	7.77728	GO:0000723	telomere maintenance	biological_process
420	GO:0005814	69	16	4.01879e-06	2.8036e-05	0.0118032	0.0101153	12.6253	GO:0005814	centriole	cellular_component
421	GO:0005876	16	7	4.43528e-06	3.08683e-05	0.0130264	0.0111592	6.21746	GO:0005876	spindle microtubule	cellular_component
422	GO:0008301	12	6	4.75073e-06	3.29855e-05	0.0139529	0.0119481	5.41309	GO:0008301	DNA binding, bending	molecular_function
423	GO:0000070	21	8	5.43496e-06	3.7603e-05	0.0159625	0.0136608	6.97291	GO:0000070	mitotic sister chromatid segregation	biological_process
424	GO:0042769	21	8	5.43496e-06	3.7603e-05	0.0159625	0.0136608	6.97291	GO:0042769	DNA damage response, detection of DNA damage	biological_process
425	GO:0072686	44	12	6.3084e-06	4.34924e-05	0.0185278	0.0158467	9.84801	GO:0072686	mitotic spindle	cellular_component
426	GO:0000281	38	11	6.63501e-06	4.56371e-05	0.019487	0.0166605	9.14146	GO:0000281	mitotic cytokinesis	biological_process
427	GO:0008094	17	7	7.86045e-06	5.39396e-05	0.0230861	0.0197297	6.16855	GO:0008094	ATPase, acting on DNA	molecular_function
428	GO:0006268	9	5	8.2012e-06	5.61467e-05	0.0240869	0.0205768	4.55982	GO:0006268	DNA unwinding involved in DNA replication	biological_process
429	GO:0016446	6	4	9.48923e-06	6.46633e-05	0.0278699	0.0237895	3.70655	GO:0016446	somatic hypermutation of immunoglobulin genes	biological_process
430	GO:0085020	6	4	9.48923e-06	6.46633e-05	0.0278699	0.0237895	3.70655	GO:0085020	protein K6-linked ubiquitination	biological_process
431	GO:0051256	6	4	9.48923e-06	6.46633e-05	0.0278699	0.0237895	3.70655	GO:0051256	mitotic spindle midzone assembly	biological_process
432	GO:0044772	18	7	1.32759e-05	9.00496e-05	0.0389915	0.0332563	6.11964	GO:0044772	mitotic cell cycle phase transition	biological_process
433	GO:0000775	35	10	1.68984e-05	0.000114356	0.0496305	0.0423135	8.28819	GO:0000775	chromosome, centromeric region	cellular_component
434	GO:0051233	14	6	1.81573e-05	0.000122593	0.053328	0.0454477	5.31528	GO:0051233	spindle midzone	cellular_component
435	GO:0000778	10	5	1.92785e-05	0.000129865	0.056621	0.0482348	4.51091	GO:0000778	{'id': 'http://purl.obolibrary.org/obo/', 'class': 'NA', 'description': 'NA'}
436	GO:0031571	4	3	2.40013e-05	0.000160757	0.0704919	0.0599913	2.80436	GO:0031571	mitotic G1 DNA damage checkpoint signaling	biological_process
437	GO:0051292	4	3	2.40013e-05	0.000160757	0.0704919	0.0599913	2.80436	GO:0051292	nuclear pore complex assembly	biological_process
438	GO:0009116	4	3	2.40013e-05	0.000160757	0.0704919	0.0599913	2.80436	GO:0009116	nucleoside metabolic process	biological_process
439	GO:0031536	4	3	2.40013e-05	0.000160757	0.0704919	0.0599913	2.80436	GO:0031536	positive regulation of exit from mitosis	biological_process
440	GO:0036297	25	8	2.92019e-05	0.00019448	0.0857659	0.0729171	6.77728	GO:0036297	interstrand cross-link repair	biological_process
441	GO:0007018	37	10	3.03856e-05	0.000201906	0.0892424	0.0758424	8.19037	GO:0007018	microtubule-based movement	biological_process
442	GO:1904668	7	4	3.12793e-05	0.000207142	0.0918673	0.0780262	3.65764	GO:1904668	positive regulation of ubiquitin protein ligase activity	biological_process
443	GO:0007099	7	4	3.12793e-05	0.000207142	0.0918673	0.0780262	3.65764	GO:0007099	centriole replication	biological_process
444	GO:0007093	15	6	3.19767e-05	0.000211046	0.0939155	0.0797178	5.26637	GO:0007093	mitotic cell cycle checkpoint signaling	biological_process
445	GO:0051382	11	5	3.98832e-05	0.000262345	0.117137	0.0993689	4.462	GO:0051382	kinetochore assembly	biological_process
446	GO:0000793	11	5	3.98832e-05	0.000262345	0.117137	0.0993689	4.462	GO:0000793	condensed chromosome	cellular_component
447	GO:0031297	16	6	5.33977e-05	0.000349675	0.156829	0.132934	5.21746	GO:0031297	replication fork processing	biological_process
448	GO:0097421	16	6	5.33977e-05	0.000349675	0.156829	0.132934	5.21746	GO:0097421	liver regeneration	biological_process
449	GO:0005871	33	9	5.8066e-05	0.000378978	0.17054	0.144468	7.38601	GO:0005871	kinesin complex	cellular_component
450	GO:0000079	27	8	5.89195e-05	0.000383271	0.173047	0.146503	6.67946	GO:0000079	regulation of cyclin-dependent protein serine/threonine kinase activity	biological_process
451	GO:0006310	27	8	5.89195e-05	0.000383271	0.173047	0.146503	6.67946	GO:0006310	DNA recombination	biological_process
452	GO:0005730	403	49	6.77113e-05	0.000439003	0.198868	0.168263	29.2897	GO:0005730	nucleolus	cellular_component
453	GO:0003682	239	33	6.82238e-05	0.000441351	0.200373	0.169468	21.3108	GO:0003682	chromatin binding	molecular_function
454	GO:0051726	54	12	6.95167e-05	0.000448727	0.204171	0.17261	9.35892	GO:0051726	regulation of cell cycle	biological_process
455	GO:0000083	22	7	7.52475e-05	0.000484122	0.221002	0.186727	5.92401	GO:0000083	regulation of transcription involved in G1/S transition of mitotic cell cycle	biological_process
456	GO:0007080	22	7	7.52475e-05	0.000484122	0.221002	0.186727	5.92401	GO:0007080	mitotic metaphase plate congression	biological_process
457	GO:0015630	71	14	9.98818e-05	0.000640509	0.293353	0.247707	10.5275	GO:0015630	microtubule cytoskeleton	cellular_component
458	GO:0003777	35	9	0.000101189	0.000647475	0.297191	0.250847	7.28819	GO:0003777	microtubule motor activity	molecular_function
459	GO:0000940	5	3	0.000113289	0.000713245	0.332729	0.279993	2.75546	GO:0000940	outer kinetochore	cellular_component
460	GO:0031080	5	3	0.000113289	0.000713245	0.332729	0.279993	2.75546	GO:0031080	nuclear pore outer ring	cellular_component
461	GO:0071897	5	3	0.000113289	0.000713245	0.332729	0.279993	2.75546	GO:0071897	DNA biosynthetic process	biological_process
462	GO:1900264	5	3	0.000113289	0.000713245	0.332729	0.279993	2.75546	GO:1900264	positive regulation of DNA-directed DNA polymerase activity	biological_process
463	GO:0045132	5	3	0.000113289	0.000713245	0.332729	0.279993	2.75546	GO:0045132	meiotic chromosome segregation	biological_process
464	GO:0000779	5	3	0.000113289	0.000713245	0.332729	0.279993	2.75546	GO:0000779	condensed chromosome, centromeric region	cellular_component
465	GO:0031298	5	3	0.000113289	0.000713245	0.332729	0.279993	2.75546	GO:0031298	replication fork protection complex	cellular_component
466	GO:0051988	5	3	0.000113289	0.000713245	0.332729	0.279993	2.75546	GO:0051988	regulation of attachment of spindle microtubules to kinetochore	biological_process
467	GO:0017116	5	3	0.000113289	0.000713245	0.332729	0.279993	2.75546	GO:0017116	single-stranded DNA helicase activity	molecular_function
468	GO:0051983	5	3	0.000113289	0.000713245	0.332729	0.279993	2.75546	GO:0051983	regulation of chromosome segregation	biological_process
469	GO:0005049	5	3	0.000113289	0.000713245	0.332729	0.279993	2.75546	GO:0005049	nuclear export signal receptor activity	molecular_function
470	GO:0005663	5	3	0.000113289	0.000713245	0.332729	0.279993	2.75546	GO:0005663	DNA replication factor C complex	cellular_component
471	GO:0045910	5	3	0.000113289	0.000713245	0.332729	0.279993	2.75546	GO:0045910	negative regulation of DNA recombination	biological_process
472	GO:0044806	5	3	0.000113289	0.000713245	0.332729	0.279993	2.75546	GO:0044806	G-quadruplex DNA unwinding	biological_process
473	GO:1901796	80	15	0.000118319	0.000733127	0.347502	0.291538	11.0873	GO:1901796	regulation of signal transduction by p53 class mediator	biological_process
474	GO:0000987	30	8	0.000148408	0.000917631	0.435875	0.365529	6.53273	GO:0000987	cis-regulatory region sequence-specific DNA binding	molecular_function
475	GO:0006297	9	4	0.000166521	0.00102423	0.489071	0.409724	3.55982	GO:0006297	nucleotide-excision repair, DNA gap filling	biological_process
476	GO:0030071	9	4	0.000166521	0.00102423	0.489071	0.409724	3.55982	GO:0030071	regulation of mitotic metaphase/anaphase transition	biological_process
477	GO:0006978	9	4	0.000166521	0.00102423	0.489071	0.409724	3.55982	GO:0006978	DNA damage response, signal transduction by p53 class mediator resulting in transcription of p21 class mediator	biological_process
478	GO:0045190	9	4	0.000166521	0.00102423	0.489071	0.409724	3.55982	GO:0045190	isotype switching	biological_process
479	GO:0005524	700	74	0.000186878	0.00114346	0.548859	0.459345	39.7638	GO:0005524	ATP binding	molecular_function
480	GO:0008536	25	7	0.000210489	0.00128525	0.618206	0.517171	5.77728	GO:0008536	{'id': 'http://purl.obolibrary.org/obo/', 'class': 'NA', 'description': 'NA'}
481	GO:0010165	14	5	0.000215683	0.00131423	0.633461	0.529717	4.31528	GO:0010165	response to X-ray	biological_process
482	GO:0006364	77	14	0.000258661	0.00157285	0.759686	0.635012	10.234	GO:0006364	rRNA processing	biological_process
483	GO:0000724	39	9	0.000270688	0.00164258	0.795011	0.664268	7.09255	GO:0000724	double-strand break repair via homologous recombination	biological_process
484	GO:0006296	20	6	0.000281891	0.00170528	0.827914	0.691337	5.02182	GO:0006296	nucleotide-excision repair, DNA incision, 5'-to lesion	biological_process
485	GO:0090307	20	6	0.000281891	0.00170528	0.827914	0.691337	5.02182	GO:0090307	mitotic spindle assembly	biological_process
486	GO:0045736	10	4	0.000313763	0.00188258	0.921521	0.768248	3.51091	GO:0045736	negative regulation of cyclin-dependent protein serine/threonine kinase activity	biological_process
487	GO:0000729	10	4	0.000313763	0.00188258	0.921521	0.768248	3.51091	GO:0000729	DNA double-strand break processing	biological_process
488	GO:2000773	10	4	0.000313763	0.00188258	0.921521	0.768248	3.51091	GO:2000773	negative regulation of cellular senescence	biological_process
489	GO:0070987	10	4	0.000313763	0.00188258	0.921521	0.768248	3.51091	GO:0070987	error-free translesion synthesis	biological_process
490	GO:0017056	10	4	0.000313763	0.00188258	0.921521	0.768248	3.51091	GO:0017056	structural constituent of nuclear pore	molecular_function
491	GO:0006261	10	4	0.000313763	0.00188258	0.921521	0.768248	3.51091	GO:0006261	DNA-dependent DNA replication	biological_process
492	GO:1990023	6	3	0.000320888	0.00190393	0.942447	0.783929	2.70655	GO:1990023	mitotic spindle midzone	cellular_component
493	GO:0010485	6	3	0.000320888	0.00190393	0.942447	0.783929	2.70655	GO:0010485	H4 histone acetyltransferase activity	molecular_function
494	GO:0006335	6	3	0.000320888	0.00190393	0.942447	0.783929	2.70655	GO:0006335	DNA replication-dependent nucleosome assembly	biological_process
495	GO:0043596	6	3	0.000320888	0.00190393	0.942447	0.783929	2.70655	GO:0043596	nuclear replication fork	cellular_component
496	GO:0051880	6	3	0.000320888	0.00190393	0.942447	0.783929	2.70655	GO:0051880	G-quadruplex DNA binding	molecular_function
497	GO:0009156	3	2	0.000342966	0.00195401	1	0.830835	1.85327	GO:0009156	ribonucleoside monophosphate biosynthetic process	biological_process
498	GO:0021799	3	2	0.000342966	0.00195401	1	0.830835	1.85327	GO:0021799	cerebral cortex radially oriented cell migration	biological_process
499	GO:0016321	3	2	0.000342966	0.00195401	1	0.830835	1.85327	GO:0016321	female meiosis chromosome segregation	biological_process
500	GO:0000578	3	2	0.000342966	0.00195401	1	0.830835	1.85327	GO:0000578	embryonic axis specification	biological_process
501	GO:0006015	3	2	0.000342966	0.00195401	1	0.830835	1.85327	GO:0006015	5-phosphoribose 1-diphosphate biosynthetic process	biological_process
502	GO:0032137	3	2	0.000342966	0.00195401	1	0.830835	1.85327	GO:0032137	guanine/thymine mispair binding	molecular_function
503	GO:0070200	3	2	0.000342966	0.00195401	1	0.830835	1.85327	GO:0070200	establishment of protein localization to telomere	biological_process
504	GO:0043203	3	2	0.000342966	0.00195401	1	0.830835	1.85327	GO:0043203	axon hillock	cellular_component
505	GO:0032392	3	2	0.000342966	0.00195401	1	0.830835	1.85327	GO:0032392	DNA geometric change	biological_process
506	GO:0035711	3	2	0.000342966	0.00195401	1	0.830835	1.85327	GO:0035711	T-helper 1 cell activation	biological_process
507	GO:0051103	3	2	0.000342966	0.00195401	1	0.830835	1.85327	GO:0051103	DNA ligation involved in DNA repair	biological_process
508	GO:0030261	3	2	0.000342966	0.00195401	1	0.830835	1.85327	GO:0030261	chromosome condensation	biological_process
509	GO:0045063	3	2	0.000342966	0.00195401	1	0.830835	1.85327	GO:0045063	T-helper 1 cell differentiation	biological_process
510	GO:0097134	3	2	0.000342966	0.00195401	1	0.830835	1.85327	GO:0097134	cyclin E1-CDK2 complex	cellular_component
511	GO:1905342	3	2	0.000342966	0.00195401	1	0.830835	1.85327	GO:1905342	positive regulation of protein localization to kinetochore	biological_process
512	GO:0060346	3	2	0.000342966	0.00195401	1	0.830835	1.85327	GO:0060346	bone trabecula formation	biological_process
513	GO:0016447	3	2	0.000342966	0.00195401	1	0.830835	1.85327	GO:0016447	somatic recombination of immunoglobulin gene segments	biological_process
514	GO:0051574	3	2	0.000342966	0.00195401	1	0.830835	1.85327	GO:0051574	positive regulation of histone H3-K9 methylation	biological_process
515	GO:0051575	3	2	0.000342966	0.00195401	1	0.830835	1.85327	GO:0051575	5'-deoxyribose-5-phosphate lyase activity	molecular_function
516	GO:1902749	3	2	0.000342966	0.00195401	1	0.830835	1.85327	GO:1902749	regulation of cell cycle G2/M phase transition	biological_process
517	GO:0044314	3	2	0.000342966	0.00195401	1	0.830835	1.85327	GO:0044314	protein K27-linked ubiquitination	biological_process
518	GO:0031493	3	2	0.000342966	0.00195401	1	0.830835	1.85327	GO:0031493	nucleosomal histone binding	molecular_function
519	GO:0035519	3	2	0.000342966	0.00195401	1	0.830835	1.85327	GO:0035519	protein K29-linked ubiquitination	biological_process
520	GO:0070026	3	2	0.000342966	0.00195401	1	0.830835	1.85327	GO:0070026	nitric oxide binding	molecular_function
521	GO:0035173	3	2	0.000342966	0.00195401	1	0.830835	1.85327	GO:0035173	histone kinase activity	molecular_function
522	GO:0006907	3	2	0.000342966	0.00195401	1	0.830835	1.85327	GO:0006907	pinocytosis	biological_process
523	GO:0072687	3	2	0.000342966	0.00195401	1	0.830835	1.85327	GO:0072687	meiotic spindle	cellular_component
524	GO:1902990	3	2	0.000342966	0.00195401	1	0.830835	1.85327	GO:1902990	mitotic telomere maintenance via semi-conservative replication	biological_process
525	GO:0000915	3	2	0.000342966	0.00195401	1	0.830835	1.85327	GO:0000915	actomyosin contractile ring assembly	biological_process
526	GO:1990966	3	2	0.000342966	0.00195401	1	0.830835	1.85327	GO:1990966	ATP generation from poly-ADP-D-ribose	biological_process
527	GO:0033153	3	2	0.000342966	0.00195401	1	0.830835	1.85327	GO:0033153	T cell receptor V(D)J recombination	biological_process
528	GO:0005828	3	2	0.000342966	0.00195401	1	0.830835	1.85327	GO:0005828	kinetochore microtubule	cellular_component
529	GO:0090521	3	2	0.000342966	0.00195401	1	0.830835	1.85327	GO:0090521	glomerular visceral epithelial cell migration	biological_process
530	GO:0033689	3	2	0.000342966	0.00195401	1	0.830835	1.85327	GO:0033689	negative regulation of osteoblast proliferation	biological_process
531	GO:0048478	3	2	0.000342966	0.00195401	1	0.830835	1.85327	GO:0048478	replication fork protection	biological_process
532	GO:0000479	3	2	0.000342966	0.00195401	1	0.830835	1.85327	GO:0000479	endonucleolytic cleavage of tricistronic rRNA transcript (SSU-rRNA, 5.8S rRNA, LSU-rRNA)	biological_process
533	GO:0008283	71	13	0.000359758	0.00197867	1	0.864857	9.52747	GO:0008283	cell population proliferation	biological_process
534	GO:0033683	21	6	0.000397326	0.00218121	1	0.954774	4.97291	GO:0033683	nucleotide-excision repair, DNA incision	biological_process
535	GO:0019083	16	5	0.000509007	0.00278909	1	1	4.21746	GO:0019083	viral transcription	biological_process
536	GO:0051571	11	4	0.000541996	0.00296157	1	1	3.462	GO:0051571	positive regulation of histone H3-K4 methylation	biological_process
537	GO:0000780	11	4	0.000541996	0.00296157	1	1	3.462	GO:0000780	{'id': 'http://purl.obolibrary.org/obo/', 'class': 'NA', 'description': 'NA'}
538	GO:0032465	22	6	0.000547629	0.00298402	1	1	4.92401	GO:0032465	regulation of cytokinesis	biological_process
539	GO:0097711	50	10	0.000569934	0.00309981	1	1	7.55456	GO:0097711	ciliary basal body-plasma membrane docking	biological_process
540	GO:0005694	66	12	0.000582816	0.00316401	1	1	8.77202	GO:0005694	chromosome	cellular_component
541	GO:1901990	36	8	0.000665877	0.00360827	1	1	6.23928	GO:1901990	regulation of mitotic cell cycle phase transition	biological_process
542	GO:0034501	7	3	0.000707032	0.00379626	1	1	2.65764	GO:0034501	protein localization to kinetochore	biological_process
543	GO:0006265	7	3	0.000707032	0.00379626	1	1	2.65764	GO:0006265	DNA topological change	biological_process
544	GO:0006098	7	3	0.000707032	0.00379626	1	1	2.65764	GO:0006098	pentose-phosphate shunt	biological_process
545	GO:0000405	7	3	0.000707032	0.00379626	1	1	2.65764	GO:0000405	bubble DNA binding	molecular_function
546	GO:0006301	7	3	0.000707032	0.00379626	1	1	2.65764	GO:0006301	postreplication repair	biological_process
547	GO:0007076	7	3	0.000707032	0.00379626	1	1	2.65764	GO:0007076	mitotic chromosome condensation	biological_process
548	GO:0051298	7	3	0.000707032	0.00379626	1	1	2.65764	GO:0051298	centrosome duplication	biological_process
549	GO:0046686	7	3	0.000707032	0.00379626	1	1	2.65764	GO:0046686	response to cadmium ion	biological_process
550	GO:0034511	7	3	0.000707032	0.00379626	1	1	2.65764	GO:0034511	U3 snoRNA binding	molecular_function
551	GO:0075733	23	6	0.000739838	0.00393642	1	1	4.8751	GO:0075733	intracellular transport of virus	biological_process
552	GO:0051225	17	5	0.000740135	0.00393088	1	1	4.16855	GO:0051225	spindle assembly	biological_process
553	GO:0006977	37	8	0.000825674	0.00437726	1	1	6.19037	GO:0006977	DNA damage response, signal transduction by p53 class mediator resulting in cell cycle arrest	biological_process
554	GO:0005643	30	7	0.000831072	0.00439795	1	1	5.53273	GO:0005643	nuclear pore	cellular_component
555	GO:0000228	12	4	0.000875553	0.00460842	1	1	3.41309	GO:0000228	nuclear chromosome	cellular_component
556	GO:0042254	12	4	0.000875553	0.00460842	1	1	3.41309	GO:0042254	ribosome biogenesis	biological_process
557	GO:0071168	12	4	0.000875553	0.00460842	1	1	3.41309	GO:0071168	protein localization to chromatin	biological_process
558	GO:0042276	12	4	0.000875553	0.00460842	1	1	3.41309	GO:0042276	error-prone translesion synthesis	biological_process
559	GO:0010332	12	4	0.000875553	0.00460842	1	1	3.41309	GO:0010332	response to gamma radiation	biological_process
560	GO:0005635	95	15	0.000893628	0.00467841	1	1	10.3537	GO:0005635	nuclear envelope	cellular_component
561	GO:0003690	45	9	0.000923567	0.00482654	1	1	6.7991	GO:0003690	double-stranded DNA binding	molecular_function
562	GO:0019901	192	25	0.000967062	0.00504487	1	1	15.6095	GO:0019901	protein kinase binding	molecular_function
563	GO:0043657	24	6	0.000981693	0.00511211	1	1	4.82619	GO:0043657	host cell	cellular_component
564	GO:0032467	18	5	0.00104466	0.00542557	1	1	4.11964	GO:0032467	positive regulation of cytokinesis	biological_process
565	GO:0032508	18	5	0.00104466	0.00542557	1	1	4.11964	GO:0032508	DNA duplex unwinding	biological_process
566	GO:0004672	97	15	0.00112487	0.00582668	1	1	10.2558	GO:0004672	protein kinase activity	molecular_function
567	GO:0006302	39	8	0.00123867	0.0064049	1	1	6.09255	GO:0006302	double-strand break repair	biological_process
568	GO:0016538	25	6	0.00128161	0.00661525	1	1	4.77728	GO:0016538	cyclin-dependent protein serine/threonine kinase regulator activity	molecular_function
569	GO:0017108	4	2	0.00129986	0.00652039	1	1	1.80436	GO:0017108	5'-flap endonuclease activity	molecular_function
570	GO:0051011	4	2	0.00129986	0.00652039	1	1	1.80436	GO:0051011	microtubule minus-end binding	molecular_function
571	GO:0043139	4	2	0.00129986	0.00652039	1	1	1.80436	GO:0043139	5'-3' DNA helicase activity	molecular_function
572	GO:2001033	4	2	0.00129986	0.00652039	1	1	1.80436	GO:2001033	negative regulation of double-strand break repair via nonhomologous end joining	biological_process
573	GO:0046602	4	2	0.00129986	0.00652039	1	1	1.80436	GO:0046602	regulation of mitotic centrosome separation	biological_process
574	GO:0045670	4	2	0.00129986	0.00652039	1	1	1.80436	GO:0045670	regulation of osteoclast differentiation	biological_process
575	GO:0005638	4	2	0.00129986	0.00652039	1	1	1.80436	GO:0005638	lamin filament	cellular_component
576	GO:0051572	4	2	0.00129986	0.00652039	1	1	1.80436	GO:0051572	negative regulation of histone H3-K4 methylation	biological_process
577	GO:0031390	4	2	0.00129986	0.00652039	1	1	1.80436	GO:0031390	Ctf18 RFC-like complex	cellular_component
578	GO:0060718	4	2	0.00129986	0.00652039	1	1	1.80436	GO:0060718	chorionic trophoblast cell differentiation	biological_process
579	GO:0016202	4	2	0.00129986	0.00652039	1	1	1.80436	GO:0016202	regulation of striated muscle tissue development	biological_process
580	GO:0008274	4	2	0.00129986	0.00652039	1	1	1.80436	GO:0008274	{'id': 'http://purl.obolibrary.org/obo/', 'class': 'NA', 'description': 'NA'}
581	GO:0060687	4	2	0.00129986	0.00652039	1	1	1.80436	GO:0060687	regulation of branching involved in prostate gland morphogenesis	biological_process
582	GO:0010469	4	2	0.00129986	0.00652039	1	1	1.80436	GO:0010469	regulation of signaling receptor activity	biological_process
583	GO:0030857	4	2	0.00129986	0.00652039	1	1	1.80436	GO:0030857	negative regulation of epithelial cell differentiation	biological_process
584	GO:0000054	4	2	0.00129986	0.00652039	1	1	1.80436	GO:0000054	ribosomal subunit export from nucleus	biological_process
585	GO:0060710	4	2	0.00129986	0.00652039	1	1	1.80436	GO:0060710	chorio-allantoic fusion	biological_process
586	GO:0033151	4	2	0.00129986	0.00652039	1	1	1.80436	GO:0033151	V(D)J recombination	biological_process
587	GO:2000648	4	2	0.00129986	0.00652039	1	1	1.80436	GO:2000648	positive regulation of stem cell proliferation	biological_process
588	GO:0071864	4	2	0.00129986	0.00652039	1	1	1.80436	GO:0071864	positive regulation of cell proliferation in bone marrow	biological_process
589	GO:0006266	4	2	0.00129986	0.00652039	1	1	1.80436	GO:0006266	DNA ligation	biological_process
590	GO:0000403	4	2	0.00129986	0.00652039	1	1	1.80436	GO:0000403	Y-form DNA binding	molecular_function
591	GO:0001216	4	2	0.00129986	0.00652039	1	1	1.80436	GO:0001216	DNA-binding transcription activator activity	molecular_function
592	GO:0010994	4	2	0.00129986	0.00652039	1	1	1.80436	GO:0010994	free ubiquitin chain polymerization	biological_process
593	GO:0072091	4	2	0.00129986	0.00652039	1	1	1.80436	GO:0072091	regulation of stem cell proliferation	biological_process
594	GO:0007020	4	2	0.00129986	0.00652039	1	1	1.80436	GO:0007020	microtubule nucleation	biological_process
595	GO:0030223	4	2	0.00129986	0.00652039	1	1	1.80436	GO:0030223	neutrophil differentiation	biological_process
596	GO:2000774	4	2	0.00129986	0.00652039	1	1	1.80436	GO:2000774	positive regulation of cellular senescence	biological_process
597	GO:0097100	4	2	0.00129986	0.00652039	1	1	1.80436	GO:0097100	supercoiled DNA binding	molecular_function
598	GO:0043009	4	2	0.00129986	0.00652039	1	1	1.80436	GO:0043009	chordate embryonic development	biological_process
599	GO:0051096	4	2	0.00129986	0.00652039	1	1	1.80436	GO:0051096	positive regulation of helicase activity	biological_process
600	GO:0070531	4	2	0.00129986	0.00652039	1	1	1.80436	GO:0070531	BRCA1-A complex	cellular_component
601	GO:0006974	146	20	0.00132862	0.00648196	1	1	12.8593	GO:0006974	cellular response to DNA damage stimulus	biological_process
602	GO:0060252	8	3	0.0013355	0.00646721	1	1	2.60873	GO:0060252	positive regulation of glial cell proliferation	biological_process
603	GO:0000400	8	3	0.0013355	0.00646721	1	1	2.60873	GO:0000400	four-way junction DNA binding	molecular_function
604	GO:0043240	8	3	0.0013355	0.00646721	1	1	2.60873	GO:0043240	Fanconi anaemia nuclear complex	cellular_component
605	GO:0070652	8	3	0.0013355	0.00646721	1	1	2.60873	GO:0070652	HAUS complex	cellular_component
606	GO:0005664	8	3	0.0013355	0.00646721	1	1	2.60873	GO:0005664	nuclear origin of replication recognition complex	cellular_component
607	GO:0005680	8	3	0.0013355	0.00646721	1	1	2.60873	GO:0005680	anaphase-promoting complex	cellular_component
608	GO:0033148	8	3	0.0013355	0.00646721	1	1	2.60873	GO:0033148	positive regulation of intracellular estrogen receptor signaling pathway	biological_process
609	GO:0007064	8	3	0.0013355	0.00646721	1	1	2.60873	GO:0007064	mitotic sister chromatid cohesion	biological_process
610	GO:0007095	13	4	0.00134088	0.00643491	1	1	3.36418	GO:0007095	mitotic G2 DNA damage checkpoint signaling	biological_process
611	GO:0004712	13	4	0.00134088	0.00643491	1	1	3.36418	GO:0004712	protein serine/threonine/tyrosine kinase activity	molecular_function
612	GO:0045931	13	4	0.00134088	0.00643491	1	1	3.36418	GO:0045931	positive regulation of mitotic cell cycle	biological_process
613	GO:0005637	19	5	0.0014368	0.00686719	1	1	4.07073	GO:0005637	nuclear inner membrane	cellular_component
614	GO:0006409	19	5	0.0014368	0.00686719	1	1	4.07073	GO:0006409	tRNA export from nucleus	biological_process
615	GO:0051321	26	6	0.00164862	0.00786038	1	1	4.72837	GO:0051321	meiotic cell cycle	biological_process
616	GO:0016887	92	14	0.0017833	0.00848875	1	1	9.50039	GO:0016887	ATP hydrolysis activity	molecular_function
617	GO:0005874	130	18	0.00181897	0.00864451	1	1	11.6418	GO:0005874	microtubule	cellular_component
618	GO:0043392	20	5	0.00193176	0.00915834	1	1	4.02182	GO:0043392	negative regulation of DNA binding	biological_process
619	GO:0006110	20	5	0.00193176	0.00915834	1	1	4.02182	GO:0006110	regulation of glycolytic process	biological_process
620	GO:0070979	14	4	0.00196599	0.00929061	1	1	3.31528	GO:0070979	protein K11-linked ubiquitination	biological_process
621	GO:0010971	14	4	0.00196599	0.00929061	1	1	3.31528	GO:0010971	positive regulation of G2/M transition of mitotic cell cycle	biological_process
622	GO:0006606	34	7	0.00200583	0.00945607	1	1	5.3371	GO:0006606	protein import into nucleus	biological_process
623	GO:0006336	9	3	0.00227068	0.0106194	1	1	2.55982	GO:0006336	DNA replication-independent nucleosome assembly	biological_process
624	GO:0005215	9	3	0.00227068	0.0106194	1	1	2.55982	GO:0005215	transporter activity	molecular_function
625	GO:0090656	9	3	0.00227068	0.0106194	1	1	2.55982	GO:0090656	t-circle formation	biological_process
626	GO:0006402	9	3	0.00227068	0.0106194	1	1	2.55982	GO:0006402	mRNA catabolic process	biological_process
627	GO:0007129	9	3	0.00227068	0.0106194	1	1	2.55982	GO:0007129	homologous chromosome pairing at meiosis	biological_process
628	GO:0030688	9	3	0.00227068	0.0106194	1	1	2.55982	GO:0030688	preribosome, small subunit precursor	cellular_component
629	GO:0010564	9	3	0.00227068	0.0106194	1	1	2.55982	GO:0010564	regulation of cell cycle process	biological_process
630	GO:0000800	9	3	0.00227068	0.0106194	1	1	2.55982	GO:0000800	lateral element	cellular_component
631	GO:0050678	9	3	0.00227068	0.0106194	1	1	2.55982	GO:0050678	regulation of epithelial cell proliferation	biological_process
632	GO:0016363	60	10	0.00274282	0.0127262	1	1	7.06547	GO:0016363	nuclear matrix	cellular_component
633	GO:0019985	15	4	0.00277991	0.0128779	1	1	3.26637	GO:0019985	translesion synthesis	biological_process
634	GO:0010216	5	2	0.00307972	0.0138835	1	1	1.75546	GO:0010216	maintenance of DNA methylation	biological_process
635	GO:0000027	5	2	0.00307972	0.0138835	1	1	1.75546	GO:0000027	ribosomal large subunit assembly	biological_process
636	GO:0071850	5	2	0.00307972	0.0138835	1	1	1.75546	GO:0071850	{'id': 'http://purl.obolibrary.org/obo/', 'class': 'NA', 'description': 'NA'}
637	GO:0010458	5	2	0.00307972	0.0138835	1	1	1.75546	GO:0010458	exit from mitosis	biological_process
638	GO:0061575	5	2	0.00307972	0.0138835	1	1	1.75546	GO:0061575	cyclin-dependent protein serine/threonine kinase activator activity	molecular_function
639	GO:0006999	5	2	0.00307972	0.0138835	1	1	1.75546	GO:0006999	nuclear pore organization	biological_process
640	GO:0007096	5	2	0.00307972	0.0138835	1	1	1.75546	GO:0007096	regulation of exit from mitosis	biological_process
641	GO:0007100	5	2	0.00307972	0.0138835	1	1	1.75546	GO:0007100	mitotic centrosome separation	biological_process
642	GO:0042325	5	2	0.00307972	0.0138835	1	1	1.75546	GO:0042325	regulation of phosphorylation	biological_process
643	GO:0072112	5	2	0.00307972	0.0138835	1	1	1.75546	GO:0072112	glomerular visceral epithelial cell differentiation	biological_process
644	GO:0031616	5	2	0.00307972	0.0138835	1	1	1.75546	GO:0031616	spindle pole centrosome	cellular_component
645	GO:0046599	5	2	0.00307972	0.0138835	1	1	1.75546	GO:0046599	regulation of centriole replication	biological_process
646	GO:0033280	5	2	0.00307972	0.0138835	1	1	1.75546	GO:0033280	response to vitamin D	biological_process
647	GO:0070345	5	2	0.00307972	0.0138835	1	1	1.75546	GO:0070345	negative regulation of fat cell proliferation	biological_process
648	GO:0032466	5	2	0.00307972	0.0138835	1	1	1.75546	GO:0032466	negative regulation of cytokinesis	biological_process
649	GO:0005528	5	2	0.00307972	0.0138835	1	1	1.75546	GO:0005528	FK506 binding	molecular_function
650	GO:0051639	5	2	0.00307972	0.0138835	1	1	1.75546	GO:0051639	actin filament network formation	biological_process
651	GO:0090166	5	2	0.00307972	0.0138835	1	1	1.75546	GO:0090166	Golgi disassembly	biological_process
652	GO:0030903	5	2	0.00307972	0.0138835	1	1	1.75546	GO:0030903	notochord development	biological_process
653	GO:0008585	5	2	0.00307972	0.0138835	1	1	1.75546	GO:0008585	female gonad development	biological_process
654	GO:0051984	5	2	0.00307972	0.0138835	1	1	1.75546	GO:0051984	positive regulation of chromosome segregation	biological_process
655	GO:0008608	5	2	0.00307972	0.0138835	1	1	1.75546	GO:0008608	attachment of spindle microtubules to kinetochore	biological_process
656	GO:0033598	5	2	0.00307972	0.0138835	1	1	1.75546	GO:0033598	mammary gland epithelial cell proliferation	biological_process
657	GO:0043922	5	2	0.00307972	0.0138835	1	1	1.75546	GO:0043922	negative regulation by host of viral transcription	biological_process
658	GO:0071481	5	2	0.00307972	0.0138835	1	1	1.75546	GO:0071481	cellular response to X-ray	biological_process
659	GO:0019388	5	2	0.00307972	0.0138835	1	1	1.75546	GO:0019388	galactose catabolic process	biological_process
660	GO:0034388	5	2	0.00307972	0.0138835	1	1	1.75546	GO:0034388	Pwp2p-containing subcomplex of 90S preribosome	cellular_component
661	GO:0009052	5	2	0.00307972	0.0138835	1	1	1.75546	GO:0009052	pentose-phosphate shunt, non-oxidative branch	biological_process
662	GO:0051573	5	2	0.00307972	0.0138835	1	1	1.75546	GO:0051573	negative regulation of histone H3-K9 methylation	biological_process
663	GO:0031415	5	2	0.00307972	0.0138835	1	1	1.75546	GO:0031415	NatA complex	cellular_component
664	GO:0030174	5	2	0.00307972	0.0138835	1	1	1.75546	GO:0030174	regulation of DNA-dependent DNA replication initiation	biological_process
665	GO:0033327	5	2	0.00307972	0.0138835	1	1	1.75546	GO:0033327	Leydig cell differentiation	biological_process
666	GO:0070419	5	2	0.00307972	0.0138835	1	1	1.75546	GO:0070419	nonhomologous end joining complex	cellular_component
667	GO:0031491	5	2	0.00307972	0.0138835	1	1	1.75546	GO:0031491	nucleosome binding	molecular_function
668	GO:0016032	219	26	0.00310001	0.0136095	1	1	15.289	GO:0016032	viral process	biological_process
669	GO:0048146	29	6	0.00325104	0.0142406	1	1	4.58164	GO:0048146	positive regulation of fibroblast proliferation	biological_process
670	GO:0045171	29	6	0.00325104	0.0142406	1	1	4.58164	GO:0045171	intercellular bridge	cellular_component
671	GO:0001756	22	5	0.00329476	0.0143891	1	1	3.92401	GO:0001756	somitogenesis	biological_process
672	GO:0060964	22	5	0.00329476	0.0143891	1	1	3.92401	GO:0060964	regulation of gene silencing by miRNA	biological_process
673	GO:0071157	10	3	0.00357529	0.0155565	1	1	2.51091	GO:0071157	{'id': 'http://purl.obolibrary.org/obo/', 'class': 'NA', 'description': 'NA'}
674	GO:0043024	10	3	0.00357529	0.0155565	1	1	2.51091	GO:0043024	ribosomal small subunit binding	molecular_function
675	GO:0023019	10	3	0.00357529	0.0155565	1	1	2.51091	GO:0023019	signal transduction involved in regulation of gene expression	biological_process
676	GO:0003723	587	58	0.00359507	0.0155963	1	1	29.2905	GO:0003723	RNA binding	molecular_function
677	GO:0000785	71	11	0.00363811	0.0157598	1	1	7.52747	GO:0000785	chromatin	cellular_component
678	GO:1900182	16	4	0.00381214	0.0164651	1	1	3.21746	GO:1900182	positive regulation of protein localization to nucleus	biological_process
679	GO:0006298	16	4	0.00381214	0.0164651	1	1	3.21746	GO:0006298	mismatch repair	biological_process
680	GO:0045737	16	4	0.00381214	0.0164651	1	1	3.21746	GO:0045737	positive regulation of cyclin-dependent protein serine/threonine kinase activity	biological_process
681	GO:0070301	30	6	0.00398755	0.0171722	1	1	4.53273	GO:0070301	cellular response to hydrogen peroxide	biological_process
682	GO:0032040	23	5	0.00419649	0.0180455	1	1	3.8751	GO:0032040	small-subunit processome	cellular_component
683	GO:0003677	487	49	0.00459699	0.0197388	1	1	25.1814	GO:0003677	DNA binding	molecular_function
684	GO:0072133	2	1	0.00490024	0.0175298	1	1	0.902182	GO:0072133	metanephric mesenchyme morphogenesis	biological_process
685	GO:0043985	2	1	0.00490024	0.0175298	1	1	0.902182	GO:0043985	histone H4-R3 methylation	biological_process
686	GO:1902532	2	1	0.00490024	0.0175298	1	1	0.902182	GO:1902532	negative regulation of intracellular signal transduction	biological_process
687	GO:0060050	2	1	0.00490024	0.0175298	1	1	0.902182	GO:0060050	positive regulation of protein glycosylation	biological_process
688	GO:0032984	2	1	0.00490024	0.0175298	1	1	0.902182	GO:0032984	protein-containing complex disassembly	biological_process
689	GO:1903751	2	1	0.00490024	0.0175298	1	1	0.902182	GO:1903751	negative regulation of intrinsic apoptotic signaling pathway in response to hydrogen peroxide	biological_process
690	GO:0016890	2	1	0.00490024	0.0175298	1	1	0.902182	GO:0016890	site-specific endodeoxyribonuclease activity, specific for altered base	molecular_function
691	GO:1900106	2	1	0.00490024	0.0175298	1	1	0.902182	GO:1900106	positive regulation of hyaluranon cable assembly	biological_process
692	GO:0032916	2	1	0.00490024	0.0175298	1	1	0.902182	GO:0032916	positive regulation of transforming growth factor beta3 production	biological_process
693	GO:0055025	2	1	0.00490024	0.0175298	1	1	0.902182	GO:0055025	positive regulation of cardiac muscle tissue development	biological_process
694	GO:0097752	2	1	0.00490024	0.0175298	1	1	0.902182	GO:0097752	regulation of DNA stability	biological_process
695	GO:0019035	2	1	0.00490024	0.0175298	1	1	0.902182	GO:0019035	viral integration complex	cellular_component
696	GO:0007017	2	1	0.00490024	0.0175298	1	1	0.902182	GO:0007017	microtubule-based process	biological_process
697	GO:0046947	2	1	0.00490024	0.0175298	1	1	0.902182	GO:0046947	hydroxylysine biosynthetic process	biological_process
698	GO:0072134	2	1	0.00490024	0.0175298	1	1	0.902182	GO:0072134	nephrogenic mesenchyme morphogenesis	biological_process
699	GO:0003918	2	1	0.00490024	0.0175298	1	1	0.902182	GO:0003918	DNA topoisomerase type II (double strand cut, ATP-hydrolyzing) activity	molecular_function
700	GO:0000958	2	1	0.00490024	0.0175298	1	1	0.902182	GO:0000958	mitochondrial mRNA catabolic process	biological_process
701	GO:1904872	2	1	0.00490024	0.0175298	1	1	0.902182	GO:1904872	regulation of telomerase RNA localization to Cajal body	biological_process
702	GO:0042426	2	1	0.00490024	0.0175298	1	1	0.902182	GO:0042426	choline catabolic process	biological_process
703	GO:1901895	2	1	0.00490024	0.0175298	1	1	0.902182	GO:1901895	negative regulation of ATPase-coupled calcium transmembrane transporter activity	biological_process
704	GO:0005967	2	1	0.00490024	0.0175298	1	1	0.902182	GO:0005967	mitochondrial pyruvate dehydrogenase complex	cellular_component
705	GO:0060561	2	1	0.00490024	0.0175298	1	1	0.902182	GO:0060561	apoptotic process involved in morphogenesis	biological_process
706	GO:0034109	2	1	0.00490024	0.0175298	1	1	0.902182	GO:0034109	homotypic cell-cell adhesion	biological_process
707	GO:0021545	2	1	0.00490024	0.0175298	1	1	0.902182	GO:0021545	cranial nerve development	biological_process
708	GO:0006391	2	1	0.00490024	0.0175298	1	1	0.902182	GO:0006391	transcription initiation from mitochondrial promoter	biological_process
709	GO:1901382	2	1	0.00490024	0.0175298	1	1	0.902182	GO:1901382	regulation of chorionic trophoblast cell proliferation	biological_process
710	GO:0070938	2	1	0.00490024	0.0175298	1	1	0.902182	GO:0070938	contractile ring	cellular_component
711	GO:0030853	2	1	0.00490024	0.0175298	1	1	0.902182	GO:0030853	negative regulation of granulocyte differentiation	biological_process
712	GO:0000448	2	1	0.00490024	0.0175298	1	1	0.902182	GO:0000448	cleavage in ITS2 between 5.8S rRNA and LSU-rRNA of tricistronic rRNA transcript (SSU-rRNA, 5.8S rRNA, LSU-rRNA)	biological_process
713	GO:0042148	2	1	0.00490024	0.0175298	1	1	0.902182	GO:0042148	strand invasion	biological_process
714	GO:1903724	2	1	0.00490024	0.0175298	1	1	0.902182	GO:1903724	positive regulation of centriole elongation	biological_process
715	GO:1902916	2	1	0.00490024	0.0175298	1	1	0.902182	GO:1902916	positive regulation of protein polyubiquitination	biological_process
716	GO:0051653	2	1	0.00490024	0.0175298	1	1	0.902182	GO:0051653	spindle localization	biological_process
717	GO:0051177	2	1	0.00490024	0.0175298	1	1	0.902182	GO:0051177	meiotic sister chromatid cohesion	biological_process
718	GO:0070814	2	1	0.00490024	0.0175298	1	1	0.902182	GO:0070814	hydrogen sulfide biosynthetic process	biological_process
719	GO:0004677	2	1	0.00490024	0.0175298	1	1	0.902182	GO:0004677	DNA-dependent protein kinase activity	molecular_function
720	GO:1902275	2	1	0.00490024	0.0175298	1	1	0.902182	GO:1902275	regulation of chromatin organization	biological_process
721	GO:1902850	2	1	0.00490024	0.0175298	1	1	0.902182	GO:1902850	microtubule cytoskeleton organization involved in mitosis	biological_process
722	GO:1990426	2	1	0.00490024	0.0175298	1	1	0.902182	GO:1990426	mitotic recombination-dependent replication fork processing	biological_process
723	GO:0086048	2	1	0.00490024	0.0175298	1	1	0.902182	GO:0086048	membrane depolarization during bundle of His cell action potential	biological_process
724	GO:0086045	2	1	0.00490024	0.0175298	1	1	0.902182	GO:0086045	membrane depolarization during AV node cell action potential	biological_process
725	GO:0086016	2	1	0.00490024	0.0175298	1	1	0.902182	GO:0086016	AV node cell action potential	biological_process
726	GO:0071373	2	1	0.00490024	0.0175298	1	1	0.902182	GO:0071373	cellular response to luteinizing hormone stimulus	biological_process
727	GO:0086062	2	1	0.00490024	0.0175298	1	1	0.902182	GO:0086062	voltage-gated sodium channel activity involved in Purkinje myocyte action potential	molecular_function
728	GO:0032651	2	1	0.00490024	0.0175298	1	1	0.902182	GO:0032651	regulation of interleukin-1 beta production	biological_process
729	GO:0035092	2	1	0.00490024	0.0175298	1	1	0.902182	GO:0035092	sperm chromatin condensation	biological_process
730	GO:0090266	2	1	0.00490024	0.0175298	1	1	0.902182	GO:0090266	regulation of mitotic cell cycle spindle assembly checkpoint	biological_process
731	GO:0005736	2	1	0.00490024	0.0175298	1	1	0.902182	GO:0005736	RNA polymerase I complex	cellular_component
732	GO:0042262	2	1	0.00490024	0.0175298	1	1	0.902182	GO:0042262	DNA protection	biological_process
733	GO:0019448	2	1	0.00490024	0.0175298	1	1	0.902182	GO:0019448	L-cysteine catabolic process	biological_process
734	GO:0019346	2	1	0.00490024	0.0175298	1	1	0.902182	GO:0019346	transsulfuration	biological_process
735	GO:0061860	2	1	0.00490024	0.0175298	1	1	0.902182	GO:0061860	DNA clamp unloader activity	molecular_function
736	GO:0048340	2	1	0.00490024	0.0175298	1	1	0.902182	GO:0048340	paraxial mesoderm morphogenesis	biological_process
737	GO:0008481	2	1	0.00490024	0.0175298	1	1	0.902182	GO:0008481	sphinganine kinase activity	molecular_function
738	GO:0061511	2	1	0.00490024	0.0175298	1	1	0.902182	GO:0061511	centriole elongation	biological_process
739	GO:0017050	2	1	0.00490024	0.0175298	1	1	0.902182	GO:0017050	D-erythro-sphingosine kinase activity	molecular_function
740	GO:0045408	2	1	0.00490024	0.0175298	1	1	0.902182	GO:0045408	{'id': 'http://purl.obolibrary.org/obo/', 'class': 'NA', 'description': 'NA'}
741	GO:2000120	2	1	0.00490024	0.0175298	1	1	0.902182	GO:2000120	positive regulation of sodium-dependent phosphate transport	biological_process
742	GO:0070169	2	1	0.00490024	0.0175298	1	1	0.902182	GO:0070169	positive regulation of biomineral tissue development	biological_process
743	GO:0060715	2	1	0.00490024	0.0175298	1	1	0.902182	GO:0060715	syncytiotrophoblast cell differentiation involved in labyrinthine layer development	biological_process
744	GO:1902074	2	1	0.00490024	0.0175298	1	1	0.902182	GO:1902074	response to salt	biological_process
745	GO:0004122	2	1	0.00490024	0.0175298	1	1	0.902182	GO:0004122	cystathionine beta-synthase activity	molecular_function
746	GO:0006535	2	1	0.00490024	0.0175298	1	1	0.902182	GO:0006535	cysteine biosynthetic process from serine	biological_process
747	GO:0009414	2	1	0.00490024	0.0175298	1	1	0.902182	GO:0009414	response to water deprivation	biological_process
748	GO:0006563	2	1	0.00490024	0.0175298	1	1	0.902182	GO:0006563	L-serine metabolic process	biological_process
749	GO:0006565	2	1	0.00490024	0.0175298	1	1	0.902182	GO:0006565	L-serine catabolic process	biological_process
750	GO:0019343	2	1	0.00490024	0.0175298	1	1	0.902182	GO:0019343	cysteine biosynthetic process via cystathionine	biological_process
751	GO:1902751	2	1	0.00490024	0.0175298	1	1	0.902182	GO:1902751	positive regulation of cell cycle G2/M phase transition	biological_process
752	GO:0090618	2	1	0.00490024	0.0175298	1	1	0.902182	GO:0090618	DNA clamp unloading	biological_process
753	GO:0019344	2	1	0.00490024	0.0175298	1	1	0.902182	GO:0019344	cysteine biosynthetic process	biological_process
754	GO:0004124	2	1	0.00490024	0.0175298	1	1	0.902182	GO:0004124	cysteine synthase activity	molecular_function
755	GO:0098535	2	1	0.00490024	0.0175298	1	1	0.902182	GO:0098535	de novo centriole assembly involved in multi-ciliated epithelial cell differentiation	biological_process
756	GO:0010484	2	1	0.00490024	0.0175298	1	1	0.902182	GO:0010484	H3 histone acetyltransferase activity	molecular_function
757	GO:0010826	2	1	0.00490024	0.0175298	1	1	0.902182	GO:0010826	negative regulation of centrosome duplication	biological_process
758	GO:1990111	2	1	0.00490024	0.0175298	1	1	0.902182	GO:1990111	spermatoproteasome complex	cellular_component
759	GO:0005839	2	1	0.00490024	0.0175298	1	1	0.902182	GO:0005839	proteasome core complex	cellular_component
760	GO:0072708	2	1	0.00490024	0.0175298	1	1	0.902182	GO:0072708	response to sorbitol	biological_process
761	GO:0004298	2	1	0.00490024	0.0175298	1	1	0.902182	GO:0004298	threonine-type endopeptidase activity	molecular_function
762	GO:0071149	2	1	0.00490024	0.0175298	1	1	0.902182	GO:0071149	{'id': 'http://purl.obolibrary.org/obo/', 'class': 'NA', 'description': 'NA'}
763	GO:0036488	2	1	0.00490024	0.0175298	1	1	0.902182	GO:0036488	CHOP-C/EBP complex	cellular_component
764	GO:0072574	2	1	0.00490024	0.0175298	1	1	0.902182	GO:0072574	hepatocyte proliferation	biological_process
765	GO:0071914	2	1	0.00490024	0.0175298	1	1	0.902182	GO:0071914	prominosome	cellular_component
766	GO:0033152	2	1	0.00490024	0.0175298	1	1	0.902182	GO:0033152	immunoglobulin V(D)J recombination	biological_process
767	GO:0005958	2	1	0.00490024	0.0175298	1	1	0.902182	GO:0005958	DNA-dependent protein kinase-DNA ligase 4 complex	cellular_component
768	GO:0000939	2	1	0.00490024	0.0175298	1	1	0.902182	GO:0000939	inner kinetochore	cellular_component
769	GO:0002328	2	1	0.00490024	0.0175298	1	1	0.902182	GO:0002328	pro-B cell differentiation	biological_process
770	GO:1902686	2	1	0.00490024	0.0175298	1	1	0.902182	GO:1902686	mitochondrial outer membrane permeabilization involved in programmed cell death	biological_process
771	GO:0071475	2	1	0.00490024	0.0175298	1	1	0.902182	GO:0071475	cellular hyperosmotic salinity response	biological_process
772	GO:0050544	2	1	0.00490024	0.0175298	1	1	0.902182	GO:0050544	arachidonic acid binding	molecular_function
773	GO:0070545	2	1	0.00490024	0.0175298	1	1	0.902182	GO:0070545	PeBoW complex	cellular_component
774	GO:0010825	2	1	0.00490024	0.0175298	1	1	0.902182	GO:0010825	positive regulation of centrosome duplication	biological_process
775	GO:0033044	2	1	0.00490024	0.0175298	1	1	0.902182	GO:0033044	regulation of chromosome organization	biological_process
776	GO:2000049	2	1	0.00490024	0.0175298	1	1	0.902182	GO:2000049	positive regulation of cell-cell adhesion mediated by cadherin	biological_process
777	GO:0000806	2	1	0.00490024	0.0175298	1	1	0.902182	GO:0000806	Y chromosome	cellular_component
778	GO:0016971	2	1	0.00490024	0.0175298	1	1	0.902182	GO:0016971	flavin-linked sulfhydryl oxidase activity	molecular_function
779	GO:0072139	2	1	0.00490024	0.0175298	1	1	0.902182	GO:0072139	glomerular parietal epithelial cell differentiation	biological_process
780	GO:2000768	2	1	0.00490024	0.0175298	1	1	0.902182	GO:2000768	positive regulation of nephron tubule epithelial cell differentiation	biological_process
781	GO:1903978	2	1	0.00490024	0.0175298	1	1	0.902182	GO:1903978	regulation of microglial cell activation	biological_process
782	GO:0032713	2	1	0.00490024	0.0175298	1	1	0.902182	GO:0032713	negative regulation of interleukin-4 production	biological_process
783	GO:0090129	2	1	0.00490024	0.0175298	1	1	0.902182	GO:0090129	positive regulation of synapse maturation	biological_process
784	GO:0060338	2	1	0.00490024	0.0175298	1	1	0.902182	GO:0060338	regulation of type I interferon-mediated signaling pathway	biological_process
785	GO:1905786	2	1	0.00490024	0.0175298	1	1	0.902182	GO:1905786	positive regulation of anaphase-promoting complex-dependent catabolic process	biological_process
786	GO:1990757	2	1	0.00490024	0.0175298	1	1	0.902182	GO:1990757	ubiquitin ligase activator activity	molecular_function
787	GO:0097135	2	1	0.00490024	0.0175298	1	1	0.902182	GO:0097135	cyclin E2-CDK2 complex	cellular_component
788	GO:0019518	2	1	0.00490024	0.0175298	1	1	0.902182	GO:0019518	L-threonine catabolic process to glycine	biological_process
789	GO:0031261	2	1	0.00490024	0.0175298	1	1	0.902182	GO:0031261	DNA replication preinitiation complex	cellular_component
790	GO:0043199	2	1	0.00490024	0.0175298	1	1	0.902182	GO:0043199	sulfate binding	molecular_function
791	GO:0044770	2	1	0.00490024	0.0175298	1	1	0.902182	GO:0044770	cell cycle phase transition	biological_process
792	GO:0010837	2	1	0.00490024	0.0175298	1	1	0.902182	GO:0010837	regulation of keratinocyte proliferation	biological_process
793	GO:0097647	2	1	0.00490024	0.0175298	1	1	0.902182	GO:0097647	amylin receptor signaling pathway	biological_process
794	GO:0008186	2	1	0.00490024	0.0175298	1	1	0.902182	GO:0008186	ATPase, acting on RNA	molecular_function
795	GO:0071148	2	1	0.00490024	0.0175298	1	1	0.902182	GO:0071148	{'id': 'http://purl.obolibrary.org/obo/', 'class': 'NA', 'description': 'NA'}
796	GO:0007174	2	1	0.00490024	0.0175298	1	1	0.902182	GO:0007174	epidermal growth factor catabolic process	biological_process
797	GO:2000393	2	1	0.00490024	0.0175298	1	1	0.902182	GO:2000393	negative regulation of lamellipodium morphogenesis	biological_process
798	GO:0045142	2	1	0.00490024	0.0175298	1	1	0.902182	GO:0045142	triplex DNA binding	molecular_function
799	GO:0005685	2	1	0.00490024	0.0175298	1	1	0.902182	GO:0005685	U1 snRNP	cellular_component
800	GO:1904172	2	1	0.00490024	0.0175298	1	1	0.902182	GO:1904172	positive regulation of bleb assembly	biological_process
801	GO:0031284	2	1	0.00490024	0.0175298	1	1	0.902182	GO:0031284	positive regulation of guanylate cyclase activity	biological_process
802	GO:0061849	2	1	0.00490024	0.0175298	1	1	0.902182	GO:0061849	telomeric G-quadruplex DNA binding	molecular_function
803	GO:0032902	2	1	0.00490024	0.0175298	1	1	0.902182	GO:0032902	nerve growth factor production	biological_process
804	GO:0061821	2	1	0.00490024	0.0175298	1	1	0.902182	GO:0061821	telomeric D-loop binding	molecular_function
805	GO:0004517	2	1	0.00490024	0.0175298	1	1	0.902182	GO:0004517	nitric-oxide synthase activity	molecular_function
806	GO:0031077	2	1	0.00490024	0.0175298	1	1	0.902182	GO:0031077	post-embryonic camera-type eye development	biological_process
807	GO:0070761	2	1	0.00490024	0.0175298	1	1	0.902182	GO:0070761	pre-snoRNP complex	cellular_component
808	GO:0061749	2	1	0.00490024	0.0175298	1	1	0.902182	GO:0061749	forked DNA-dependent helicase activity	molecular_function
809	GO:0032606	2	1	0.00490024	0.0175298	1	1	0.902182	GO:0032606	type I interferon production	biological_process
810	GO:0062029	2	1	0.00490024	0.0175298	1	1	0.902182	GO:0062029	positive regulation of stress granule assembly	biological_process
811	GO:0060613	2	1	0.00490024	0.0175298	1	1	0.902182	GO:0060613	fat pad development	biological_process
812	GO:0046390	2	1	0.00490024	0.0175298	1	1	0.902182	GO:0046390	ribose phosphate biosynthetic process	biological_process
813	GO:0006601	2	1	0.00490024	0.0175298	1	1	0.902182	GO:0006601	creatine biosynthetic process	biological_process
814	GO:2000312	2	1	0.00490024	0.0175298	1	1	0.902182	GO:2000312	regulation of kainate selective glutamate receptor activity	biological_process
815	GO:0097014	2	1	0.00490024	0.0175298	1	1	0.902182	GO:0097014	ciliary plasm	cellular_component
816	GO:0071818	2	1	0.00490024	0.0175298	1	1	0.902182	GO:0071818	BAT3 complex	cellular_component
817	GO:0006144	2	1	0.00490024	0.0175298	1	1	0.902182	GO:0006144	purine nucleobase metabolic process	biological_process
818	GO:0031291	2	1	0.00490024	0.0175298	1	1	0.902182	GO:0031291	Ran protein signal transduction	biological_process
819	GO:0051649	2	1	0.00490024	0.0175298	1	1	0.902182	GO:0051649	establishment of localization in cell	biological_process
820	GO:0000962	2	1	0.00490024	0.0175298	1	1	0.902182	GO:0000962	positive regulation of mitochondrial RNA catabolic process	biological_process
821	GO:0071460	2	1	0.00490024	0.0175298	1	1	0.902182	GO:0071460	cellular response to cell-matrix adhesion	biological_process
822	GO:0030854	2	1	0.00490024	0.0175298	1	1	0.902182	GO:0030854	positive regulation of granulocyte differentiation	biological_process
823	GO:0006600	2	1	0.00490024	0.0175298	1	1	0.902182	GO:0006600	creatine metabolic process	biological_process
824	GO:0097681	2	1	0.00490024	0.0175298	1	1	0.902182	GO:0097681	double-strand break repair via alternative nonhomologous end joining	biological_process
825	GO:0035881	2	1	0.00490024	0.0175298	1	1	0.902182	GO:0035881	amacrine cell differentiation	biological_process
826	GO:0034617	2	1	0.00490024	0.0175298	1	1	0.902182	GO:0034617	tetrahydrobiopterin binding	molecular_function
827	GO:0034421	2	1	0.00490024	0.0175298	1	1	0.902182	GO:0034421	post-translational protein acetylation	biological_process
828	GO:0019958	2	1	0.00490024	0.0175298	1	1	0.902182	GO:0019958	C-X-C chemokine binding	molecular_function
829	GO:0045875	2	1	0.00490024	0.0175298	1	1	0.902182	GO:0045875	negative regulation of sister chromatid cohesion	biological_process
830	GO:0048133	2	1	0.00490024	0.0175298	1	1	0.902182	GO:0048133	male germ-line stem cell asymmetric division	biological_process
831	GO:1900028	2	1	0.00490024	0.0175298	1	1	0.902182	GO:1900028	negative regulation of ruffle assembly	biological_process
832	GO:0032388	2	1	0.00490024	0.0175298	1	1	0.902182	GO:0032388	positive regulation of intracellular transport	biological_process
833	GO:0048256	2	1	0.00490024	0.0175298	1	1	0.902182	GO:0048256	flap endonuclease activity	molecular_function
834	GO:0070314	2	1	0.00490024	0.0175298	1	1	0.902182	GO:0070314	G1 to G0 transition	biological_process
835	GO:0000248	2	1	0.00490024	0.0175298	1	1	0.902182	GO:0000248	C-5 sterol desaturase activity	molecular_function
836	GO:0016213	2	1	0.00490024	0.0175298	1	1	0.902182	GO:0016213	linoleoyl-CoA desaturase activity	molecular_function
837	GO:0090344	2	1	0.00490024	0.0175298	1	1	0.902182	GO:0090344	negative regulation of cell aging	biological_process
838	GO:0019144	2	1	0.00490024	0.0175298	1	1	0.902182	GO:0019144	ADP-sugar diphosphatase activity	molecular_function
839	GO:0032079	2	1	0.00490024	0.0175298	1	1	0.902182	GO:0032079	positive regulation of endodeoxyribonuclease activity	biological_process
840	GO:0048730	2	1	0.00490024	0.0175298	1	1	0.902182	GO:0048730	epidermis morphogenesis	biological_process
841	GO:0008253	2	1	0.00490024	0.0175298	1	1	0.902182	GO:0008253	5'-nucleotidase activity	molecular_function
842	GO:0008252	2	1	0.00490024	0.0175298	1	1	0.902182	GO:0008252	nucleotidase activity	molecular_function
843	GO:0046661	2	1	0.00490024	0.0175298	1	1	0.902182	GO:0046661	male sex differentiation	biological_process
844	GO:1901856	2	1	0.00490024	0.0175298	1	1	0.902182	GO:1901856	negative regulation of cellular respiration	biological_process
845	GO:2001170	2	1	0.00490024	0.0175298	1	1	0.902182	GO:2001170	negative regulation of ATP biosynthetic process	biological_process
846	GO:1904498	2	1	0.00490024	0.0175298	1	1	0.902182	GO:1904498	protein localization to mitotic actomyosin contractile ring	biological_process
847	GO:0021943	2	1	0.00490024	0.0175298	1	1	0.902182	GO:0021943	formation of radial glial scaffolds	biological_process
848	GO:0031644	2	1	0.00490024	0.0175298	1	1	0.902182	GO:0031644	regulation of nervous system process	biological_process
849	GO:0009223	2	1	0.00490024	0.0175298	1	1	0.902182	GO:0009223	pyrimidine deoxyribonucleotide catabolic process	biological_process
850	GO:0072125	2	1	0.00490024	0.0175298	1	1	0.902182	GO:0072125	negative regulation of glomerular mesangial cell proliferation	biological_process
851	GO:0035986	2	1	0.00490024	0.0175298	1	1	0.902182	GO:0035986	senescence-associated heterochromatin focus assembly	biological_process
852	GO:0000493	2	1	0.00490024	0.0175298	1	1	0.902182	GO:0000493	box H/ACA snoRNP assembly	biological_process
853	GO:0050897	2	1	0.00490024	0.0175298	1	1	0.902182	GO:0050897	cobalt ion binding	molecular_function
854	GO:0044336	2	1	0.00490024	0.0175298	1	1	0.902182	GO:0044336	canonical Wnt signaling pathway involved in negative regulation of apoptotic process	biological_process
855	GO:1904776	2	1	0.00490024	0.0175298	1	1	0.902182	GO:1904776	regulation of protein localization to cell cortex	biological_process
856	GO:0042492	2	1	0.00490024	0.0175298	1	1	0.902182	GO:0042492	gamma-delta T cell differentiation	biological_process
857	GO:0033624	2	1	0.00490024	0.0175298	1	1	0.902182	GO:0033624	negative regulation of integrin activation	biological_process
858	GO:0060372	2	1	0.00490024	0.0175298	1	1	0.902182	GO:0060372	regulation of atrial cardiac muscle cell membrane repolarization	biological_process
859	GO:0030118	2	1	0.00490024	0.0175298	1	1	0.902182	GO:0030118	clathrin coat	cellular_component
860	GO:0010694	2	1	0.00490024	0.0175298	1	1	0.902182	GO:0010694	positive regulation of alkaline phosphatase activity	biological_process
861	GO:1990423	2	1	0.00490024	0.0175298	1	1	0.902182	GO:1990423	RZZ complex	cellular_component
862	GO:0043564	2	1	0.00490024	0.0175298	1	1	0.902182	GO:0043564	Ku70:Ku80 complex	cellular_component
863	GO:0060290	2	1	0.00490024	0.0175298	1	1	0.902182	GO:0060290	transdifferentiation	biological_process
864	GO:1902445	2	1	0.00490024	0.0175298	1	1	0.902182	GO:1902445	regulation of mitochondrial membrane permeability involved in programmed necrotic cell death	biological_process
865	GO:0006122	2	1	0.00490024	0.0175298	1	1	0.902182	GO:0006122	mitochondrial electron transport, ubiquinol to cytochrome c	biological_process
866	GO:0097362	2	1	0.00490024	0.0175298	1	1	0.902182	GO:0097362	MCM8-MCM9 complex	cellular_component
867	GO:0036298	2	1	0.00490024	0.0175298	1	1	0.902182	GO:0036298	recombinational interstrand cross-link repair	biological_process
868	GO:0071866	2	1	0.00490024	0.0175298	1	1	0.902182	GO:0071866	negative regulation of apoptotic process in bone marrow cell	biological_process
869	GO:0032408	2	1	0.00490024	0.0175298	1	1	0.902182	GO:0032408	MutSbeta complex binding	molecular_function
870	GO:0051346	2	1	0.00490024	0.0175298	1	1	0.902182	GO:0051346	negative regulation of hydrolase activity	biological_process
871	GO:0021800	2	1	0.00490024	0.0175298	1	1	0.902182	GO:0021800	cerebral cortex tangential migration	biological_process
872	GO:1904117	2	1	0.00490024	0.0175298	1	1	0.902182	GO:1904117	cellular response to vasopressin	biological_process
873	GO:0032406	2	1	0.00490024	0.0175298	1	1	0.902182	GO:0032406	MutLbeta complex binding	molecular_function
874	GO:0097526	2	1	0.00490024	0.0175298	1	1	0.902182	GO:0097526	spliceosomal tri-snRNP complex	cellular_component
875	GO:0004459	2	1	0.00490024	0.0175298	1	1	0.902182	GO:0004459	L-lactate dehydrogenase activity	molecular_function
876	GO:0090402	2	1	0.00490024	0.0175298	1	1	0.902182	GO:0090402	oncogene-induced cell senescence	biological_process
877	GO:0090140	2	1	0.00490024	0.0175298	1	1	0.902182	GO:0090140	regulation of mitochondrial fission	biological_process
878	GO:0052832	2	1	0.00490024	0.0175298	1	1	0.902182	GO:0052832	inositol monophosphate 3-phosphatase activity	molecular_function
879	GO:0003231	2	1	0.00490024	0.0175298	1	1	0.902182	GO:0003231	cardiac ventricle development	biological_process
880	GO:0034087	2	1	0.00490024	0.0175298	1	1	0.902182	GO:0034087	establishment of mitotic sister chromatid cohesion	biological_process
881	GO:0031416	2	1	0.00490024	0.0175298	1	1	0.902182	GO:0031416	NatB complex	cellular_component
882	GO:0045869	2	1	0.00490024	0.0175298	1	1	0.902182	GO:0045869	negative regulation of single stranded viral RNA replication via double stranded DNA intermediate	biological_process
883	GO:2001038	2	1	0.00490024	0.0175298	1	1	0.902182	GO:2001038	regulation of cellular response to drug	biological_process
884	GO:2000845	2	1	0.00490024	0.0175298	1	1	0.902182	GO:2000845	positive regulation of testosterone secretion	biological_process
885	GO:0000701	2	1	0.00490024	0.0175298	1	1	0.902182	GO:0000701	purine-specific mismatch base pair DNA N-glycosylase activity	molecular_function
886	GO:0016829	2	1	0.00490024	0.0175298	1	1	0.902182	GO:0016829	lyase activity	molecular_function
887	GO:0032302	2	1	0.00490024	0.0175298	1	1	0.902182	GO:0032302	MutSbeta complex	cellular_component
888	GO:0006119	2	1	0.00490024	0.0175298	1	1	0.902182	GO:0006119	oxidative phosphorylation	biological_process
889	GO:0052833	2	1	0.00490024	0.0175298	1	1	0.902182	GO:0052833	inositol monophosphate 4-phosphatase activity	molecular_function
890	GO:0050716	2	1	0.00490024	0.0175298	1	1	0.902182	GO:0050716	{'id': 'http://purl.obolibrary.org/obo/', 'class': 'NA', 'description': 'NA'}
891	GO:0097350	2	1	0.00490024	0.0175298	1	1	0.902182	GO:0097350	neutrophil clearance	biological_process
892	GO:1990774	2	1	0.00490024	0.0175298	1	1	0.902182	GO:1990774	{'id': 'http://purl.obolibrary.org/obo/', 'class': 'NA', 'description': 'NA'}
893	GO:2000343	2	1	0.00490024	0.0175298	1	1	0.902182	GO:2000343	positive regulation of chemokine (C-X-C motif) ligand 2 production	biological_process
894	GO:0150077	2	1	0.00490024	0.0175298	1	1	0.902182	GO:0150077	regulation of neuroinflammatory response	biological_process
895	GO:0014806	2	1	0.00490024	0.0175298	1	1	0.902182	GO:0014806	smooth muscle hyperplasia	biological_process
896	GO:1904036	2	1	0.00490024	0.0175298	1	1	0.902182	GO:1904036	negative regulation of epithelial cell apoptotic process	biological_process
897	GO:0009072	2	1	0.00490024	0.0175298	1	1	0.902182	GO:0009072	aromatic amino acid family metabolic process	biological_process
898	GO:0051303	2	1	0.00490024	0.0175298	1	1	0.902182	GO:0051303	establishment of chromosome localization	biological_process
899	GO:0006021	2	1	0.00490024	0.0175298	1	1	0.902182	GO:0006021	inositol biosynthetic process	biological_process
900	GO:0008934	2	1	0.00490024	0.0175298	1	1	0.902182	GO:0008934	inositol monophosphate 1-phosphatase activity	molecular_function
901	GO:0035330	2	1	0.00490024	0.0175298	1	1	0.902182	GO:0035330	regulation of hippo signaling	biological_process
902	GO:0016671	2	1	0.00490024	0.0175298	1	1	0.902182	GO:0016671	oxidoreductase activity, acting on a sulfur group of donors, disulfide as acceptor	molecular_function
903	GO:1905773	2	1	0.00490024	0.0175298	1	1	0.902182	GO:1905773	8-hydroxy-2'-deoxyguanosine DNA binding	molecular_function
904	GO:0046601	2	1	0.00490024	0.0175298	1	1	0.902182	GO:0046601	positive regulation of centriole replication	biological_process
905	GO:1900195	2	1	0.00490024	0.0175298	1	1	0.902182	GO:1900195	positive regulation of oocyte maturation	biological_process
906	GO:0043137	2	1	0.00490024	0.0175298	1	1	0.902182	GO:0043137	DNA replication, removal of RNA primer	biological_process
907	GO:0032042	2	1	0.00490024	0.0175298	1	1	0.902182	GO:0032042	mitochondrial DNA metabolic process	biological_process
908	GO:0071932	2	1	0.00490024	0.0175298	1	1	0.902182	GO:0071932	replication fork reversal	biological_process
909	GO:1905069	2	1	0.00490024	0.0175298	1	1	0.902182	GO:1905069	allantois development	biological_process
910	GO:0009008	2	1	0.00490024	0.0175298	1	1	0.902182	GO:0009008	DNA-methyltransferase activity	molecular_function
911	GO:0043045	2	1	0.00490024	0.0175298	1	1	0.902182	GO:0043045	DNA methylation involved in embryo development	biological_process
912	GO:0060579	2	1	0.00490024	0.0175298	1	1	0.902182	GO:0060579	ventral spinal cord interneuron fate commitment	biological_process
913	GO:0090309	2	1	0.00490024	0.0175298	1	1	0.902182	GO:0090309	positive regulation of DNA methylation-dependent heterochromatin assembly	biological_process
914	GO:1905931	2	1	0.00490024	0.0175298	1	1	0.902182	GO:1905931	negative regulation of vascular associated smooth muscle cell differentiation involved in phenotypic switching	biological_process
915	GO:0035617	2	1	0.00490024	0.0175298	1	1	0.902182	GO:0035617	stress granule disassembly	biological_process
916	GO:1903008	2	1	0.00490024	0.0175298	1	1	0.902182	GO:1903008	organelle disassembly	biological_process
917	GO:0048029	2	1	0.00490024	0.0175298	1	1	0.902182	GO:0048029	monosaccharide binding	molecular_function
918	GO:0001621	2	1	0.00490024	0.0175298	1	1	0.902182	GO:0001621	G protein-coupled ADP receptor activity	molecular_function
919	GO:0043270	2	1	0.00490024	0.0175298	1	1	0.902182	GO:0043270	positive regulation of ion transport	biological_process
920	GO:1990086	2	1	0.00490024	0.0175298	1	1	0.902182	GO:1990086	lens fiber cell apoptotic process	biological_process
921	GO:1905460	2	1	0.00490024	0.0175298	1	1	0.902182	GO:1905460	negative regulation of vascular associated smooth muscle cell apoptotic process	biological_process
922	GO:0032877	2	1	0.00490024	0.0175298	1	1	0.902182	GO:0032877	positive regulation of DNA endoreduplication	biological_process
923	GO:0090669	2	1	0.00490024	0.0175298	1	1	0.902182	GO:0090669	telomerase RNA stabilization	biological_process
924	GO:0051972	2	1	0.00490024	0.0175298	1	1	0.902182	GO:0051972	regulation of telomerase activity	biological_process
925	GO:0030337	2	1	0.00490024	0.0175298	1	1	0.902182	GO:0030337	DNA polymerase processivity factor activity	molecular_function
926	GO:0031106	2	1	0.00490024	0.0175298	1	1	0.902182	GO:0031106	septin ring organization	biological_process
927	GO:0035500	2	1	0.00490024	0.0175298	1	1	0.902182	GO:0035500	MH2 domain binding	molecular_function
928	GO:0044774	2	1	0.00490024	0.0175298	1	1	0.902182	GO:0044774	mitotic DNA integrity checkpoint signaling	biological_process
929	GO:0070487	2	1	0.00490024	0.0175298	1	1	0.902182	GO:0070487	monocyte aggregation	biological_process
930	GO:2001032	2	1	0.00490024	0.0175298	1	1	0.902182	GO:2001032	regulation of double-strand break repair via nonhomologous end joining	biological_process
931	GO:0045870	2	1	0.00490024	0.0175298	1	1	0.902182	GO:0045870	positive regulation of single stranded viral RNA replication via double stranded DNA intermediate	biological_process
932	GO:0001069	2	1	0.00490024	0.0175298	1	1	0.902182	GO:0001069	regulatory region RNA binding	molecular_function
933	GO:0006478	2	1	0.00490024	0.0175298	1	1	0.902182	GO:0006478	peptidyl-tyrosine sulfation	biological_process
934	GO:0004144	2	1	0.00490024	0.0175298	1	1	0.902182	GO:0004144	diacylglycerol O-acyltransferase activity	molecular_function
935	GO:0006640	2	1	0.00490024	0.0175298	1	1	0.902182	GO:0006640	monoacylglycerol biosynthetic process	biological_process
936	GO:0008476	2	1	0.00490024	0.0175298	1	1	0.902182	GO:0008476	protein-tyrosine sulfotransferase activity	molecular_function
937	GO:0050252	2	1	0.00490024	0.0175298	1	1	0.902182	GO:0050252	retinol O-fatty-acyltransferase activity	molecular_function
938	GO:0006651	2	1	0.00490024	0.0175298	1	1	0.902182	GO:0006651	diacylglycerol biosynthetic process	biological_process
939	GO:0071144	2	1	0.00490024	0.0175298	1	1	0.902182	GO:0071144	heteromeric SMAD protein complex	cellular_component
940	GO:0050746	2	1	0.00490024	0.0175298	1	1	0.902182	GO:0050746	regulation of lipoprotein metabolic process	biological_process
941	GO:0003846	2	1	0.00490024	0.0175298	1	1	0.902182	GO:0003846	2-acylglycerol O-acyltransferase activity	molecular_function
942	GO:0016570	2	1	0.00490024	0.0175298	1	1	0.902182	GO:0016570	histone modification	biological_process
943	GO:1903518	2	1	0.00490024	0.0175298	1	1	0.902182	GO:1903518	positive regulation of single strand break repair	biological_process
944	GO:0038143	2	1	0.00490024	0.0175298	1	1	0.902182	GO:0038143	ERBB3:ERBB2 complex	cellular_component
945	GO:2000620	2	1	0.00490024	0.0175298	1	1	0.902182	GO:2000620	positive regulation of histone H4-K16 acetylation	biological_process
946	GO:0044878	2	1	0.00490024	0.0175298	1	1	0.902182	GO:0044878	mitotic cytokinesis checkpoint signaling	biological_process
947	GO:0010636	2	1	0.00490024	0.0175298	1	1	0.902182	GO:0010636	positive regulation of mitochondrial fusion	biological_process
948	GO:0061026	2	1	0.00490024	0.0175298	1	1	0.902182	GO:0061026	cardiac muscle tissue regeneration	biological_process
949	GO:0051048	2	1	0.00490024	0.0175298	1	1	0.902182	GO:0051048	negative regulation of secretion	biological_process
950	GO:0000973	2	1	0.00490024	0.0175298	1	1	0.902182	GO:0000973	posttranscriptional tethering of RNA polymerase II gene DNA at nuclear periphery	biological_process
951	GO:1905312	2	1	0.00490024	0.0175298	1	1	0.902182	GO:1905312	positive regulation of cardiac neural crest cell migration involved in outflow tract morphogenesis	biological_process
952	GO:0061153	2	1	0.00490024	0.0175298	1	1	0.902182	GO:0061153	trachea gland development	biological_process
953	GO:0038131	2	1	0.00490024	0.0175298	1	1	0.902182	GO:0038131	neuregulin receptor activity	molecular_function
954	GO:0003093	2	1	0.00490024	0.0175298	1	1	0.902182	GO:0003093	regulation of glomerular filtration	biological_process
955	GO:0042731	2	1	0.00490024	0.0175298	1	1	0.902182	GO:0042731	PH domain binding	molecular_function
956	GO:0044729	2	1	0.00490024	0.0175298	1	1	0.902182	GO:0044729	hemi-methylated DNA-binding	molecular_function
957	GO:0019899	173	21	0.00491352	0.0150637	1	1	12.5388	GO:0019899	enzyme binding	molecular_function
958	GO:0000287	102	14	0.0049252	0.0150837	1	1	9.0113	GO:0000287	magnesium ion binding	molecular_function
959	GO:0016301	39	7	0.00497464	0.0152193	1	1	5.09255	GO:0016301	kinase activity	molecular_function
960	GO:0008017	122	16	0.00504613	0.0154219	1	1	10.0331	GO:0008017	microtubule binding	molecular_function
961	GO:0004386	17	4	0.00509214	0.0155464	1	1	3.16855	GO:0004386	helicase activity	molecular_function
962	GO:0032212	11	3	0.00530861	0.0161569	1	1	2.462	GO:0032212	positive regulation of telomere maintenance via telomerase	biological_process
963	GO:0030515	11	3	0.00530861	0.0161569	1	1	2.462	GO:0030515	snoRNA binding	molecular_function
964	GO:0070064	11	3	0.00530861	0.0161569	1	1	2.462	GO:0070064	proline-rich region binding	molecular_function
965	GO:0051973	11	3	0.00530861	0.0161569	1	1	2.462	GO:0051973	positive regulation of telomerase activity	biological_process
966	GO:0008574	11	3	0.00530861	0.0161569	1	1	2.462	GO:0008574	plus-end-directed microtubule motor activity	molecular_function
967	GO:0016925	32	6	0.00583121	0.0176924	1	1	4.43492	GO:0016925	protein sumoylation	biological_process
968	GO:0000002	6	2	0.00583854	0.0175605	1	1	1.70655	GO:0000002	mitochondrial genome maintenance	biological_process
969	GO:0019237	6	2	0.00583854	0.0175605	1	1	1.70655	GO:0019237	centromeric DNA binding	molecular_function
970	GO:0072425	6	2	0.00583854	0.0175605	1	1	1.70655	GO:0072425	{'id': 'http://purl.obolibrary.org/obo/', 'class': 'NA', 'description': 'NA'}
971	GO:0045120	6	2	0.00583854	0.0175605	1	1	1.70655	GO:0045120	pronucleus	cellular_component
972	GO:0000808	6	2	0.00583854	0.0175605	1	1	1.70655	GO:0000808	origin recognition complex	cellular_component
973	GO:0008347	6	2	0.00583854	0.0175605	1	1	1.70655	GO:0008347	glial cell migration	biological_process
974	GO:2000001	6	2	0.00583854	0.0175605	1	1	1.70655	GO:2000001	regulation of DNA damage checkpoint	biological_process
975	GO:0048762	6	2	0.00583854	0.0175605	1	1	1.70655	GO:0048762	mesenchymal cell differentiation	biological_process
976	GO:0005732	6	2	0.00583854	0.0175605	1	1	1.70655	GO:0005732	sno(s)RNA-containing ribonucleoprotein complex	cellular_component
977	GO:0030686	6	2	0.00583854	0.0175605	1	1	1.70655	GO:0030686	90S preribosome	cellular_component
978	GO:0016572	6	2	0.00583854	0.0175605	1	1	1.70655	GO:0016572	histone phosphorylation	biological_process
979	GO:0051782	6	2	0.00583854	0.0175605	1	1	1.70655	GO:0051782	negative regulation of cell division	biological_process
980	GO:0048660	6	2	0.00583854	0.0175605	1	1	1.70655	GO:0048660	regulation of smooth muscle cell proliferation	biological_process
981	GO:1904355	6	2	0.00583854	0.0175605	1	1	1.70655	GO:1904355	positive regulation of telomere capping	biological_process
982	GO:0001556	6	2	0.00583854	0.0175605	1	1	1.70655	GO:0001556	oocyte maturation	biological_process
983	GO:0010243	6	2	0.00583854	0.0175605	1	1	1.70655	GO:0010243	response to organonitrogen compound	biological_process
984	GO:1902036	25	5	0.00652698	0.0194617	1	1	3.77728	GO:1902036	regulation of hematopoietic stem cell differentiation	biological_process
985	GO:0071479	18	4	0.00664886	0.0197949	1	1	3.11964	GO:0071479	cellular response to ionizing radiation	biological_process
986	GO:0030326	18	4	0.00664886	0.0197949	1	1	3.11964	GO:0030326	embryonic limb morphogenesis	biological_process
987	GO:0034451	41	7	0.00682254	0.0202812	1	1	4.99474	GO:0034451	centriolar satellite	cellular_component
988	GO:1900034	33	6	0.00696149	0.0206733	1	1	4.38601	GO:1900034	regulation of cellular response to heat	biological_process
989	GO:0006325	59	9	0.00745034	0.0221027	1	1	6.11438	GO:0006325	chromatin organization	biological_process
990	GO:0042771	12	3	0.00752514	0.0222683	1	1	2.41309	GO:0042771	intrinsic apoptotic signaling pathway in response to DNA damage by p53 class mediator	biological_process
991	GO:0044389	12	3	0.00752514	0.0222683	1	1	2.41309	GO:0044389	ubiquitin-like protein ligase binding	molecular_function
992	GO:0006611	12	3	0.00752514	0.0222683	1	1	2.41309	GO:0006611	protein export from nucleus	biological_process
993	GO:0035259	12	3	0.00752514	0.0222683	1	1	2.41309	GO:0035259	glucocorticoid receptor binding	molecular_function
994	GO:0030097	26	5	0.00799049	0.023586	1	1	3.72837	GO:0030097	hemopoiesis	biological_process
995	GO:0005634	2193	182	0.00831286	0.0245129	1	1	74.7429	GO:0005634	nucleus	cellular_component
996	GO:0007062	19	4	0.00851031	0.0250574	1	1	3.07073	GO:0007062	sister chromatid cohesion	biological_process
997	GO:0045740	19	4	0.00851031	0.0250574	1	1	3.07073	GO:0045740	positive regulation of DNA replication	biological_process
998	GO:0071456	52	8	0.00947344	0.0278513	1	1	5.45674	GO:0071456	cellular response to hypoxia	biological_process
999	GO:0032993	27	5	0.00967567	0.0284174	1	1	3.67946	GO:0032993	protein-DNA complex	cellular_component
1000	GO:2000679	7	2	0.00968718	0.0281417	1	1	1.65764	GO:2000679	positive regulation of transcription regulatory region DNA binding	biological_process
1001	GO:0032300	7	2	0.00968718	0.0281417	1	1	1.65764	GO:0032300	mismatch repair complex	cellular_component
1002	GO:0032059	7	2	0.00968718	0.0281417	1	1	1.65764	GO:0032059	bleb	cellular_component
1003	GO:0006309	7	2	0.00968718	0.0281417	1	1	1.65764	GO:0006309	apoptotic DNA fragmentation	biological_process
1004	GO:1905168	7	2	0.00968718	0.0281417	1	1	1.65764	GO:1905168	positive regulation of double-strand break repair via homologous recombination	biological_process
1005	GO:0042405	7	2	0.00968718	0.0281417	1	1	1.65764	GO:0042405	nuclear inclusion body	cellular_component
1006	GO:0008631	7	2	0.00968718	0.0281417	1	1	1.65764	GO:0008631	intrinsic apoptotic signaling pathway in response to oxidative stress	biological_process
1007	GO:0002437	7	2	0.00968718	0.0281417	1	1	1.65764	GO:0002437	inflammatory response to antigenic stimulus	biological_process
1008	GO:0017196	7	2	0.00968718	0.0281417	1	1	1.65764	GO:0017196	N-terminal peptidyl-methionine acetylation	biological_process
1009	GO:0045722	7	2	0.00968718	0.0281417	1	1	1.65764	GO:0045722	positive regulation of gluconeogenesis	biological_process
1010	GO:2000781	7	2	0.00968718	0.0281417	1	1	1.65764	GO:2000781	positive regulation of double-strand break repair	biological_process
1011	GO:0006275	7	2	0.00968718	0.0281417	1	1	1.65764	GO:0006275	regulation of DNA replication	biological_process
1012	GO:0001894	7	2	0.00968718	0.0281417	1	1	1.65764	GO:0001894	tissue homeostasis	biological_process
1013	GO:0010510	7	2	0.00968718	0.0281417	1	1	1.65764	GO:0010510	regulation of acetyl-CoA biosynthetic process from pyruvate	biological_process
1014	GO:0000783	7	2	0.00968718	0.0281417	1	1	1.65764	GO:0000783	nuclear telomere cap complex	cellular_component
1015	GO:0001824	7	2	0.00968718	0.0281417	1	1	1.65764	GO:0001824	blastocyst development	biological_process
1016	GO:0001527	7	2	0.00968718	0.0281417	1	1	1.65764	GO:0001527	microfibril	cellular_component
1017	GO:0005095	7	2	0.00968718	0.0281417	1	1	1.65764	GO:0005095	GTPase inhibitor activity	molecular_function
1018	GO:0071141	7	2	0.00968718	0.0281417	1	1	1.65764	GO:0071141	SMAD protein complex	cellular_component
1019	GO:1990404	7	2	0.00968718	0.0281417	1	1	1.65764	GO:1990404	protein ADP-ribosylase activity	molecular_function
1020	GO:0055015	7	2	0.00968718	0.0281417	1	1	1.65764	GO:0055015	ventricular cardiac muscle cell development	biological_process
1021	GO:0016579	90	12	0.0098328	0.0282573	1	1	7.5982	GO:0016579	protein deubiquitination	biological_process
1022	GO:0060045	13	3	0.0102737	0.0293949	1	1	2.36418	GO:0060045	positive regulation of cardiac muscle cell proliferation	biological_process
1023	GO:0000132	13	3	0.0102737	0.0293949	1	1	2.36418	GO:0000132	establishment of mitotic spindle orientation	biological_process
1024	GO:0034394	13	3	0.0102737	0.0293949	1	1	2.36418	GO:0034394	protein localization to cell surface	biological_process
1025	GO:0042645	13	3	0.0102737	0.0293949	1	1	2.36418	GO:0042645	mitochondrial nucleoid	cellular_component
1026	GO:0042162	13	3	0.0102737	0.0293949	1	1	2.36418	GO:0042162	telomeric DNA binding	molecular_function
1027	GO:0031100	13	3	0.0102737	0.0293949	1	1	2.36418	GO:0031100	animal organ regeneration	biological_process
1028	GO:0070034	13	3	0.0102737	0.0293949	1	1	2.36418	GO:0070034	telomerase RNA binding	molecular_function
1029	GO:0060236	13	3	0.0102737	0.0293949	1	1	2.36418	GO:0060236	regulation of mitotic spindle organization	biological_process
1030	GO:0006284	20	4	0.0107032	0.0304604	1	1	3.02182	GO:0006284	base-excision repair	biological_process
1031	GO:0000413	20	4	0.0107032	0.0304604	1	1	3.02182	GO:0000413	protein peptidyl-prolyl isomerization	biological_process
1032	GO:1900087	20	4	0.0107032	0.0304604	1	1	3.02182	GO:1900087	positive regulation of G1/S transition of mitotic cell cycle	biological_process
1033	GO:0006283	28	5	0.0115991	0.0329465	1	1	3.63055	GO:0006283	transcription-coupled nucleotide-excision repair	biological_process
1034	GO:0032211	14	3	0.0135968	0.0384903	1	1	2.31528	GO:0032211	negative regulation of telomere maintenance via telomerase	biological_process
1035	GO:0006334	14	3	0.0135968	0.0384903	1	1	2.31528	GO:0006334	nucleosome assembly	biological_process
1036	GO:0071539	14	3	0.0135968	0.0384903	1	1	2.31528	GO:0071539	protein localization to centrosome	biological_process
1037	GO:0090734	14	3	0.0135968	0.0384903	1	1	2.31528	GO:0090734	site of DNA damage	cellular_component
1038	GO:0030687	14	3	0.0135968	0.0384903	1	1	2.31528	GO:0030687	preribosome, large subunit precursor	cellular_component
1039	GO:0097431	14	3	0.0135968	0.0384903	1	1	2.31528	GO:0097431	mitotic spindle pole	cellular_component
1040	GO:0021502	3	1	0.0140148	0.0363617	1	1	0.853273	GO:0021502	neural fold elevation formation	biological_process
1041	GO:0000212	3	1	0.0140148	0.0363617	1	1	0.853273	GO:0000212	meiotic spindle organization	biological_process
1042	GO:0050436	3	1	0.0140148	0.0363617	1	1	0.853273	GO:0050436	microfibril binding	molecular_function
1043	GO:0009378	3	1	0.0140148	0.0363617	1	1	0.853273	GO:0009378	four-way junction helicase activity	molecular_function
1044	GO:0071459	3	1	0.0140148	0.0363617	1	1	0.853273	GO:0071459	protein localization to chromosome, centromeric region	biological_process
1045	GO:0071962	3	1	0.0140148	0.0363617	1	1	0.853273	GO:0071962	mitotic sister chromatid cohesion, centromeric	biological_process
1046	GO:1904358	3	1	0.0140148	0.0363617	1	1	0.853273	GO:1904358	positive regulation of telomere maintenance via telomere lengthening	biological_process
1047	GO:0097065	3	1	0.0140148	0.0363617	1	1	0.853273	GO:0097065	anterior head development	biological_process
1048	GO:0060485	3	1	0.0140148	0.0363617	1	1	0.853273	GO:0060485	mesenchyme development	biological_process
1049	GO:0097422	3	1	0.0140148	0.0363617	1	1	0.853273	GO:0097422	tubular endosome	cellular_component
1050	GO:0033600	3	1	0.0140148	0.0363617	1	1	0.853273	GO:0033600	negative regulation of mammary gland epithelial cell proliferation	biological_process
1051	GO:0009838	3	1	0.0140148	0.0363617	1	1	0.853273	GO:0009838	abscission	biological_process
1052	GO:0002326	3	1	0.0140148	0.0363617	1	1	0.853273	GO:0002326	B cell lineage commitment	biological_process
1053	GO:0046826	3	1	0.0140148	0.0363617	1	1	0.853273	GO:0046826	negative regulation of protein export from nucleus	biological_process
1054	GO:2000617	3	1	0.0140148	0.0363617	1	1	0.853273	GO:2000617	positive regulation of histone H3-K9 acetylation	biological_process
1055	GO:0010664	3	1	0.0140148	0.0363617	1	1	0.853273	GO:0010664	negative regulation of striated muscle cell apoptotic process	biological_process
1056	GO:0072757	3	1	0.0140148	0.0363617	1	1	0.853273	GO:0072757	cellular response to camptothecin	biological_process
1057	GO:0043418	3	1	0.0140148	0.0363617	1	1	0.853273	GO:0043418	homocysteine catabolic process	biological_process
1058	GO:0004849	3	1	0.0140148	0.0363617	1	1	0.853273	GO:0004849	uridine kinase activity	molecular_function
1059	GO:0010594	3	1	0.0140148	0.0363617	1	1	0.853273	GO:0010594	regulation of endothelial cell migration	biological_process
1060	GO:0032767	3	1	0.0140148	0.0363617	1	1	0.853273	GO:0032767	copper-dependent protein binding	molecular_function
1061	GO:0044211	3	1	0.0140148	0.0363617	1	1	0.853273	GO:0044211	CTP salvage	biological_process
1062	GO:0048512	3	1	0.0140148	0.0363617	1	1	0.853273	GO:0048512	circadian behavior	biological_process
1063	GO:0046825	3	1	0.0140148	0.0363617	1	1	0.853273	GO:0046825	regulation of protein export from nucleus	biological_process
1064	GO:0070087	3	1	0.0140148	0.0363617	1	1	0.853273	GO:0070087	chromo shadow domain binding	molecular_function
1065	GO:0072136	3	1	0.0140148	0.0363617	1	1	0.853273	GO:0072136	metanephric mesenchymal cell proliferation involved in metanephros development	biological_process
1066	GO:0014916	3	1	0.0140148	0.0363617	1	1	0.853273	GO:0014916	regulation of lung blood pressure	biological_process
1067	GO:2000121	3	1	0.0140148	0.0363617	1	1	0.853273	GO:2000121	regulation of removal of superoxide radicals	biological_process
1068	GO:0048251	3	1	0.0140148	0.0363617	1	1	0.853273	GO:0048251	elastic fiber assembly	biological_process
1069	GO:0001823	3	1	0.0140148	0.0363617	1	1	0.853273	GO:0001823	mesonephros development	biological_process
1070	GO:2000271	3	1	0.0140148	0.0363617	1	1	0.853273	GO:2000271	positive regulation of fibroblast apoptotic process	biological_process
1071	GO:0042326	3	1	0.0140148	0.0363617	1	1	0.853273	GO:0042326	negative regulation of phosphorylation	biological_process
1072	GO:0045839	3	1	0.0140148	0.0363617	1	1	0.853273	GO:0045839	negative regulation of mitotic nuclear division	biological_process
1073	GO:0043570	3	1	0.0140148	0.0363617	1	1	0.853273	GO:0043570	maintenance of DNA repeat elements	biological_process
1074	GO:0031507	3	1	0.0140148	0.0363617	1	1	0.853273	GO:0031507	heterochromatin assembly	biological_process
1075	GO:0070997	3	1	0.0140148	0.0363617	1	1	0.853273	GO:0070997	neuron death	biological_process
1076	GO:0043008	3	1	0.0140148	0.0363617	1	1	0.853273	GO:0043008	ATP-dependent protein binding	molecular_function
1077	GO:0019787	3	1	0.0140148	0.0363617	1	1	0.853273	GO:0019787	ubiquitin-like protein transferase activity	molecular_function
1078	GO:0010499	3	1	0.0140148	0.0363617	1	1	0.853273	GO:0010499	proteasomal ubiquitin-independent protein catabolic process	biological_process
1079	GO:0004468	3	1	0.0140148	0.0363617	1	1	0.853273	GO:0004468	lysine N-acetyltransferase activity, acting on acetyl phosphate as donor	molecular_function
1080	GO:0006475	3	1	0.0140148	0.0363617	1	1	0.853273	GO:0006475	internal protein amino acid acetylation	biological_process
1081	GO:0070141	3	1	0.0140148	0.0363617	1	1	0.853273	GO:0070141	response to UV-A	biological_process
1082	GO:0000710	3	1	0.0140148	0.0363617	1	1	0.853273	GO:0000710	meiotic mismatch repair	biological_process
1083	GO:0009100	3	1	0.0140148	0.0363617	1	1	0.853273	GO:0009100	glycoprotein metabolic process	biological_process
1084	GO:0090235	3	1	0.0140148	0.0363617	1	1	0.853273	GO:0090235	regulation of metaphase plate congression	biological_process
1085	GO:2001212	3	1	0.0140148	0.0363617	1	1	0.853273	GO:2001212	regulation of vasculogenesis	biological_process
1086	GO:0030284	3	1	0.0140148	0.0363617	1	1	0.853273	GO:0030284	estrogen receptor activity	molecular_function
1087	GO:0035583	3	1	0.0140148	0.0363617	1	1	0.853273	GO:0035583	sequestering of TGFbeta in extracellular matrix	biological_process
1088	GO:0021884	3	1	0.0140148	0.0363617	1	1	0.853273	GO:0021884	forebrain neuron development	biological_process
1089	GO:0060527	3	1	0.0140148	0.0363617	1	1	0.853273	GO:0060527	prostate epithelial cord arborization involved in prostate glandular acinus morphogenesis	biological_process
1090	GO:0009303	3	1	0.0140148	0.0363617	1	1	0.853273	GO:0009303	rRNA transcription	biological_process
1091	GO:0021849	3	1	0.0140148	0.0363617	1	1	0.853273	GO:0021849	neuroblast division in subventricular zone	biological_process
1092	GO:0001542	3	1	0.0140148	0.0363617	1	1	0.853273	GO:0001542	ovulation from ovarian follicle	biological_process
1093	GO:1901300	3	1	0.0140148	0.0363617	1	1	0.853273	GO:1901300	positive regulation of hydrogen peroxide-mediated programmed cell death	biological_process
1094	GO:0030023	3	1	0.0140148	0.0363617	1	1	0.853273	GO:0030023	extracellular matrix constituent conferring elasticity	molecular_function
1095	GO:0070252	3	1	0.0140148	0.0363617	1	1	0.853273	GO:0070252	actin-mediated cell contraction	biological_process
1096	GO:0072429	3	1	0.0140148	0.0363617	1	1	0.853273	GO:0072429	response to intra-S DNA damage checkpoint signaling	biological_process
1097	GO:0048476	3	1	0.0140148	0.0363617	1	1	0.853273	GO:0048476	Holliday junction resolvase complex	cellular_component
1098	GO:0035356	3	1	0.0140148	0.0363617	1	1	0.853273	GO:0035356	cellular triglyceride homeostasis	biological_process
1099	GO:0010638	3	1	0.0140148	0.0363617	1	1	0.853273	GO:0010638	positive regulation of organelle organization	biological_process
1100	GO:1903432	3	1	0.0140148	0.0363617	1	1	0.853273	GO:1903432	regulation of TORC1 signaling	biological_process
1101	GO:2000373	3	1	0.0140148	0.0363617	1	1	0.853273	GO:2000373	positive regulation of DNA topoisomerase (ATP-hydrolyzing) activity	biological_process
1102	GO:0003720	3	1	0.0140148	0.0363617	1	1	0.853273	GO:0003720	telomerase activity	molecular_function
1103	GO:0140294	3	1	0.0140148	0.0363617	1	1	0.853273	GO:0140294	NAD DNA ADP-ribosyltransferase activity	molecular_function
1104	GO:0050790	3	1	0.0140148	0.0363617	1	1	0.853273	GO:0050790	regulation of catalytic activity	biological_process
1105	GO:1901203	3	1	0.0140148	0.0363617	1	1	0.853273	GO:1901203	positive regulation of extracellular matrix assembly	biological_process
1106	GO:0051920	3	1	0.0140148	0.0363617	1	1	0.853273	GO:0051920	peroxiredoxin activity	molecular_function
1107	GO:0044388	3	1	0.0140148	0.0363617	1	1	0.853273	GO:0044388	small protein activating enzyme binding	molecular_function
1108	GO:0071415	3	1	0.0140148	0.0363617	1	1	0.853273	GO:0071415	cellular response to purine-containing compound	biological_process
1109	GO:0045028	3	1	0.0140148	0.0363617	1	1	0.853273	GO:0045028	G protein-coupled purinergic nucleotide receptor activity	molecular_function
1110	GO:0003100	3	1	0.0140148	0.0363617	1	1	0.853273	GO:0003100	regulation of systemic arterial blood pressure by endothelin	biological_process
1111	GO:1901799	3	1	0.0140148	0.0363617	1	1	0.853273	GO:1901799	negative regulation of proteasomal protein catabolic process	biological_process
1112	GO:1901612	3	1	0.0140148	0.0363617	1	1	0.853273	GO:1901612	cardiolipin binding	molecular_function
1113	GO:0060406	3	1	0.0140148	0.0363617	1	1	0.853273	GO:0060406	positive regulation of penile erection	biological_process
1114	GO:0061087	3	1	0.0140148	0.0363617	1	1	0.853273	GO:0061087	positive regulation of histone H3-K27 methylation	biological_process
1115	GO:0008595	3	1	0.0140148	0.0363617	1	1	0.853273	GO:0008595	anterior/posterior axis specification, embryo	biological_process
1116	GO:0048406	3	1	0.0140148	0.0363617	1	1	0.853273	GO:0048406	nerve growth factor binding	molecular_function
1117	GO:0031428	3	1	0.0140148	0.0363617	1	1	0.853273	GO:0031428	box C/D RNP complex	cellular_component
1118	GO:0000454	3	1	0.0140148	0.0363617	1	1	0.853273	GO:0000454	snoRNA guided rRNA pseudouridine synthesis	biological_process
1119	GO:0048639	3	1	0.0140148	0.0363617	1	1	0.853273	GO:0048639	positive regulation of developmental growth	biological_process
1120	GO:0072006	3	1	0.0140148	0.0363617	1	1	0.853273	GO:0072006	nephron development	biological_process
1121	GO:0048368	3	1	0.0140148	0.0363617	1	1	0.853273	GO:0048368	lateral mesoderm development	biological_process
1122	GO:0033197	3	1	0.0140148	0.0363617	1	1	0.853273	GO:0033197	response to vitamin E	biological_process
1123	GO:0045987	3	1	0.0140148	0.0363617	1	1	0.853273	GO:0045987	positive regulation of smooth muscle contraction	biological_process
1124	GO:0045187	3	1	0.0140148	0.0363617	1	1	0.853273	GO:0045187	regulation of circadian sleep/wake cycle, sleep	biological_process
1125	GO:2001141	3	1	0.0140148	0.0363617	1	1	0.853273	GO:2001141	regulation of RNA biosynthetic process	biological_process
1126	GO:0097067	3	1	0.0140148	0.0363617	1	1	0.853273	GO:0097067	cellular response to thyroid hormone stimulus	biological_process
1127	GO:0009117	3	1	0.0140148	0.0363617	1	1	0.853273	GO:0009117	nucleotide metabolic process	biological_process
1128	GO:0034656	3	1	0.0140148	0.0363617	1	1	0.853273	GO:0034656	nucleobase-containing small molecule catabolic process	biological_process
1129	GO:0000819	3	1	0.0140148	0.0363617	1	1	0.853273	GO:0000819	sister chromatid segregation	biological_process
1130	GO:0070318	3	1	0.0140148	0.0363617	1	1	0.853273	GO:0070318	positive regulation of G0 to G1 transition	biological_process
1131	GO:0006090	3	1	0.0140148	0.0363617	1	1	0.853273	GO:0006090	pyruvate metabolic process	biological_process
1132	GO:0010521	3	1	0.0140148	0.0363617	1	1	0.853273	GO:0010521	telomerase inhibitor activity	molecular_function
1133	GO:0045588	3	1	0.0140148	0.0363617	1	1	0.853273	GO:0045588	positive regulation of gamma-delta T cell differentiation	biological_process
1134	GO:0060042	3	1	0.0140148	0.0363617	1	1	0.853273	GO:0060042	retina morphogenesis in camera-type eye	biological_process
1135	GO:0001973	3	1	0.0140148	0.0363617	1	1	0.853273	GO:0001973	G protein-coupled adenosine receptor signaling pathway	biological_process
1136	GO:0006020	3	1	0.0140148	0.0363617	1	1	0.853273	GO:0006020	inositol metabolic process	biological_process
1137	GO:0036155	3	1	0.0140148	0.0363617	1	1	0.853273	GO:0036155	acylglycerol acyl-chain remodeling	biological_process
1138	GO:0035063	3	1	0.0140148	0.0363617	1	1	0.853273	GO:0035063	nuclear speck organization	biological_process
1139	GO:0030991	3	1	0.0140148	0.0363617	1	1	0.853273	GO:0030991	intraciliary transport particle A	cellular_component
1140	GO:0071816	3	1	0.0140148	0.0363617	1	1	0.853273	GO:0071816	tail-anchored membrane protein insertion into ER membrane	biological_process
1141	GO:0042445	3	1	0.0140148	0.0363617	1	1	0.853273	GO:0042445	hormone metabolic process	biological_process
1142	GO:0000154	3	1	0.0140148	0.0363617	1	1	0.853273	GO:0000154	rRNA modification	biological_process
1143	GO:0044614	3	1	0.0140148	0.0363617	1	1	0.853273	GO:0044614	nuclear pore cytoplasmic filaments	cellular_component
1144	GO:0032962	3	1	0.0140148	0.0363617	1	1	0.853273	GO:0032962	positive regulation of inositol trisphosphate biosynthetic process	biological_process
1145	GO:1905832	3	1	0.0140148	0.0363617	1	1	0.853273	GO:1905832	positive regulation of spindle assembly	biological_process
1146	GO:0030976	3	1	0.0140148	0.0363617	1	1	0.853273	GO:0030976	thiamine pyrophosphate binding	molecular_function
1147	GO:0050764	3	1	0.0140148	0.0363617	1	1	0.853273	GO:0050764	regulation of phagocytosis	biological_process
1148	GO:2000757	3	1	0.0140148	0.0363617	1	1	0.853273	GO:2000757	negative regulation of peptidyl-lysine acetylation	biological_process
1149	GO:0006089	3	1	0.0140148	0.0363617	1	1	0.853273	GO:0006089	lactate metabolic process	biological_process
1150	GO:0097411	3	1	0.0140148	0.0363617	1	1	0.853273	GO:0097411	hypoxia-inducible factor-1alpha signaling pathway	biological_process
1151	GO:0033108	3	1	0.0140148	0.0363617	1	1	0.853273	GO:0033108	mitochondrial respiratory chain complex assembly	biological_process
1152	GO:0034618	3	1	0.0140148	0.0363617	1	1	0.853273	GO:0034618	arginine binding	molecular_function
1153	GO:0032924	3	1	0.0140148	0.0363617	1	1	0.853273	GO:0032924	activin receptor signaling pathway	biological_process
1154	GO:0034165	3	1	0.0140148	0.0363617	1	1	0.853273	GO:0034165	positive regulation of toll-like receptor 9 signaling pathway	biological_process
1155	GO:0048298	3	1	0.0140148	0.0363617	1	1	0.853273	GO:0048298	positive regulation of isotype switching to IgA isotypes	biological_process
1156	GO:0018312	3	1	0.0140148	0.0363617	1	1	0.853273	GO:0018312	peptidyl-serine ADP-ribosylation	biological_process
1157	GO:0035721	3	1	0.0140148	0.0363617	1	1	0.853273	GO:0035721	intraciliary retrograde transport	biological_process
1158	GO:0101005	3	1	0.0140148	0.0363617	1	1	0.853273	GO:0101005	deubiquitinase activity	molecular_function
1159	GO:0030592	3	1	0.0140148	0.0363617	1	1	0.853273	GO:0030592	DNA ADP-ribosylation	biological_process
1160	GO:0086046	3	1	0.0140148	0.0363617	1	1	0.853273	GO:0086046	membrane depolarization during SA node cell action potential	biological_process
1161	GO:1904385	3	1	0.0140148	0.0363617	1	1	0.853273	GO:1904385	cellular response to angiotensin	biological_process
1162	GO:0071922	3	1	0.0140148	0.0363617	1	1	0.853273	GO:0071922	regulation of cohesin loading	biological_process
1163	GO:0014075	3	1	0.0140148	0.0363617	1	1	0.853273	GO:0014075	response to amine	biological_process
1164	GO:0033262	3	1	0.0140148	0.0363617	1	1	0.853273	GO:0033262	regulation of nuclear cell cycle DNA replication	biological_process
1165	GO:0036041	3	1	0.0140148	0.0363617	1	1	0.853273	GO:0036041	long-chain fatty acid binding	molecular_function
1166	GO:0070646	3	1	0.0140148	0.0363617	1	1	0.853273	GO:0070646	protein modification by small protein removal	biological_process
1167	GO:0102568	3	1	0.0140148	0.0363617	1	1	0.853273	GO:0102568	phospholipase A2 activity consuming 1,2-dioleoylphosphatidylethanolamine)	molecular_function
1168	GO:0032753	3	1	0.0140148	0.0363617	1	1	0.853273	GO:0032753	positive regulation of interleukin-4 production	biological_process
1169	GO:0006278	3	1	0.0140148	0.0363617	1	1	0.853273	GO:0006278	RNA-dependent DNA biosynthetic process	biological_process
1170	GO:1990264	3	1	0.0140148	0.0363617	1	1	0.853273	GO:1990264	peptidyl-tyrosine dephosphorylation involved in inactivation of protein kinase activity	biological_process
1171	GO:0097371	3	1	0.0140148	0.0363617	1	1	0.853273	GO:0097371	MDM2/MDM4 family protein binding	molecular_function
1172	GO:0000731	3	1	0.0140148	0.0363617	1	1	0.853273	GO:0000731	DNA synthesis involved in DNA repair	biological_process
1173	GO:0046914	3	1	0.0140148	0.0363617	1	1	0.853273	GO:0046914	transition metal ion binding	molecular_function
1174	GO:0003839	3	1	0.0140148	0.0363617	1	1	0.853273	GO:0003839	gamma-glutamylcyclotransferase activity	molecular_function
1175	GO:0031113	3	1	0.0140148	0.0363617	1	1	0.853273	GO:0031113	regulation of microtubule polymerization	biological_process
1176	GO:0102567	3	1	0.0140148	0.0363617	1	1	0.853273	GO:0102567	phospholipase A2 activity (consuming 1,2-dipalmitoylphosphatidylcholine)	molecular_function
1177	GO:0005656	3	1	0.0140148	0.0363617	1	1	0.853273	GO:0005656	nuclear pre-replicative complex	cellular_component
1178	GO:1902462	3	1	0.0140148	0.0363617	1	1	0.853273	GO:1902462	positive regulation of mesenchymal stem cell proliferation	biological_process
1179	GO:0099509	3	1	0.0140148	0.0363617	1	1	0.853273	GO:0099509	regulation of presynaptic cytosolic calcium ion concentration	biological_process
1180	GO:0032487	3	1	0.0140148	0.0363617	1	1	0.853273	GO:0032487	regulation of Rap protein signal transduction	biological_process
1181	GO:0031391	3	1	0.0140148	0.0363617	1	1	0.853273	GO:0031391	Elg1 RFC-like complex	cellular_component
1182	GO:0042986	3	1	0.0140148	0.0363617	1	1	0.853273	GO:0042986	positive regulation of amyloid precursor protein biosynthetic process	biological_process
1183	GO:0048617	3	1	0.0140148	0.0363617	1	1	0.853273	GO:0048617	embryonic foregut morphogenesis	biological_process
1184	GO:0072341	3	1	0.0140148	0.0363617	1	1	0.853273	GO:0072341	modified amino acid binding	molecular_function
1185	GO:0035985	3	1	0.0140148	0.0363617	1	1	0.853273	GO:0035985	senescence-associated heterochromatin focus	cellular_component
1186	GO:0006779	3	1	0.0140148	0.0363617	1	1	0.853273	GO:0006779	porphyrin-containing compound biosynthetic process	biological_process
1187	GO:0044320	3	1	0.0140148	0.0363617	1	1	0.853273	GO:0044320	cellular response to leptin stimulus	biological_process
1188	GO:0048037	3	1	0.0140148	0.0363617	1	1	0.853273	GO:0048037	obsolete cofactor binding	molecular_function
1189	GO:0086047	3	1	0.0140148	0.0363617	1	1	0.853273	GO:0086047	membrane depolarization during Purkinje myocyte cell action potential	biological_process
1190	GO:0004839	3	1	0.0140148	0.0363617	1	1	0.853273	GO:0004839	ubiquitin activating enzyme activity	molecular_function
1191	GO:0060623	3	1	0.0140148	0.0363617	1	1	0.853273	GO:0060623	regulation of chromosome condensation	biological_process
1192	GO:2000052	3	1	0.0140148	0.0363617	1	1	0.853273	GO:2000052	positive regulation of non-canonical Wnt signaling pathway	biological_process
1193	GO:0031936	3	1	0.0140148	0.0363617	1	1	0.853273	GO:0031936	negative regulation of chromatin silencing	biological_process
1194	GO:0036302	3	1	0.0140148	0.0363617	1	1	0.853273	GO:0036302	atrioventricular canal development	biological_process
1195	GO:0033504	3	1	0.0140148	0.0363617	1	1	0.853273	GO:0033504	floor plate development	biological_process
1196	GO:0051661	3	1	0.0140148	0.0363617	1	1	0.853273	GO:0051661	maintenance of centrosome location	biological_process
1197	GO:0006527	3	1	0.0140148	0.0363617	1	1	0.853273	GO:0006527	arginine catabolic process	biological_process
1198	GO:0004534	3	1	0.0140148	0.0363617	1	1	0.853273	GO:0004534	5'-3' exoribonuclease activity	molecular_function
1199	GO:0051081	3	1	0.0140148	0.0363617	1	1	0.853273	GO:0051081	nuclear membrane disassembly	biological_process
1200	GO:0030619	3	1	0.0140148	0.0363617	1	1	0.853273	GO:0030619	U1 snRNA binding	molecular_function
1201	GO:0021853	3	1	0.0140148	0.0363617	1	1	0.853273	GO:0021853	cerebral cortex GABAergic interneuron migration	biological_process
1202	GO:0003360	3	1	0.0140148	0.0363617	1	1	0.853273	GO:0003360	brainstem development	biological_process
1203	GO:0001826	3	1	0.0140148	0.0363617	1	1	0.853273	GO:0001826	inner cell mass cell differentiation	biological_process
1204	GO:0046322	3	1	0.0140148	0.0363617	1	1	0.853273	GO:0046322	negative regulation of fatty acid oxidation	biological_process
1205	GO:0062176	3	1	0.0140148	0.0363617	1	1	0.853273	GO:0062176	R-loop disassembly	biological_process
1206	GO:0031640	3	1	0.0140148	0.0363617	1	1	0.853273	GO:0031640	killing of cells of other organism	biological_process
1207	GO:0021695	3	1	0.0140148	0.0363617	1	1	0.853273	GO:0021695	cerebellar cortex development	biological_process
1208	GO:0004698	3	1	0.0140148	0.0363617	1	1	0.853273	GO:0004698	calcium-dependent protein kinase C activity	molecular_function
1209	GO:2000779	3	1	0.0140148	0.0363617	1	1	0.853273	GO:2000779	regulation of double-strand break repair	biological_process
1210	GO:0098967	3	1	0.0140148	0.0363617	1	1	0.853273	GO:0098967	exocytic insertion of neurotransmitter receptor to postsynaptic membrane	biological_process
1211	GO:0035727	3	1	0.0140148	0.0363617	1	1	0.853273	GO:0035727	lysophosphatidic acid binding	molecular_function
1212	GO:0010631	3	1	0.0140148	0.0363617	1	1	0.853273	GO:0010631	epithelial cell migration	biological_process
1213	GO:0034462	3	1	0.0140148	0.0363617	1	1	0.853273	GO:0034462	small-subunit processome assembly	biological_process
1214	GO:0042126	3	1	0.0140148	0.0363617	1	1	0.853273	GO:0042126	nitrate metabolic process	biological_process
1215	GO:2000819	3	1	0.0140148	0.0363617	1	1	0.853273	GO:2000819	regulation of nucleotide-excision repair	biological_process
1216	GO:0030951	3	1	0.0140148	0.0363617	1	1	0.853273	GO:0030951	establishment or maintenance of microtubule cytoskeleton polarity	biological_process
1217	GO:0061676	3	1	0.0140148	0.0363617	1	1	0.853273	GO:0061676	importin-alpha family protein binding	molecular_function
1218	GO:0032053	3	1	0.0140148	0.0363617	1	1	0.853273	GO:0032053	ciliary basal body organization	biological_process
1219	GO:0004523	3	1	0.0140148	0.0363617	1	1	0.853273	GO:0004523	RNA-DNA hybrid ribonuclease activity	molecular_function
1220	GO:0008475	3	1	0.0140148	0.0363617	1	1	0.853273	GO:0008475	procollagen-lysine 5-dioxygenase activity	molecular_function
1221	GO:0006071	3	1	0.0140148	0.0363617	1	1	0.853273	GO:0006071	glycerol metabolic process	biological_process
1222	GO:0016627	3	1	0.0140148	0.0363617	1	1	0.853273	GO:0016627	oxidoreductase activity, acting on the CH-CH group of donors	molecular_function
1223	GO:0045893	292	30	0.0141066	0.0338488	1	1	15.7186	GO:0045893	positive regulation of transcription, DNA-templated	biological_process
1224	GO:0034399	8	2	0.0146982	0.0349685	1	1	1.60873	GO:0034399	nuclear periphery	cellular_component
1225	GO:0045089	8	2	0.0146982	0.0349685	1	1	1.60873	GO:0045089	positive regulation of innate immune response	biological_process
1226	GO:0070628	8	2	0.0146982	0.0349685	1	1	1.60873	GO:0070628	proteasome binding	molecular_function
1227	GO:0000460	8	2	0.0146982	0.0349685	1	1	1.60873	GO:0000460	maturation of 5.8S rRNA	biological_process
1228	GO:0003950	8	2	0.0146982	0.0349685	1	1	1.60873	GO:0003950	NAD+ ADP-ribosyltransferase activity	molecular_function
1229	GO:0071391	8	2	0.0146982	0.0349685	1	1	1.60873	GO:0071391	cellular response to estrogen stimulus	biological_process
1230	GO:0008340	8	2	0.0146982	0.0349685	1	1	1.60873	GO:0008340	determination of adult lifespan	biological_process
1231	GO:0072711	8	2	0.0146982	0.0349685	1	1	1.60873	GO:0072711	cellular response to hydroxyurea	biological_process
1232	GO:0061608	8	2	0.0146982	0.0349685	1	1	1.60873	GO:0061608	nuclear import signal receptor activity	molecular_function
1233	GO:0001741	8	2	0.0146982	0.0349685	1	1	1.60873	GO:0001741	XY body	cellular_component
1234	GO:0031618	8	2	0.0146982	0.0349685	1	1	1.60873	GO:0031618	{'id': 'http://purl.obolibrary.org/obo/', 'class': 'NA', 'description': 'NA'}
1235	GO:0044030	8	2	0.0146982	0.0349685	1	1	1.60873	GO:0044030	regulation of DNA methylation	biological_process
1236	GO:0007019	8	2	0.0146982	0.0349685	1	1	1.60873	GO:0007019	microtubule depolymerization	biological_process
1237	GO:1901673	8	2	0.0146982	0.0349685	1	1	1.60873	GO:1901673	regulation of mitotic spindle assembly	biological_process
1238	GO:0005623	8	2	0.0146982	0.0349685	1	1	1.60873	GO:0005623	obsolete cell	cellular_component
1239	GO:0006474	8	2	0.0146982	0.0349685	1	1	1.60873	GO:0006474	N-terminal protein amino acid acetylation	biological_process
1240	GO:0003906	8	2	0.0146982	0.0349685	1	1	1.60873	GO:0003906	DNA-(apurinic or apyrimidinic site) endonuclease activity	molecular_function
1241	GO:0006913	8	2	0.0146982	0.0349685	1	1	1.60873	GO:0006913	nucleocytoplasmic transport	biological_process
1242	GO:0006471	8	2	0.0146982	0.0349685	1	1	1.60873	GO:0006471	protein ADP-ribosylation	biological_process
1243	GO:0035563	8	2	0.0146982	0.0349685	1	1	1.60873	GO:0035563	positive regulation of chromatin binding	biological_process
1244	GO:0031965	105	13	0.0148779	0.0350976	1	1	7.86457	GO:0031965	nuclear membrane	cellular_component
1245	GO:0006457	75	10	0.0150374	0.0354453	1	1	6.33184	GO:0006457	protein folding	biological_process
1246	GO:0019886	38	6	0.0151611	0.0357083	1	1	4.14146	GO:0019886	antigen processing and presentation of exogenous peptide antigen via MHC class II	biological_process
1247	GO:0042307	22	4	0.0161811	0.0380496	1	1	2.92401	GO:0042307	positive regulation of protein import into nucleus	biological_process
1248	GO:0001837	22	4	0.0161811	0.0380496	1	1	2.92401	GO:0001837	epithelial to mesenchymal transition	biological_process
1249	GO:0006303	22	4	0.0161811	0.0380496	1	1	2.92401	GO:0006303	double-strand break repair via nonhomologous end joining	biological_process
1250	GO:0005758	30	5	0.0162242	0.03809	1	1	3.53273	GO:0005758	mitochondrial intermembrane space	cellular_component
1251	GO:0061077	15	3	0.0175302	0.0411231	1	1	2.26637	GO:0061077	chaperone-mediated protein folding	biological_process
1252	GO:0003755	23	4	0.0195102	0.0456767	1	1	2.8751	GO:0003755	peptidyl-prolyl cis-trans isomerase activity	molecular_function
1253	GO:0008630	23	4	0.0195102	0.0456767	1	1	2.8751	GO:0008630	intrinsic apoptotic signaling pathway in response to DNA damage	biological_process
1254	GO:0034644	23	4	0.0195102	0.0456767	1	1	2.8751	GO:0034644	cellular response to UV	biological_process
1255	GO:0042475	23	4	0.0195102	0.0456767	1	1	2.8751	GO:0042475	odontogenesis of dentin-containing tooth	biological_process
1256	GO:0018105	88	11	0.019602	0.0458003	1	1	6.69602	GO:0018105	peptidyl-serine phosphorylation	biological_process
1257	GO:0048596	9	2	0.0209119	0.0485905	1	1	1.55982	GO:0048596	embryonic camera-type eye morphogenesis	biological_process
1258	GO:0005980	9	2	0.0209119	0.0485905	1	1	1.55982	GO:0005980	glycogen catabolic process	biological_process
1259	GO:0070266	9	2	0.0209119	0.0485905	1	1	1.55982	GO:0070266	necroptotic process	biological_process
1260	GO:0030705	9	2	0.0209119	0.0485905	1	1	1.55982	GO:0030705	cytoskeleton-dependent intracellular transport	biological_process
1261	GO:1903827	9	2	0.0209119	0.0485905	1	1	1.55982	GO:1903827	regulation of cellular protein localization	biological_process
1262	GO:0060707	9	2	0.0209119	0.0485905	1	1	1.55982	GO:0060707	trophoblast giant cell differentiation	biological_process
1263	GO:0008139	9	2	0.0209119	0.0485905	1	1	1.55982	GO:0008139	nuclear localization sequence binding	molecular_function
1264	GO:0006825	9	2	0.0209119	0.0485905	1	1	1.55982	GO:0006825	copper ion transport	biological_process
1265	GO:0050718	9	2	0.0209119	0.0485905	1	1	1.55982	GO:0050718	{'id': 'http://purl.obolibrary.org/obo/', 'class': 'NA', 'description': 'NA'}
1266	GO:0017049	9	2	0.0209119	0.0485905	1	1	1.55982	GO:0017049	{'id': 'http://purl.obolibrary.org/obo/', 'class': 'NA', 'description': 'NA'}
1267	GO:0071732	9	2	0.0209119	0.0485905	1	1	1.55982	GO:0071732	cellular response to nitric oxide	biological_process
1268	GO:0042311	9	2	0.0209119	0.0485905	1	1	1.55982	GO:0042311	vasodilation	biological_process
1269	GO:0010369	9	2	0.0209119	0.0485905	1	1	1.55982	GO:0010369	chromocenter	cellular_component
1270	GO:0019900	50	7	0.0219937	0.0508225	1	1	4.55456	GO:0019900	kinase binding	molecular_function
1271	GO:0002218	16	3	0.0221029	0.0509746	1	1	2.21746	GO:0002218	activation of innate immune response	biological_process
1272	GO:0031072	16	3	0.0221029	0.0509746	1	1	2.21746	GO:0031072	heat shock protein binding	molecular_function
1273	GO:0001223	16	3	0.0221029	0.0509746	1	1	2.21746	GO:0001223	transcription coactivator binding	molecular_function
1274	GO:0007566	16	3	0.0221029	0.0509746	1	1	2.21746	GO:0007566	embryo implantation	biological_process
1275	GO:0060686	4	1	0.0267297	0.0578733	1	1	0.804365	GO:0060686	negative regulation of prostatic bud formation	biological_process
1276	GO:0032405	4	1	0.0267297	0.0578733	1	1	0.804365	GO:0032405	MutLalpha complex binding	molecular_function
1277	GO:0030905	4	1	0.0267297	0.0578733	1	1	0.804365	GO:0030905	retromer, tubulation complex	cellular_component
1278	GO:0140078	4	1	0.0267297	0.0578733	1	1	0.804365	GO:0140078	class I DNA-(apurinic or apyrimidinic site) endonuclease activity	molecular_function
1279	GO:0046688	4	1	0.0267297	0.0578733	1	1	0.804365	GO:0046688	response to copper ion	biological_process
1280	GO:0090267	4	1	0.0267297	0.0578733	1	1	0.804365	GO:0090267	positive regulation of mitotic cell cycle spindle assembly checkpoint	biological_process
1281	GO:0000463	4	1	0.0267297	0.0578733	1	1	0.804365	GO:0000463	maturation of LSU-rRNA from tricistronic rRNA transcript (SSU-rRNA, 5.8S rRNA, LSU-rRNA)	biological_process
1282	GO:0045876	4	1	0.0267297	0.0578733	1	1	0.804365	GO:0045876	positive regulation of sister chromatid cohesion	biological_process
1283	GO:0017185	4	1	0.0267297	0.0578733	1	1	0.804365	GO:0017185	peptidyl-lysine hydroxylation	biological_process
1284	GO:0090026	4	1	0.0267297	0.0578733	1	1	0.804365	GO:0090026	positive regulation of monocyte chemotaxis	biological_process
1285	GO:0051098	4	1	0.0267297	0.0578733	1	1	0.804365	GO:0051098	regulation of binding	biological_process
1286	GO:0001765	4	1	0.0267297	0.0578733	1	1	0.804365	GO:0001765	membrane raft assembly	biological_process
1287	GO:0070212	4	1	0.0267297	0.0578733	1	1	0.804365	GO:0070212	protein poly-ADP-ribosylation	biological_process
1288	GO:0050072	4	1	0.0267297	0.0578733	1	1	0.804365	GO:0050072	m7G(5')pppN diphosphatase activity	molecular_function
1289	GO:0050427	4	1	0.0267297	0.0578733	1	1	0.804365	GO:0050427	3'-phosphoadenosine 5'-phosphosulfate metabolic process	biological_process
1290	GO:1902842	4	1	0.0267297	0.0578733	1	1	0.804365	GO:1902842	negative regulation of netrin-activated signaling pathway	biological_process
1291	GO:1990380	4	1	0.0267297	0.0578733	1	1	0.804365	GO:1990380	Lys48-specific deubiquitinase activity	molecular_function
1292	GO:0006359	4	1	0.0267297	0.0578733	1	1	0.804365	GO:0006359	regulation of transcription by RNA polymerase III	biological_process
1293	GO:0042589	4	1	0.0267297	0.0578733	1	1	0.804365	GO:0042589	zymogen granule membrane	cellular_component
1294	GO:0009048	4	1	0.0267297	0.0578733	1	1	0.804365	GO:0009048	dosage compensation by inactivation of X chromosome	biological_process
1295	GO:0140289	4	1	0.0267297	0.0578733	1	1	0.804365	GO:0140289	protein mono-ADP-ribosylation	biological_process
1296	GO:0006290	4	1	0.0267297	0.0578733	1	1	0.804365	GO:0006290	pyrimidine dimer repair	biological_process
1297	GO:0060449	4	1	0.0267297	0.0578733	1	1	0.804365	GO:0060449	bud elongation involved in lung branching	biological_process
1298	GO:0002735	4	1	0.0267297	0.0578733	1	1	0.804365	GO:0002735	positive regulation of myeloid dendritic cell cytokine production	biological_process
1299	GO:0060219	4	1	0.0267297	0.0578733	1	1	0.804365	GO:0060219	camera-type eye photoreceptor cell differentiation	biological_process
1300	GO:0031313	4	1	0.0267297	0.0578733	1	1	0.804365	GO:0031313	extrinsic component of endosome membrane	cellular_component
1301	GO:0060393	4	1	0.0267297	0.0578733	1	1	0.804365	GO:0060393	regulation of pathway-restricted SMAD protein phosphorylation	biological_process
1302	GO:0003272	4	1	0.0267297	0.0578733	1	1	0.804365	GO:0003272	endocardial cushion formation	biological_process
1303	GO:0003344	4	1	0.0267297	0.0578733	1	1	0.804365	GO:0003344	pericardium morphogenesis	biological_process
1304	GO:0001522	4	1	0.0267297	0.0578733	1	1	0.804365	GO:0001522	pseudouridine synthesis	biological_process
1305	GO:0006195	4	1	0.0267297	0.0578733	1	1	0.804365	GO:0006195	purine nucleotide catabolic process	biological_process
1306	GO:0060272	4	1	0.0267297	0.0578733	1	1	0.804365	GO:0060272	embryonic skeletal joint morphogenesis	biological_process
1307	GO:0061384	4	1	0.0267297	0.0578733	1	1	0.804365	GO:0061384	heart trabecula morphogenesis	biological_process
1308	GO:0035815	4	1	0.0267297	0.0578733	1	1	0.804365	GO:0035815	positive regulation of renal sodium excretion	biological_process
1309	GO:0005826	4	1	0.0267297	0.0578733	1	1	0.804365	GO:0005826	actomyosin contractile ring	cellular_component
1310	GO:0035336	4	1	0.0267297	0.0578733	1	1	0.804365	GO:0035336	long-chain fatty-acyl-CoA metabolic process	biological_process
1311	GO:0050927	4	1	0.0267297	0.0578733	1	1	0.804365	GO:0050927	positive regulation of positive chemotaxis	biological_process
1312	GO:0051901	4	1	0.0267297	0.0578733	1	1	0.804365	GO:0051901	positive regulation of mitochondrial depolarization	biological_process
1313	GO:0008374	4	1	0.0267297	0.0578733	1	1	0.804365	GO:0008374	O-acyltransferase activity	molecular_function
1314	GO:0030263	4	1	0.0267297	0.0578733	1	1	0.804365	GO:0030263	apoptotic chromosome condensation	biological_process
1315	GO:0045843	4	1	0.0267297	0.0578733	1	1	0.804365	GO:0045843	negative regulation of striated muscle tissue development	biological_process
1316	GO:1900025	4	1	0.0267297	0.0578733	1	1	0.804365	GO:1900025	negative regulation of substrate adhesion-dependent cell spreading	biological_process
1317	GO:0086015	4	1	0.0267297	0.0578733	1	1	0.804365	GO:0086015	SA node cell action potential	biological_process
1318	GO:1902741	4	1	0.0267297	0.0578733	1	1	0.804365	GO:1902741	{'id': 'http://purl.obolibrary.org/obo/', 'class': 'NA', 'description': 'NA'}
1319	GO:0034587	4	1	0.0267297	0.0578733	1	1	0.804365	GO:0034587	piRNA metabolic process	biological_process
1320	GO:1990481	4	1	0.0267297	0.0578733	1	1	0.804365	GO:1990481	mRNA pseudouridine synthesis	biological_process
1321	GO:0086014	4	1	0.0267297	0.0578733	1	1	0.804365	GO:0086014	atrial cardiac muscle cell action potential	biological_process
1322	GO:0043274	4	1	0.0267297	0.0578733	1	1	0.804365	GO:0043274	phospholipase binding	molecular_function
1323	GO:0048771	4	1	0.0267297	0.0578733	1	1	0.804365	GO:0048771	tissue remodeling	biological_process
1324	GO:2001268	4	1	0.0267297	0.0578733	1	1	0.804365	GO:2001268	negative regulation of cysteine-type endopeptidase activity involved in apoptotic signaling pathway	biological_process
1325	GO:0050732	4	1	0.0267297	0.0578733	1	1	0.804365	GO:0050732	negative regulation of peptidyl-tyrosine phosphorylation	biological_process
1326	GO:0060371	4	1	0.0267297	0.0578733	1	1	0.804365	GO:0060371	regulation of atrial cardiac muscle cell membrane depolarization	biological_process
1327	GO:0043125	4	1	0.0267297	0.0578733	1	1	0.804365	GO:0043125	ErbB-3 class receptor binding	molecular_function
1328	GO:0046605	4	1	0.0267297	0.0578733	1	1	0.804365	GO:0046605	regulation of centrosome cycle	biological_process
1329	GO:0000805	4	1	0.0267297	0.0578733	1	1	0.804365	GO:0000805	X chromosome	cellular_component
1330	GO:0007089	4	1	0.0267297	0.0578733	1	1	0.804365	GO:0007089	traversing start control point of mitotic cell cycle	biological_process
1331	GO:0031915	4	1	0.0267297	0.0578733	1	1	0.804365	GO:0031915	positive regulation of synaptic plasticity	biological_process
1332	GO:0031748	4	1	0.0267297	0.0578733	1	1	0.804365	GO:0031748	D1 dopamine receptor binding	molecular_function
1333	GO:0007091	4	1	0.0267297	0.0578733	1	1	0.804365	GO:0007091	metaphase/anaphase transition of mitotic cell cycle	biological_process
1334	GO:0060850	4	1	0.0267297	0.0578733	1	1	0.804365	GO:0060850	obsolete regulation of transcription involved in cell fate commitment	biological_process
1335	GO:0060242	4	1	0.0267297	0.0578733	1	1	0.804365	GO:0060242	contact inhibition	biological_process
1336	GO:0031119	4	1	0.0267297	0.0578733	1	1	0.804365	GO:0031119	tRNA pseudouridine synthesis	biological_process
1337	GO:0051926	4	1	0.0267297	0.0578733	1	1	0.804365	GO:0051926	negative regulation of calcium ion transport	biological_process
1338	GO:0060762	4	1	0.0267297	0.0578733	1	1	0.804365	GO:0060762	regulation of branching involved in mammary gland duct morphogenesis	biological_process
1339	GO:0006323	4	1	0.0267297	0.0578733	1	1	0.804365	GO:0006323	DNA packaging	biological_process
1340	GO:0043401	4	1	0.0267297	0.0578733	1	1	0.804365	GO:0043401	steroid hormone mediated signaling pathway	biological_process
1341	GO:1990314	4	1	0.0267297	0.0578733	1	1	0.804365	GO:1990314	cellular response to insulin-like growth factor stimulus	biological_process
1342	GO:0033762	4	1	0.0267297	0.0578733	1	1	0.804365	GO:0033762	response to glucagon	biological_process
1343	GO:0048304	4	1	0.0267297	0.0578733	1	1	0.804365	GO:0048304	positive regulation of isotype switching to IgG isotypes	biological_process
1344	GO:0036449	4	1	0.0267297	0.0578733	1	1	0.804365	GO:0036449	microtubule minus-end	cellular_component
1345	GO:0000791	4	1	0.0267297	0.0578733	1	1	0.804365	GO:0000791	euchromatin	cellular_component
1346	GO:0060033	4	1	0.0267297	0.0578733	1	1	0.804365	GO:0060033	anatomical structure regression	biological_process
1347	GO:0042805	4	1	0.0267297	0.0578733	1	1	0.804365	GO:0042805	actinin binding	molecular_function
1348	GO:0051246	4	1	0.0267297	0.0578733	1	1	0.804365	GO:0051246	regulation of protein metabolic process	biological_process
1349	GO:0014066	4	1	0.0267297	0.0578733	1	1	0.804365	GO:0014066	regulation of phosphatidylinositol 3-kinase signaling	biological_process
1350	GO:0070365	4	1	0.0267297	0.0578733	1	1	0.804365	GO:0070365	hepatocyte differentiation	biological_process
1351	GO:0004740	4	1	0.0267297	0.0578733	1	1	0.804365	GO:0004740	pyruvate dehydrogenase (acetyl-transferring) kinase activity	molecular_function
1352	GO:1904183	4	1	0.0267297	0.0578733	1	1	0.804365	GO:1904183	negative regulation of pyruvate dehydrogenase activity	biological_process
1353	GO:0010669	4	1	0.0267297	0.0578733	1	1	0.804365	GO:0010669	epithelial structure maintenance	biological_process
1354	GO:0046887	4	1	0.0267297	0.0578733	1	1	0.804365	GO:0046887	positive regulation of hormone secretion	biological_process
1355	GO:0006398	4	1	0.0267297	0.0578733	1	1	0.804365	GO:0006398	mRNA 3'-end processing by stem-loop binding and cleavage	biological_process
1356	GO:0033129	4	1	0.0267297	0.0578733	1	1	0.804365	GO:0033129	positive regulation of histone phosphorylation	biological_process
1357	GO:0045717	4	1	0.0267297	0.0578733	1	1	0.804365	GO:0045717	negative regulation of fatty acid biosynthetic process	biological_process
1358	GO:0000472	4	1	0.0267297	0.0578733	1	1	0.804365	GO:0000472	endonucleolytic cleavage to generate mature 5'-end of SSU-rRNA from (SSU-rRNA, 5.8S rRNA, LSU-rRNA)	biological_process
1359	GO:0007143	4	1	0.0267297	0.0578733	1	1	0.804365	GO:0007143	female meiotic nuclear division	biological_process
1360	GO:0032689	4	1	0.0267297	0.0578733	1	1	0.804365	GO:0032689	negative regulation of interferon-gamma production	biological_process
1361	GO:0045295	4	1	0.0267297	0.0578733	1	1	0.804365	GO:0045295	gamma-catenin binding	molecular_function
1362	GO:0031115	4	1	0.0267297	0.0578733	1	1	0.804365	GO:0031115	negative regulation of microtubule polymerization	biological_process
1363	GO:0048246	4	1	0.0267297	0.0578733	1	1	0.804365	GO:0048246	macrophage chemotaxis	biological_process
1364	GO:0004844	4	1	0.0267297	0.0578733	1	1	0.804365	GO:0004844	uracil DNA N-glycosylase activity	molecular_function
1365	GO:0030203	4	1	0.0267297	0.0578733	1	1	0.804365	GO:0030203	glycosaminoglycan metabolic process	biological_process
1366	GO:0018146	4	1	0.0267297	0.0578733	1	1	0.804365	GO:0018146	keratan sulfate biosynthetic process	biological_process
1367	GO:0042788	4	1	0.0267297	0.0578733	1	1	0.804365	GO:0042788	polysomal ribosome	cellular_component
1368	GO:0051106	4	1	0.0267297	0.0578733	1	1	0.804365	GO:0051106	positive regulation of DNA ligation	biological_process
1369	GO:0038092	4	1	0.0267297	0.0578733	1	1	0.804365	GO:0038092	nodal signaling pathway	biological_process
1370	GO:0001727	4	1	0.0267297	0.0578733	1	1	0.804365	GO:0001727	lipid kinase activity	molecular_function
1371	GO:1904888	4	1	0.0267297	0.0578733	1	1	0.804365	GO:1904888	cranial skeletal system development	biological_process
1372	GO:0031987	4	1	0.0267297	0.0578733	1	1	0.804365	GO:0031987	locomotion involved in locomotory behavior	biological_process
1373	GO:0006929	4	1	0.0267297	0.0578733	1	1	0.804365	GO:0006929	substrate-dependent cell migration	biological_process
1374	GO:1904047	4	1	0.0267297	0.0578733	1	1	0.804365	GO:1904047	S-adenosyl-L-methionine binding	molecular_function
1375	GO:2001269	4	1	0.0267297	0.0578733	1	1	0.804365	GO:2001269	positive regulation of cysteine-type endopeptidase activity involved in apoptotic signaling pathway	biological_process
1376	GO:0072383	4	1	0.0267297	0.0578733	1	1	0.804365	GO:0072383	plus-end-directed vesicle transport along microtubule	biological_process
1377	GO:0005160	4	1	0.0267297	0.0578733	1	1	0.804365	GO:0005160	transforming growth factor beta receptor binding	molecular_function
1378	GO:0031011	4	1	0.0267297	0.0578733	1	1	0.804365	GO:0031011	Ino80 complex	cellular_component
1379	GO:1903215	4	1	0.0267297	0.0578733	1	1	0.804365	GO:1903215	negative regulation of protein targeting to mitochondrion	biological_process
1380	GO:0048496	4	1	0.0267297	0.0578733	1	1	0.804365	GO:0048496	maintenance of animal organ identity	biological_process
1381	GO:0002726	4	1	0.0267297	0.0578733	1	1	0.804365	GO:0002726	positive regulation of T cell cytokine production	biological_process
1382	GO:1902262	4	1	0.0267297	0.0578733	1	1	0.804365	GO:1902262	apoptotic process involved in blood vessel morphogenesis	biological_process
1383	GO:0000056	4	1	0.0267297	0.0578733	1	1	0.804365	GO:0000056	ribosomal small subunit export from nucleus	biological_process
1384	GO:0045654	4	1	0.0267297	0.0578733	1	1	0.804365	GO:0045654	positive regulation of megakaryocyte differentiation	biological_process
1385	GO:0032543	4	1	0.0267297	0.0578733	1	1	0.804365	GO:0032543	mitochondrial translation	biological_process
1386	GO:0045145	4	1	0.0267297	0.0578733	1	1	0.804365	GO:0045145	single-stranded DNA 5'-3' exodeoxyribonuclease activity	molecular_function
1387	GO:0017151	4	1	0.0267297	0.0578733	1	1	0.804365	GO:0017151	DEAD/H-box RNA helicase binding	molecular_function
1388	GO:0061817	4	1	0.0267297	0.0578733	1	1	0.804365	GO:0061817	endoplasmic reticulum-plasma membrane tethering	biological_process
1389	GO:1904751	4	1	0.0267297	0.0578733	1	1	0.804365	GO:1904751	positive regulation of protein localization to nucleolus	biological_process
1390	GO:2000810	4	1	0.0267297	0.0578733	1	1	0.804365	GO:2000810	regulation of bicellular tight junction assembly	biological_process
1391	GO:0031227	4	1	0.0267297	0.0578733	1	1	0.804365	GO:0031227	intrinsic component of endoplasmic reticulum membrane	cellular_component
1392	GO:0090324	4	1	0.0267297	0.0578733	1	1	0.804365	GO:0090324	negative regulation of oxidative phosphorylation	biological_process
1393	GO:1990414	4	1	0.0267297	0.0578733	1	1	0.804365	GO:1990414	replication-born double-strand break repair via sister chromatid exchange	biological_process
1394	GO:2001022	4	1	0.0267297	0.0578733	1	1	0.804365	GO:2001022	positive regulation of response to DNA damage stimulus	biological_process
1395	GO:0071548	4	1	0.0267297	0.0578733	1	1	0.804365	GO:0071548	response to dexamethasone	biological_process
1396	GO:1990845	4	1	0.0267297	0.0578733	1	1	0.804365	GO:1990845	adaptive thermogenesis	biological_process
1397	GO:0045578	4	1	0.0267297	0.0578733	1	1	0.804365	GO:0045578	negative regulation of B cell differentiation	biological_process
1398	GO:0048333	4	1	0.0267297	0.0578733	1	1	0.804365	GO:0048333	mesodermal cell differentiation	biological_process
1399	GO:0097296	4	1	0.0267297	0.0578733	1	1	0.804365	GO:0097296	activation of cysteine-type endopeptidase activity involved in apoptotic signaling pathway	biological_process
1400	GO:0032455	4	1	0.0267297	0.0578733	1	1	0.804365	GO:0032455	nerve growth factor processing	biological_process
1401	GO:0035234	4	1	0.0267297	0.0578733	1	1	0.804365	GO:0035234	ectopic germ cell programmed cell death	biological_process
1402	GO:0002360	4	1	0.0267297	0.0578733	1	1	0.804365	GO:0002360	T cell lineage commitment	biological_process
1403	GO:0072307	4	1	0.0267297	0.0578733	1	1	0.804365	GO:0072307	regulation of metanephric nephron tubule epithelial cell differentiation	biological_process
1404	GO:2000042	4	1	0.0267297	0.0578733	1	1	0.804365	GO:2000042	negative regulation of double-strand break repair via homologous recombination	biological_process
1405	GO:0005757	4	1	0.0267297	0.0578733	1	1	0.804365	GO:0005757	mitochondrial permeability transition pore complex	cellular_component
1406	GO:1903243	4	1	0.0267297	0.0578733	1	1	0.804365	GO:1903243	negative regulation of cardiac muscle hypertrophy in response to stress	biological_process
1407	GO:0006390	4	1	0.0267297	0.0578733	1	1	0.804365	GO:0006390	mitochondrial transcription	biological_process
1408	GO:0032873	4	1	0.0267297	0.0578733	1	1	0.804365	GO:0032873	negative regulation of stress-activated MAPK cascade	biological_process
1409	GO:0051186	4	1	0.0267297	0.0578733	1	1	0.804365	GO:0051186	obsolete cofactor metabolic process	biological_process
1410	GO:0034046	4	1	0.0267297	0.0578733	1	1	0.804365	GO:0034046	poly(G) binding	molecular_function
1411	GO:0009266	4	1	0.0267297	0.0578733	1	1	0.804365	GO:0009266	response to temperature stimulus	biological_process
1412	GO:0042582	4	1	0.0267297	0.0578733	1	1	0.804365	GO:0042582	azurophil granule	cellular_component
1413	GO:0002455	4	1	0.0267297	0.0578733	1	1	0.804365	GO:0002455	humoral immune response mediated by circulating immunoglobulin	biological_process
1414	GO:0032909	4	1	0.0267297	0.0578733	1	1	0.804365	GO:0032909	regulation of transforming growth factor beta2 production	biological_process
1415	GO:0006865	4	1	0.0267297	0.0578733	1	1	0.804365	GO:0006865	amino acid transport	biological_process
1416	GO:0015075	4	1	0.0267297	0.0578733	1	1	0.804365	GO:0015075	ion transmembrane transporter activity	molecular_function
1417	GO:0051764	4	1	0.0267297	0.0578733	1	1	0.804365	GO:0051764	actin crosslink formation	biological_process
1418	GO:0047631	4	1	0.0267297	0.0578733	1	1	0.804365	GO:0047631	ADP-ribose diphosphatase activity	molecular_function
1419	GO:0070125	4	1	0.0267297	0.0578733	1	1	0.804365	GO:0070125	mitochondrial translational elongation	biological_process
1420	GO:0072719	4	1	0.0267297	0.0578733	1	1	0.804365	GO:0072719	cellular response to cisplatin	biological_process
1421	GO:0060487	4	1	0.0267297	0.0578733	1	1	0.804365	GO:0060487	lung epithelial cell differentiation	biological_process
1422	GO:0060416	4	1	0.0267297	0.0578733	1	1	0.804365	GO:0060416	response to growth hormone	biological_process
1423	GO:0070126	4	1	0.0267297	0.0578733	1	1	0.804365	GO:0070126	mitochondrial translational termination	biological_process
1424	GO:1990049	4	1	0.0267297	0.0578733	1	1	0.804365	GO:1990049	retrograde neuronal dense core vesicle transport	biological_process
1425	GO:0051101	4	1	0.0267297	0.0578733	1	1	0.804365	GO:0051101	regulation of DNA binding	biological_process
1426	GO:0021861	4	1	0.0267297	0.0578733	1	1	0.804365	GO:0021861	forebrain radial glial cell differentiation	biological_process
1427	GO:0003680	4	1	0.0267297	0.0578733	1	1	0.804365	GO:0003680	minor groove of adenine-thymine-rich DNA binding	molecular_function
1428	GO:0030306	4	1	0.0267297	0.0578733	1	1	0.804365	GO:0030306	{'id': 'http://purl.obolibrary.org/obo/', 'class': 'NA', 'description': 'NA'}
1429	GO:0034356	4	1	0.0267297	0.0578733	1	1	0.804365	GO:0034356	NAD biosynthesis via nicotinamide riboside salvage pathway	biological_process
1430	GO:1902459	4	1	0.0267297	0.0578733	1	1	0.804365	GO:1902459	positive regulation of stem cell population maintenance	biological_process
1431	GO:1990048	4	1	0.0267297	0.0578733	1	1	0.804365	GO:1990048	anterograde neuronal dense core vesicle transport	biological_process
1432	GO:0014883	4	1	0.0267297	0.0578733	1	1	0.804365	GO:0014883	transition between fast and slow fiber	biological_process
1433	GO:0097680	4	1	0.0267297	0.0578733	1	1	0.804365	GO:0097680	double-strand break repair via classical nonhomologous end joining	biological_process
1434	GO:0003958	4	1	0.0267297	0.0578733	1	1	0.804365	GO:0003958	NADPH-hemoprotein reductase activity	molecular_function
1435	GO:0031396	4	1	0.0267297	0.0578733	1	1	0.804365	GO:0031396	regulation of protein ubiquitination	biological_process
1436	GO:0042976	4	1	0.0267297	0.0578733	1	1	0.804365	GO:0042976	activation of Janus kinase activity	biological_process
1437	GO:0006890	52	7	0.0272721	0.055701	1	1	4.45674	GO:0006890	retrograde vesicle-mediated transport, Golgi to endoplasmic reticulum	biological_process
1438	GO:0001578	17	3	0.0273369	0.0557559	1	1	2.16855	GO:0001578	microtubule bundle formation	biological_process
1439	GO:0000077	17	3	0.0273369	0.0557559	1	1	2.16855	GO:0000077	DNA damage checkpoint signaling	biological_process
1440	GO:0061631	17	3	0.0273369	0.0557559	1	1	2.16855	GO:0061631	ubiquitin conjugating enzyme activity	molecular_function
1441	GO:0002244	25	4	0.0274409	0.0558904	1	1	2.77728	GO:0002244	hematopoietic progenitor cell differentiation	biological_process
1442	GO:0005829	2073	167	0.027888	0.0567616	1	1	65.6119	GO:0005829	cytosol	cellular_component
1443	GO:0000715	10	2	0.0283419	0.0573675	1	1	1.51091	GO:0000715	nucleotide-excision repair, DNA damage recognition	biological_process
1444	GO:0016407	10	2	0.0283419	0.0573675	1	1	1.51091	GO:0016407	acetyltransferase activity	molecular_function
1445	GO:0046427	10	2	0.0283419	0.0573675	1	1	1.51091	GO:0046427	positive regulation of receptor signaling pathway via JAK-STAT	biological_process
1446	GO:0009408	10	2	0.0283419	0.0573675	1	1	1.51091	GO:0009408	response to heat	biological_process
1447	GO:0071353	10	2	0.0283419	0.0573675	1	1	1.51091	GO:0071353	cellular response to interleukin-4	biological_process
1448	GO:0070742	10	2	0.0283419	0.0573675	1	1	1.51091	GO:0070742	C2H2 zinc finger domain binding	molecular_function
1449	GO:0048873	10	2	0.0283419	0.0573675	1	1	1.51091	GO:0048873	homeostasis of number of cells within a tissue	biological_process
1450	GO:0050873	10	2	0.0283419	0.0573675	1	1	1.51091	GO:0050873	brown fat cell differentiation	biological_process
1451	GO:0008146	10	2	0.0283419	0.0573675	1	1	1.51091	GO:0008146	sulfotransferase activity	molecular_function
1452	GO:0043923	10	2	0.0283419	0.0573675	1	1	1.51091	GO:0043923	positive regulation by host of viral transcription	biological_process
1453	GO:0097746	10	2	0.0283419	0.0573675	1	1	1.51091	GO:0097746	blood vessel diameter maintenance	biological_process
1454	GO:0019838	10	2	0.0283419	0.0573675	1	1	1.51091	GO:0019838	growth factor binding	molecular_function
1455	GO:0045862	10	2	0.0283419	0.0573675	1	1	1.51091	GO:0045862	positive regulation of proteolysis	biological_process
1456	GO:0035371	10	2	0.0283419	0.0573675	1	1	1.51091	GO:0035371	microtubule plus-end	cellular_component
1457	GO:0046827	10	2	0.0283419	0.0573675	1	1	1.51091	GO:0046827	positive regulation of protein export from nucleus	biological_process
1458	GO:0008144	26	4	0.032072	0.0645395	1	1	2.72837	GO:0008144	drug binding	molecular_function
1459	GO:0019005	26	4	0.032072	0.0645395	1	1	2.72837	GO:0019005	SCF ubiquitin ligase complex	cellular_component
1460	GO:0065003	54	7	0.0333683	0.0670791	1	1	4.35892	GO:0065003	protein-containing complex assembly	biological_process
1461	GO:2000045	11	2	0.0369794	0.0739588	1	1	1.462	GO:2000045	regulation of G1/S transition of mitotic cell cycle	biological_process
1462	GO:0071549	11	2	0.0369794	0.0739588	1	1	1.462	GO:0071549	cellular response to dexamethasone stimulus	biological_process
1463	GO:0071158	11	2	0.0369794	0.0739588	1	1	1.462	GO:0071158	{'id': 'http://purl.obolibrary.org/obo/', 'class': 'NA', 'description': 'NA'}
1464	GO:0051017	11	2	0.0369794	0.0739588	1	1	1.462	GO:0051017	actin filament bundle assembly	biological_process
1465	GO:0005978	11	2	0.0369794	0.0739588	1	1	1.462	GO:0005978	glycogen biosynthetic process	biological_process
1466	GO:0006096	11	2	0.0369794	0.0739588	1	1	1.462	GO:0006096	glycolytic process	biological_process
1467	GO:0030865	11	2	0.0369794	0.0739588	1	1	1.462	GO:0030865	cortical cytoskeleton organization	biological_process
1468	GO:0016018	11	2	0.0369794	0.0739588	1	1	1.462	GO:0016018	cyclosporin A binding	molecular_function
1469	GO:0030676	11	2	0.0369794	0.0739588	1	1	1.462	GO:0030676	{'id': 'http://purl.obolibrary.org/obo/', 'class': 'NA', 'description': 'NA'}
1470	GO:0031573	11	2	0.0369794	0.0739588	1	1	1.462	GO:0031573	mitotic intra-S DNA damage checkpoint signaling	biological_process
1471	GO:0042056	11	2	0.0369794	0.0739588	1	1	1.462	GO:0042056	chemoattractant activity	molecular_function
1472	GO:0060391	11	2	0.0369794	0.0739588	1	1	1.462	GO:0060391	positive regulation of SMAD protein signal transduction	biological_process
1473	GO:0042130	11	2	0.0369794	0.0739588	1	1	1.462	GO:0042130	negative regulation of T cell proliferation	biological_process
1474	GO:0048589	11	2	0.0369794	0.0739588	1	1	1.462	GO:0048589	developmental growth	biological_process
1475	GO:0007005	36	5	0.037301	0.0742228	1	1	3.23928	GO:0007005	mitochondrion organization	biological_process
1476	GO:0004519	19	3	0.0398445	0.0791767	1	1	2.07073	GO:0004519	endonuclease activity	molecular_function
1477	GO:0030501	19	3	0.0398445	0.0791767	1	1	2.07073	GO:0030501	positive regulation of bone mineralization	biological_process
1478	GO:0045815	19	3	0.0398445	0.0791767	1	1	2.07073	GO:0045815	positive regulation of gene expression, epigenetic	biological_process
1479	GO:0006406	56	7	0.0403286	0.0800304	1	1	4.2611	GO:0006406	mRNA export from nucleus	biological_process
1480	GO:0031146	37	5	0.0419766	0.0832446	1	1	3.19037	GO:0031146	SCF-dependent proteasomal ubiquitin-dependent protein catabolic process	biological_process
1481	GO:0051497	5	1	0.0424963	0.0813106	1	1	0.755456	GO:0051497	negative regulation of stress fiber assembly	biological_process
1482	GO:0009950	5	1	0.0424963	0.0813106	1	1	0.755456	GO:0009950	dorsal/ventral axis specification	biological_process
1483	GO:0043508	5	1	0.0424963	0.0813106	1	1	0.755456	GO:0043508	negative regulation of JUN kinase activity	biological_process
1484	GO:1990440	5	1	0.0424963	0.0813106	1	1	0.755456	GO:1990440	positive regulation of transcription from RNA polymerase II promoter in response to endoplasmic reticulum stress	biological_process
1485	GO:0044206	5	1	0.0424963	0.0813106	1	1	0.755456	GO:0044206	UMP salvage	biological_process
1486	GO:0051660	5	1	0.0424963	0.0813106	1	1	0.755456	GO:0051660	establishment of centrosome localization	biological_process
1487	GO:0007021	5	1	0.0424963	0.0813106	1	1	0.755456	GO:0007021	tubulin complex assembly	biological_process
1488	GO:0070207	5	1	0.0424963	0.0813106	1	1	0.755456	GO:0070207	protein homotrimerization	biological_process
1489	GO:0010544	5	1	0.0424963	0.0813106	1	1	0.755456	GO:0010544	negative regulation of platelet activation	biological_process
1490	GO:0040020	5	1	0.0424963	0.0813106	1	1	0.755456	GO:0040020	regulation of meiotic nuclear division	biological_process
1491	GO:0014002	5	1	0.0424963	0.0813106	1	1	0.755456	GO:0014002	astrocyte development	biological_process
1492	GO:0034975	5	1	0.0424963	0.0813106	1	1	0.755456	GO:0034975	protein folding in endoplasmic reticulum	biological_process
1493	GO:0055089	5	1	0.0424963	0.0813106	1	1	0.755456	GO:0055089	fatty acid homeostasis	biological_process
1494	GO:0010955	5	1	0.0424963	0.0813106	1	1	0.755456	GO:0010955	negative regulation of protein processing	biological_process
1495	GO:0050667	5	1	0.0424963	0.0813106	1	1	0.755456	GO:0050667	homocysteine metabolic process	biological_process
1496	GO:1990226	5	1	0.0424963	0.0813106	1	1	0.755456	GO:1990226	histone methyltransferase binding	molecular_function
1497	GO:0001940	5	1	0.0424963	0.0813106	1	1	0.755456	GO:0001940	male pronucleus	cellular_component
1498	GO:0007548	5	1	0.0424963	0.0813106	1	1	0.755456	GO:0007548	sex differentiation	biological_process
1499	GO:0070402	5	1	0.0424963	0.0813106	1	1	0.755456	GO:0070402	NADPH binding	molecular_function
1500	GO:0042622	5	1	0.0424963	0.0813106	1	1	0.755456	GO:0042622	photoreceptor outer segment membrane	cellular_component
1501	GO:0045019	5	1	0.0424963	0.0813106	1	1	0.755456	GO:0045019	negative regulation of nitric oxide biosynthetic process	biological_process
1502	GO:0042581	5	1	0.0424963	0.0813106	1	1	0.755456	GO:0042581	specific granule	cellular_component
1503	GO:0086006	5	1	0.0424963	0.0813106	1	1	0.755456	GO:0086006	voltage-gated sodium channel activity involved in cardiac muscle cell action potential	molecular_function
1504	GO:0038036	5	1	0.0424963	0.0813106	1	1	0.755456	GO:0038036	sphingosine-1-phosphate receptor activity	molecular_function
1505	GO:2000144	5	1	0.0424963	0.0813106	1	1	0.755456	GO:2000144	positive regulation of DNA-templated transcription, initiation	biological_process
1506	GO:0032740	5	1	0.0424963	0.0813106	1	1	0.755456	GO:0032740	positive regulation of interleukin-17 production	biological_process
1507	GO:0050909	5	1	0.0424963	0.0813106	1	1	0.755456	GO:0050909	sensory perception of taste	biological_process
1508	GO:0005537	5	1	0.0424963	0.0813106	1	1	0.755456	GO:0005537	mannose binding	molecular_function
1509	GO:0031702	5	1	0.0424963	0.0813106	1	1	0.755456	GO:0031702	type 1 angiotensin receptor binding	molecular_function
1510	GO:0006518	5	1	0.0424963	0.0813106	1	1	0.755456	GO:0006518	peptide metabolic process	biological_process
1511	GO:0070300	5	1	0.0424963	0.0813106	1	1	0.755456	GO:0070300	phosphatidic acid binding	molecular_function
1512	GO:0030422	5	1	0.0424963	0.0813106	1	1	0.755456	GO:0030422	production of siRNA involved in RNA interference	biological_process
1513	GO:0021930	5	1	0.0424963	0.0813106	1	1	0.755456	GO:0021930	cerebellar granule cell precursor proliferation	biological_process
1514	GO:0044321	5	1	0.0424963	0.0813106	1	1	0.755456	GO:0044321	response to leptin	biological_process
1515	GO:0034551	5	1	0.0424963	0.0813106	1	1	0.755456	GO:0034551	mitochondrial respiratory chain complex III assembly	biological_process
1516	GO:0033601	5	1	0.0424963	0.0813106	1	1	0.755456	GO:0033601	positive regulation of mammary gland epithelial cell proliferation	biological_process
1517	GO:0060373	5	1	0.0424963	0.0813106	1	1	0.755456	GO:0060373	regulation of ventricular cardiac muscle cell membrane depolarization	biological_process
1518	GO:0019825	5	1	0.0424963	0.0813106	1	1	0.755456	GO:0019825	oxygen binding	molecular_function
1519	GO:0045842	5	1	0.0424963	0.0813106	1	1	0.755456	GO:0045842	positive regulation of mitotic metaphase/anaphase transition	biological_process
1520	GO:2000270	5	1	0.0424963	0.0813106	1	1	0.755456	GO:2000270	negative regulation of fibroblast apoptotic process	biological_process
1521	GO:1902857	5	1	0.0424963	0.0813106	1	1	0.755456	GO:1902857	positive regulation of non-motile cilium assembly	biological_process
1522	GO:0060253	5	1	0.0424963	0.0813106	1	1	0.755456	GO:0060253	negative regulation of glial cell proliferation	biological_process
1523	GO:0032026	5	1	0.0424963	0.0813106	1	1	0.755456	GO:0032026	response to magnesium ion	biological_process
1524	GO:0048341	5	1	0.0424963	0.0813106	1	1	0.755456	GO:0048341	paraxial mesoderm formation	biological_process
1525	GO:0048339	5	1	0.0424963	0.0813106	1	1	0.755456	GO:0048339	paraxial mesoderm development	biological_process
1526	GO:1902305	5	1	0.0424963	0.0813106	1	1	0.755456	GO:1902305	regulation of sodium ion transmembrane transport	biological_process
1527	GO:1904874	5	1	0.0424963	0.0813106	1	1	0.755456	GO:1904874	positive regulation of telomerase RNA localization to Cajal body	biological_process
1528	GO:0006353	5	1	0.0424963	0.0813106	1	1	0.755456	GO:0006353	DNA-templated transcription, termination	biological_process
1529	GO:0016458	5	1	0.0424963	0.0813106	1	1	0.755456	GO:0016458	gene silencing	biological_process
1530	GO:0050860	5	1	0.0424963	0.0813106	1	1	0.755456	GO:0050860	negative regulation of T cell receptor signaling pathway	biological_process
1531	GO:0014898	5	1	0.0424963	0.0813106	1	1	0.755456	GO:0014898	cardiac muscle hypertrophy in response to stress	biological_process
1532	GO:0034405	5	1	0.0424963	0.0813106	1	1	0.755456	GO:0034405	response to fluid shear stress	biological_process
1533	GO:0004869	5	1	0.0424963	0.0813106	1	1	0.755456	GO:0004869	cysteine-type endopeptidase inhibitor activity	molecular_function
1534	GO:0006636	5	1	0.0424963	0.0813106	1	1	0.755456	GO:0006636	unsaturated fatty acid biosynthetic process	biological_process
1535	GO:1990837	5	1	0.0424963	0.0813106	1	1	0.755456	GO:1990837	sequence-specific double-stranded DNA binding	molecular_function
1536	GO:0048048	5	1	0.0424963	0.0813106	1	1	0.755456	GO:0048048	embryonic eye morphogenesis	biological_process
1537	GO:0010571	5	1	0.0424963	0.0813106	1	1	0.755456	GO:0010571	positive regulation of nuclear cell cycle DNA replication	biological_process
1538	GO:0002903	5	1	0.0424963	0.0813106	1	1	0.755456	GO:0002903	negative regulation of B cell apoptotic process	biological_process
1539	GO:0036089	5	1	0.0424963	0.0813106	1	1	0.755456	GO:0036089	cleavage furrow formation	biological_process
1540	GO:0006348	5	1	0.0424963	0.0813106	1	1	0.755456	GO:0006348	chromatin silencing at telomere	biological_process
1541	GO:0043549	5	1	0.0424963	0.0813106	1	1	0.755456	GO:0043549	regulation of kinase activity	biological_process
1542	GO:0046475	5	1	0.0424963	0.0813106	1	1	0.755456	GO:0046475	glycerophospholipid catabolic process	biological_process
1543	GO:0007084	5	1	0.0424963	0.0813106	1	1	0.755456	GO:0007084	mitotic nuclear membrane reassembly	biological_process
1544	GO:2001256	5	1	0.0424963	0.0813106	1	1	0.755456	GO:2001256	regulation of store-operated calcium entry	biological_process
1545	GO:0017166	5	1	0.0424963	0.0813106	1	1	0.755456	GO:0017166	vinculin binding	molecular_function
1546	GO:0043267	5	1	0.0424963	0.0813106	1	1	0.755456	GO:0043267	negative regulation of potassium ion transport	biological_process
1547	GO:0043518	5	1	0.0424963	0.0813106	1	1	0.755456	GO:0043518	negative regulation of DNA damage response, signal transduction by p53 class mediator	biological_process
1548	GO:0003197	5	1	0.0424963	0.0813106	1	1	0.755456	GO:0003197	endocardial cushion development	biological_process
1549	GO:0000055	5	1	0.0424963	0.0813106	1	1	0.755456	GO:0000055	ribosomal large subunit export from nucleus	biological_process
1550	GO:0090303	5	1	0.0424963	0.0813106	1	1	0.755456	GO:0090303	positive regulation of wound healing	biological_process
1551	GO:0032479	5	1	0.0424963	0.0813106	1	1	0.755456	GO:0032479	regulation of type I interferon production	biological_process
1552	GO:0014037	5	1	0.0424963	0.0813106	1	1	0.755456	GO:0014037	Schwann cell differentiation	biological_process
1553	GO:0061820	5	1	0.0424963	0.0813106	1	1	0.755456	GO:0061820	telomeric D-loop disassembly	biological_process
1554	GO:0048820	5	1	0.0424963	0.0813106	1	1	0.755456	GO:0048820	hair follicle maturation	biological_process
1555	GO:0046135	5	1	0.0424963	0.0813106	1	1	0.755456	GO:0046135	pyrimidine nucleoside catabolic process	biological_process
1556	GO:0032471	5	1	0.0424963	0.0813106	1	1	0.755456	GO:0032471	negative regulation of endoplasmic reticulum calcium ion concentration	biological_process
1557	GO:0032407	5	1	0.0424963	0.0813106	1	1	0.755456	GO:0032407	MutSalpha complex binding	molecular_function
1558	GO:0120146	5	1	0.0424963	0.0813106	1	1	0.755456	GO:0120146	sulfatide binding	molecular_function
1559	GO:2001014	5	1	0.0424963	0.0813106	1	1	0.755456	GO:2001014	regulation of skeletal muscle cell differentiation	biological_process
1560	GO:0071156	5	1	0.0424963	0.0813106	1	1	0.755456	GO:0071156	{'id': 'http://purl.obolibrary.org/obo/', 'class': 'NA', 'description': 'NA'}
1561	GO:0004741	5	1	0.0424963	0.0813106	1	1	0.755456	GO:0004741	[pyruvate dehydrogenase (lipoamide)] phosphatase activity	molecular_function
1562	GO:0071305	5	1	0.0424963	0.0813106	1	1	0.755456	GO:0071305	cellular response to vitamin D	biological_process
1563	GO:1904184	5	1	0.0424963	0.0813106	1	1	0.755456	GO:1904184	positive regulation of pyruvate dehydrogenase activity	biological_process
1564	GO:0090399	5	1	0.0424963	0.0813106	1	1	0.755456	GO:0090399	replicative senescence	biological_process
1565	GO:0008409	5	1	0.0424963	0.0813106	1	1	0.755456	GO:0008409	5'-3' exonuclease activity	molecular_function
1566	GO:0051004	5	1	0.0424963	0.0813106	1	1	0.755456	GO:0051004	regulation of lipoprotein lipase activity	biological_process
1567	GO:0061578	5	1	0.0424963	0.0813106	1	1	0.755456	GO:0061578	Lys63-specific deubiquitinase activity	molecular_function
1568	GO:0007042	5	1	0.0424963	0.0813106	1	1	0.755456	GO:0007042	lysosomal lumen acidification	biological_process
1569	GO:0001886	5	1	0.0424963	0.0813106	1	1	0.755456	GO:0001886	endothelial cell morphogenesis	biological_process
1570	GO:0019674	5	1	0.0424963	0.0813106	1	1	0.755456	GO:0019674	NAD metabolic process	biological_process
1571	GO:0098869	5	1	0.0424963	0.0813106	1	1	0.755456	GO:0098869	cellular oxidant detoxification	biological_process
1572	GO:0043457	5	1	0.0424963	0.0813106	1	1	0.755456	GO:0043457	regulation of cellular respiration	biological_process
1573	GO:1902065	5	1	0.0424963	0.0813106	1	1	0.755456	GO:1902065	response to L-glutamate	biological_process
1574	GO:0035902	5	1	0.0424963	0.0813106	1	1	0.755456	GO:0035902	response to immobilization stress	biological_process
1575	GO:0016081	5	1	0.0424963	0.0813106	1	1	0.755456	GO:0016081	synaptic vesicle docking	biological_process
1576	GO:0035253	5	1	0.0424963	0.0813106	1	1	0.755456	GO:0035253	ciliary rootlet	cellular_component
1577	GO:0001678	5	1	0.0424963	0.0813106	1	1	0.755456	GO:0001678	cellular glucose homeostasis	biological_process
1578	GO:0040016	5	1	0.0424963	0.0813106	1	1	0.755456	GO:0040016	embryonic cleavage	biological_process
1579	GO:0099738	5	1	0.0424963	0.0813106	1	1	0.755456	GO:0099738	cell cortex region	cellular_component
1580	GO:0070213	5	1	0.0424963	0.0813106	1	1	0.755456	GO:0070213	protein auto-ADP-ribosylation	biological_process
1581	GO:1901838	5	1	0.0424963	0.0813106	1	1	0.755456	GO:1901838	positive regulation of transcription of nucleolar large rRNA by RNA polymerase I	biological_process
1582	GO:0005642	5	1	0.0424963	0.0813106	1	1	0.755456	GO:0005642	annulate lamellae	cellular_component
1583	GO:0046600	5	1	0.0424963	0.0813106	1	1	0.755456	GO:0046600	negative regulation of centriole replication	biological_process
1584	GO:0035067	5	1	0.0424963	0.0813106	1	1	0.755456	GO:0035067	negative regulation of histone acetylation	biological_process
1585	GO:0005868	5	1	0.0424963	0.0813106	1	1	0.755456	GO:0005868	cytoplasmic dynein complex	cellular_component
1586	GO:0046578	5	1	0.0424963	0.0813106	1	1	0.755456	GO:0046578	regulation of Ras protein signal transduction	biological_process
1587	GO:0071504	5	1	0.0424963	0.0813106	1	1	0.755456	GO:0071504	cellular response to heparin	biological_process
1588	GO:0030855	28	4	0.0427192	0.0789344	1	1	2.63055	GO:0030855	epithelial cell differentiation	biological_process
1589	GO:0032154	28	4	0.0427192	0.0789344	1	1	2.63055	GO:0032154	cleavage furrow	cellular_component
1590	GO:0000976	133	14	0.0459499	0.0848239	1	1	7.49512	GO:0000976	transcription cis-regulatory region binding	molecular_function
1591	GO:0070412	12	2	0.0467975	0.0858222	1	1	1.41309	GO:0070412	R-SMAD binding	molecular_function
1592	GO:0051894	12	2	0.0467975	0.0858222	1	1	1.41309	GO:0051894	positive regulation of focal adhesion assembly	biological_process
1593	GO:0008080	12	2	0.0467975	0.0858222	1	1	1.41309	GO:0008080	N-acetyltransferase activity	molecular_function
1594	GO:0006293	12	2	0.0467975	0.0858222	1	1	1.41309	GO:0006293	nucleotide-excision repair, preincision complex stabilization	biological_process
1595	GO:0000794	12	2	0.0467975	0.0858222	1	1	1.41309	GO:0000794	condensed nuclear chromosome	cellular_component
1596	GO:0007026	12	2	0.0467975	0.0858222	1	1	1.41309	GO:0007026	negative regulation of microtubule depolymerization	biological_process
1597	GO:0003756	12	2	0.0467975	0.0858222	1	1	1.41309	GO:0003756	protein disulfide isomerase activity	molecular_function
1598	GO:0010842	12	2	0.0467975	0.0858222	1	1	1.41309	GO:0010842	retina layer formation	biological_process
1599	GO:0005697	12	2	0.0467975	0.0858222	1	1	1.41309	GO:0005697	telomerase holoenzyme complex	cellular_component
1600	GO:0048026	12	2	0.0467975	0.0858222	1	1	1.41309	GO:0048026	positive regulation of mRNA splicing, via spliceosome	biological_process
1601	GO:0007004	12	2	0.0467975	0.0858222	1	1	1.41309	GO:0007004	telomere maintenance via telomerase	biological_process
1602	GO:0071398	12	2	0.0467975	0.0858222	1	1	1.41309	GO:0071398	cellular response to fatty acid	biological_process
1603	GO:0043027	12	2	0.0467975	0.0858222	1	1	1.41309	GO:0043027	cysteine-type endopeptidase inhibitor activity involved in apoptotic process	molecular_function
1604	GO:0045776	12	2	0.0467975	0.0858222	1	1	1.41309	GO:0045776	negative regulation of blood pressure	biological_process
1605	GO:0045840	12	2	0.0467975	0.0858222	1	1	1.41309	GO:0045840	positive regulation of mitotic nuclear division	biological_process
1606	GO:2001243	12	2	0.0467975	0.0858222	1	1	1.41309	GO:2001243	negative regulation of intrinsic apoptotic signaling pathway	biological_process
1607	GO:0005720	12	2	0.0467975	0.0858222	1	1	1.41309	GO:0005720	{'id': 'http://purl.obolibrary.org/obo/', 'class': 'NA', 'description': 'NA'}
1608	GO:0000462	12	2	0.0467975	0.0858222	1	1	1.41309	GO:0000462	maturation of SSU-rRNA from tricistronic rRNA transcript (SSU-rRNA, 5.8S rRNA, LSU-rRNA)	biological_process
1609	GO:0043015	12	2	0.0467975	0.0858222	1	1	1.41309	GO:0043015	gamma-tubulin binding	molecular_function
1610	GO:0007088	12	2	0.0467975	0.0858222	1	1	1.41309	GO:0007088	regulation of mitotic nuclear division	biological_process
1611	GO:0001701	100	11	0.0468506	0.0853599	1	1	6.10911	GO:0001701	in utero embryonic development	biological_process
1612	GO:0006511	111	12	0.0468621	0.0853279	1	1	6.57112	GO:0006511	ubiquitin-dependent protein catabolic process	biological_process
1613	GO:0006464	38	5	0.0470045	0.0855342	1	1	3.14146	GO:0006464	cellular protein modification process	biological_process
1614	GO:0010212	20	3	0.0471298	0.0855766	1	1	2.02182	GO:0010212	response to ionizing radiation	biological_process
1615	GO:0010800	20	3	0.0471298	0.0855766	1	1	2.02182	GO:0010800	positive regulation of peptidyl-threonine phosphorylation	biological_process
1616	GO:0060326	20	3	0.0471298	0.0855766	1	1	2.02182	GO:0060326	cell chemotaxis	biological_process
1617	GO:0090543	20	3	0.0471298	0.0855766	1	1	2.02182	GO:0090543	Flemming body	cellular_component
1618	GO:0030332	20	3	0.0471298	0.0855766	1	1	2.02182	GO:0030332	cyclin binding	molecular_function
1619	GO:1902042	20	3	0.0471298	0.0855766	1	1	2.02182	GO:1902042	negative regulation of extrinsic apoptotic signaling pathway via death domain receptors	biological_process
1620	GO:0030331	29	4	0.0487488	0.0882981	1	1	2.58164	GO:0030331	estrogen receptor binding	molecular_function
1621	GO:0020037	29	4	0.0487488	0.0882981	1	1	2.58164	GO:0020037	heme binding	molecular_function
1622	GO:0032870	21	3	0.055101	0.0996193	1	1	1.97291	GO:0032870	cellular response to hormone stimulus	biological_process
1623	GO:0031305	21	3	0.055101	0.0996193	1	1	1.97291	GO:0031305	integral component of mitochondrial inner membrane	cellular_component
1624	GO:0043967	21	3	0.055101	0.0996193	1	1	1.97291	GO:0043967	histone H4 acetylation	biological_process
1625	GO:0030177	21	3	0.055101	0.0996193	1	1	1.97291	GO:0030177	positive regulation of Wnt signaling pathway	biological_process
1626	GO:0051865	30	4	0.0552538	0.099742	1	1	2.53273	GO:0051865	protein autoubiquitination	biological_process
1627	GO:0043066	207	20	0.0564488	0.101837	1	1	9.87587	GO:0043066	negative regulation of apoptotic process	biological_process
1628	GO:0090102	13	2	0.0577546	0.103842	1	1	1.36418	GO:0090102	cochlea development	biological_process
1629	GO:0001954	13	2	0.0577546	0.103842	1	1	1.36418	GO:0001954	positive regulation of cell-matrix adhesion	biological_process
1630	GO:0045995	13	2	0.0577546	0.103842	1	1	1.36418	GO:0045995	regulation of embryonic development	biological_process
1631	GO:0002040	13	2	0.0577546	0.103842	1	1	1.36418	GO:0002040	sprouting angiogenesis	biological_process
1632	GO:0050767	13	2	0.0577546	0.103842	1	1	1.36418	GO:0050767	regulation of neurogenesis	biological_process
1633	GO:0060716	13	2	0.0577546	0.103842	1	1	1.36418	GO:0060716	labyrinthine layer blood vessel development	biological_process
1634	GO:0080025	13	2	0.0577546	0.103842	1	1	1.36418	GO:0080025	phosphatidylinositol-3,5-bisphosphate binding	molecular_function
1635	GO:0006295	13	2	0.0577546	0.103842	1	1	1.36418	GO:0006295	nucleotide-excision repair, DNA incision, 3'-to lesion	biological_process
1636	GO:0000717	13	2	0.0577546	0.103842	1	1	1.36418	GO:0000717	nucleotide-excision repair, DNA duplex unwinding	biological_process
1637	GO:0000712	13	2	0.0577546	0.103842	1	1	1.36418	GO:0000712	resolution of meiotic recombination intermediates	biological_process
1638	GO:0032147	40	5	0.0581332	0.10414	1	1	3.04365	GO:0032147	activation of protein kinase activity	biological_process
1639	GO:0008584	40	5	0.0581332	0.10414	1	1	3.04365	GO:0008584	male gonad development	biological_process
1640	GO:0006809	6	1	0.0608252	0.105519	1	1	0.706547	GO:0006809	nitric oxide biosynthetic process	biological_process
1641	GO:0031629	6	1	0.0608252	0.105519	1	1	0.706547	GO:0031629	synaptic vesicle fusion to presynaptic active zone membrane	biological_process
1642	GO:0007185	6	1	0.0608252	0.105519	1	1	0.706547	GO:0007185	transmembrane receptor protein tyrosine phosphatase signaling pathway	biological_process
1643	GO:0016331	6	1	0.0608252	0.105519	1	1	0.706547	GO:0016331	morphogenesis of embryonic epithelium	biological_process
1644	GO:0046784	6	1	0.0608252	0.105519	1	1	0.706547	GO:0046784	viral mRNA export from host cell nucleus	biological_process
1645	GO:0010390	6	1	0.0608252	0.105519	1	1	0.706547	GO:0010390	histone monoubiquitination	biological_process
1646	GO:0051481	6	1	0.0608252	0.105519	1	1	0.706547	GO:0051481	negative regulation of cytosolic calcium ion concentration	biological_process
1647	GO:0048096	6	1	0.0608252	0.105519	1	1	0.706547	GO:0048096	chromatin-mediated maintenance of transcription	biological_process
1648	GO:0051770	6	1	0.0608252	0.105519	1	1	0.706547	GO:0051770	positive regulation of nitric-oxide synthase biosynthetic process	biological_process
1649	GO:0050998	6	1	0.0608252	0.105519	1	1	0.706547	GO:0050998	nitric-oxide synthase binding	molecular_function
1650	GO:0060039	6	1	0.0608252	0.105519	1	1	0.706547	GO:0060039	pericardium development	biological_process
1651	GO:0046902	6	1	0.0608252	0.105519	1	1	0.706547	GO:0046902	regulation of mitochondrial membrane permeability	biological_process
1652	GO:0045859	6	1	0.0608252	0.105519	1	1	0.706547	GO:0045859	regulation of protein kinase activity	biological_process
1653	GO:0008266	6	1	0.0608252	0.105519	1	1	0.706547	GO:0008266	poly(U) RNA binding	molecular_function
1654	GO:0022408	6	1	0.0608252	0.105519	1	1	0.706547	GO:0022408	negative regulation of cell-cell adhesion	biological_process
1655	GO:0060670	6	1	0.0608252	0.105519	1	1	0.706547	GO:0060670	branching involved in labyrinthine layer morphogenesis	biological_process
1656	GO:0007183	6	1	0.0608252	0.105519	1	1	0.706547	GO:0007183	SMAD protein complex assembly	biological_process
1657	GO:0030506	6	1	0.0608252	0.105519	1	1	0.706547	GO:0030506	ankyrin binding	molecular_function
1658	GO:0000445	6	1	0.0608252	0.105519	1	1	0.706547	GO:0000445	THO complex part of transcription export complex	cellular_component
1659	GO:0061351	6	1	0.0608252	0.105519	1	1	0.706547	GO:0061351	neural precursor cell proliferation	biological_process
1660	GO:0021591	6	1	0.0608252	0.105519	1	1	0.706547	GO:0021591	ventricular system development	biological_process
1661	GO:0030850	6	1	0.0608252	0.105519	1	1	0.706547	GO:0030850	prostate gland development	biological_process
1662	GO:0031053	6	1	0.0608252	0.105519	1	1	0.706547	GO:0031053	primary miRNA processing	biological_process
1663	GO:0045503	6	1	0.0608252	0.105519	1	1	0.706547	GO:0045503	dynein light chain binding	molecular_function
1664	GO:0016779	6	1	0.0608252	0.105519	1	1	0.706547	GO:0016779	nucleotidyltransferase activity	molecular_function
1665	GO:0031258	6	1	0.0608252	0.105519	1	1	0.706547	GO:0031258	lamellipodium membrane	cellular_component
1666	GO:0030208	6	1	0.0608252	0.105519	1	1	0.706547	GO:0030208	dermatan sulfate biosynthetic process	biological_process
1667	GO:0001964	6	1	0.0608252	0.105519	1	1	0.706547	GO:0001964	startle response	biological_process
1668	GO:0060396	6	1	0.0608252	0.105519	1	1	0.706547	GO:0060396	growth hormone receptor signaling pathway	biological_process
1669	GO:0021542	6	1	0.0608252	0.105519	1	1	0.706547	GO:0021542	dentate gyrus development	biological_process
1670	GO:0071044	6	1	0.0608252	0.105519	1	1	0.706547	GO:0071044	histone mRNA catabolic process	biological_process
1671	GO:0030889	6	1	0.0608252	0.105519	1	1	0.706547	GO:0030889	negative regulation of B cell proliferation	biological_process
1672	GO:0016709	6	1	0.0608252	0.105519	1	1	0.706547	GO:0016709	oxidoreductase activity, acting on paired donors, with incorporation or reduction of molecular oxygen, NAD(P)H as one donor, and incorporation of one atom of oxygen	molecular_function
1673	GO:0032502	6	1	0.0608252	0.105519	1	1	0.706547	GO:0032502	developmental process	biological_process
1674	GO:0071340	6	1	0.0608252	0.105519	1	1	0.706547	GO:0071340	skeletal muscle acetylcholine-gated channel clustering	biological_process
1675	GO:0000387	6	1	0.0608252	0.105519	1	1	0.706547	GO:0000387	spliceosomal snRNP assembly	biological_process
1676	GO:0001517	6	1	0.0608252	0.105519	1	1	0.706547	GO:0001517	N-acetylglucosamine 6-O-sulfotransferase activity	molecular_function
1677	GO:0005773	6	1	0.0608252	0.105519	1	1	0.706547	GO:0005773	vacuole	cellular_component
1678	GO:0033630	6	1	0.0608252	0.105519	1	1	0.706547	GO:0033630	positive regulation of cell adhesion mediated by integrin	biological_process
1679	GO:0019430	6	1	0.0608252	0.105519	1	1	0.706547	GO:0019430	removal of superoxide radicals	biological_process
1680	GO:0045504	6	1	0.0608252	0.105519	1	1	0.706547	GO:0045504	dynein heavy chain binding	molecular_function
1681	GO:0043097	6	1	0.0608252	0.105519	1	1	0.706547	GO:0043097	pyrimidine nucleoside salvage	biological_process
1682	GO:0042246	6	1	0.0608252	0.105519	1	1	0.706547	GO:0042246	tissue regeneration	biological_process
1683	GO:0043486	6	1	0.0608252	0.105519	1	1	0.706547	GO:0043486	histone exchange	biological_process
1684	GO:0043534	6	1	0.0608252	0.105519	1	1	0.706547	GO:0043534	blood vessel endothelial cell migration	biological_process
1685	GO:0001774	6	1	0.0608252	0.105519	1	1	0.706547	GO:0001774	microglial cell activation	biological_process
1686	GO:0021846	6	1	0.0608252	0.105519	1	1	0.706547	GO:0021846	cell proliferation in forebrain	biological_process
1687	GO:0016126	6	1	0.0608252	0.105519	1	1	0.706547	GO:0016126	sterol biosynthetic process	biological_process
1688	GO:0010867	6	1	0.0608252	0.105519	1	1	0.706547	GO:0010867	positive regulation of triglyceride biosynthetic process	biological_process
1689	GO:0030983	6	1	0.0608252	0.105519	1	1	0.706547	GO:0030983	mismatched DNA binding	molecular_function
1690	GO:0086004	6	1	0.0608252	0.105519	1	1	0.706547	GO:0086004	regulation of cardiac muscle cell contraction	biological_process
1691	GO:1904469	6	1	0.0608252	0.105519	1	1	0.706547	GO:1904469	{'id': 'http://purl.obolibrary.org/obo/', 'class': 'NA', 'description': 'NA'}
1692	GO:0043046	6	1	0.0608252	0.105519	1	1	0.706547	GO:0043046	DNA methylation involved in gamete generation	biological_process
1693	GO:0071243	6	1	0.0608252	0.105519	1	1	0.706547	GO:0071243	cellular response to arsenic-containing substance	biological_process
1694	GO:0050687	6	1	0.0608252	0.105519	1	1	0.706547	GO:0050687	negative regulation of defense response to virus	biological_process
1695	GO:0046785	6	1	0.0608252	0.105519	1	1	0.706547	GO:0046785	microtubule polymerization	biological_process
1696	GO:0031110	6	1	0.0608252	0.105519	1	1	0.706547	GO:0031110	regulation of microtubule polymerization or depolymerization	biological_process
1697	GO:0002407	6	1	0.0608252	0.105519	1	1	0.706547	GO:0002407	dendritic cell chemotaxis	biological_process
1698	GO:0001921	6	1	0.0608252	0.105519	1	1	0.706547	GO:0001921	positive regulation of receptor recycling	biological_process
1699	GO:1902230	6	1	0.0608252	0.105519	1	1	0.706547	GO:1902230	negative regulation of intrinsic apoptotic signaling pathway in response to DNA damage	biological_process
1700	GO:0051085	6	1	0.0608252	0.105519	1	1	0.706547	GO:0051085	chaperone cofactor-dependent protein refolding	biological_process
1701	GO:0001530	6	1	0.0608252	0.105519	1	1	0.706547	GO:0001530	lipopolysaccharide binding	molecular_function
1702	GO:0006048	6	1	0.0608252	0.105519	1	1	0.706547	GO:0006048	UDP-N-acetylglucosamine biosynthetic process	biological_process
1703	GO:0022417	6	1	0.0608252	0.105519	1	1	0.706547	GO:0022417	protein maturation by protein folding	biological_process
1704	GO:0075713	6	1	0.0608252	0.105519	1	1	0.706547	GO:0075713	establishment of integrated proviral latency	biological_process
1705	GO:0030510	6	1	0.0608252	0.105519	1	1	0.706547	GO:0030510	regulation of BMP signaling pathway	biological_process
1706	GO:0042274	6	1	0.0608252	0.105519	1	1	0.706547	GO:0042274	ribosomal small subunit biogenesis	biological_process
1707	GO:2000772	6	1	0.0608252	0.105519	1	1	0.706547	GO:2000772	regulation of cellular senescence	biological_process
1708	GO:0010224	6	1	0.0608252	0.105519	1	1	0.706547	GO:0010224	response to UV-B	biological_process
1709	GO:0071380	6	1	0.0608252	0.105519	1	1	0.706547	GO:0071380	cellular response to prostaglandin E stimulus	biological_process
1710	GO:0070273	6	1	0.0608252	0.105519	1	1	0.706547	GO:0070273	phosphatidylinositol-4-phosphate binding	molecular_function
1711	GO:0042104	6	1	0.0608252	0.105519	1	1	0.706547	GO:0042104	positive regulation of activated T cell proliferation	biological_process
1712	GO:0061045	6	1	0.0608252	0.105519	1	1	0.706547	GO:0061045	negative regulation of wound healing	biological_process
1713	GO:0060402	6	1	0.0608252	0.105519	1	1	0.706547	GO:0060402	calcium ion transport into cytosol	biological_process
1714	GO:0005652	6	1	0.0608252	0.105519	1	1	0.706547	GO:0005652	nuclear lamina	cellular_component
1715	GO:0019079	6	1	0.0608252	0.105519	1	1	0.706547	GO:0019079	viral genome replication	biological_process
1716	GO:0004707	6	1	0.0608252	0.105519	1	1	0.706547	GO:0004707	MAP kinase activity	molecular_function
1717	GO:0120115	6	1	0.0608252	0.105519	1	1	0.706547	GO:0120115	Lsm2-8 complex	cellular_component
1718	GO:0031442	6	1	0.0608252	0.105519	1	1	0.706547	GO:0031442	positive regulation of mRNA 3'-end processing	biological_process
1719	GO:0043651	6	1	0.0608252	0.105519	1	1	0.706547	GO:0043651	linoleic acid metabolic process	biological_process
1720	GO:0010225	6	1	0.0608252	0.105519	1	1	0.706547	GO:0010225	response to UV-C	biological_process
1721	GO:0005688	6	1	0.0608252	0.105519	1	1	0.706547	GO:0005688	U6 snRNP	cellular_component
1722	GO:0030314	6	1	0.0608252	0.105519	1	1	0.706547	GO:0030314	junctional membrane complex	cellular_component
1723	GO:0097322	6	1	0.0608252	0.105519	1	1	0.706547	GO:0097322	7SK snRNA binding	molecular_function
1724	GO:0005113	6	1	0.0608252	0.105519	1	1	0.706547	GO:0005113	patched binding	molecular_function
1725	GO:0017070	6	1	0.0608252	0.105519	1	1	0.706547	GO:0017070	U6 snRNA binding	molecular_function
1726	GO:0051131	6	1	0.0608252	0.105519	1	1	0.706547	GO:0051131	chaperone-mediated protein complex assembly	biological_process
1727	GO:0030488	6	1	0.0608252	0.105519	1	1	0.706547	GO:0030488	tRNA methylation	biological_process
1728	GO:1903427	6	1	0.0608252	0.105519	1	1	0.706547	GO:1903427	negative regulation of reactive oxygen species biosynthetic process	biological_process
1729	GO:0043138	6	1	0.0608252	0.105519	1	1	0.706547	GO:0043138	3'-5' DNA helicase activity	molecular_function
1730	GO:0001952	6	1	0.0608252	0.105519	1	1	0.706547	GO:0001952	regulation of cell-matrix adhesion	biological_process
1731	GO:0060749	6	1	0.0608252	0.105519	1	1	0.706547	GO:0060749	mammary gland alveolus development	biological_process
1732	GO:0003015	6	1	0.0608252	0.105519	1	1	0.706547	GO:0003015	heart process	biological_process
1733	GO:0042100	6	1	0.0608252	0.105519	1	1	0.706547	GO:0042100	B cell proliferation	biological_process
1734	GO:0046474	6	1	0.0608252	0.105519	1	1	0.706547	GO:0046474	glycerophospholipid biosynthetic process	biological_process
1735	GO:1905461	6	1	0.0608252	0.105519	1	1	0.706547	GO:1905461	positive regulation of vascular associated smooth muscle cell apoptotic process	biological_process
1736	GO:0046920	6	1	0.0608252	0.105519	1	1	0.706547	GO:0046920	alpha-(1->3)-fucosyltransferase activity	molecular_function
1737	GO:0036109	6	1	0.0608252	0.105519	1	1	0.706547	GO:0036109	alpha-linolenic acid metabolic process	biological_process
1738	GO:2001046	6	1	0.0608252	0.105519	1	1	0.706547	GO:2001046	positive regulation of integrin-mediated signaling pathway	biological_process
1739	GO:0001939	6	1	0.0608252	0.105519	1	1	0.706547	GO:0001939	female pronucleus	cellular_component
1740	GO:0005861	6	1	0.0608252	0.105519	1	1	0.706547	GO:0005861	troponin complex	cellular_component
1741	GO:0042759	6	1	0.0608252	0.105519	1	1	0.706547	GO:0042759	long-chain fatty acid biosynthetic process	biological_process
1742	GO:1902936	6	1	0.0608252	0.105519	1	1	0.706547	GO:1902936	phosphatidylinositol bisphosphate binding	molecular_function
1743	GO:0044257	6	1	0.0608252	0.105519	1	1	0.706547	GO:0044257	cellular protein catabolic process	biological_process
1744	GO:0007292	6	1	0.0608252	0.105519	1	1	0.706547	GO:0007292	female gamete generation	biological_process
1745	GO:0042803	282	26	0.0620441	0.104366	1	1	12.2077	GO:0042803	protein homodimerization activity	molecular_function
1746	GO:0070936	22	3	0.0637498	0.107113	1	1	1.92401	GO:0070936	protein K48-linked ubiquitination	biological_process
1747	GO:0030968	22	3	0.0637498	0.107113	1	1	1.92401	GO:0030968	endoplasmic reticulum unfolded protein response	biological_process
1748	GO:0045184	22	3	0.0637498	0.107113	1	1	1.92401	GO:0045184	establishment of protein localization	biological_process
1749	GO:0042752	41	5	0.0642386	0.107811	1	1	2.99474	GO:0042752	regulation of circadian rhythm	biological_process
1750	GO:0016020	794	66	0.0667886	0.112026	1	1	27.1664	GO:0016020	membrane	cellular_component
1751	GO:0008327	14	2	0.0697977	0.116641	1	1	1.31528	GO:0008327	methyl-CpG binding	molecular_function
1752	GO:0045930	14	2	0.0697977	0.116641	1	1	1.31528	GO:0045930	negative regulation of mitotic cell cycle	biological_process
1753	GO:0070911	14	2	0.0697977	0.116641	1	1	1.31528	GO:0070911	global genome nucleotide-excision repair	biological_process
1754	GO:0001890	14	2	0.0697977	0.116641	1	1	1.31528	GO:0001890	placenta development	biological_process
1755	GO:0004602	14	2	0.0697977	0.116641	1	1	1.31528	GO:0004602	glutathione peroxidase activity	molecular_function
1756	GO:0048477	14	2	0.0697977	0.116641	1	1	1.31528	GO:0048477	oogenesis	biological_process
1757	GO:0031116	14	2	0.0697977	0.116641	1	1	1.31528	GO:0031116	positive regulation of microtubule polymerization	biological_process
1758	GO:0046326	14	2	0.0697977	0.116641	1	1	1.31528	GO:0046326	positive regulation of glucose import	biological_process
1759	GO:0045765	14	2	0.0697977	0.116641	1	1	1.31528	GO:0045765	regulation of angiogenesis	biological_process
1760	GO:1903955	14	2	0.0697977	0.116641	1	1	1.31528	GO:1903955	positive regulation of protein targeting to mitochondrion	biological_process
1761	GO:0071345	14	2	0.0697977	0.116641	1	1	1.31528	GO:0071345	cellular response to cytokine stimulus	biological_process
1762	GO:0010975	14	2	0.0697977	0.116641	1	1	1.31528	GO:0010975	regulation of neuron projection development	biological_process
1763	GO:0048511	42	5	0.0707054	0.117722	1	1	2.94583	GO:0048511	rhythmic process	biological_process
1764	GO:0007283	130	13	0.0715243	0.119018	1	1	6.64185	GO:0007283	spermatogenesis	biological_process
1765	GO:0051539	23	3	0.0730634	0.121373	1	1	1.8751	GO:0051539	4 iron, 4 sulfur cluster binding	molecular_function
1766	GO:0071363	23	3	0.0730634	0.121373	1	1	1.8751	GO:0071363	cellular response to growth factor stimulus	biological_process
1767	GO:0030521	23	3	0.0730634	0.121373	1	1	1.8751	GO:0030521	androgen receptor signaling pathway	biological_process
1768	GO:0043627	23	3	0.0730634	0.121373	1	1	1.8751	GO:0043627	response to estrogen	biological_process
1769	GO:0010718	23	3	0.0730634	0.121373	1	1	1.8751	GO:0010718	positive regulation of epithelial to mesenchymal transition	biological_process
1770	GO:0030307	33	4	0.0776102	0.128708	1	1	2.38601	GO:0030307	positive regulation of cell growth	biological_process
1771	GO:0043586	7	1	0.0812805	0.131963	1	1	0.657638	GO:0043586	tongue development	biological_process
1772	GO:0001891	7	1	0.0812805	0.131963	1	1	0.657638	GO:0001891	phagocytic cup	cellular_component
1773	GO:0051276	7	1	0.0812805	0.131963	1	1	0.657638	GO:0051276	chromosome organization	biological_process
1774	GO:0044849	7	1	0.0812805	0.131963	1	1	0.657638	GO:0044849	estrous cycle	biological_process
1775	GO:0005840	7	1	0.0812805	0.131963	1	1	0.657638	GO:0005840	ribosome	cellular_component
1776	GO:0032780	7	1	0.0812805	0.131963	1	1	0.657638	GO:0032780	negative regulation of ATPase activity	biological_process
1777	GO:0035497	7	1	0.0812805	0.131963	1	1	0.657638	GO:0035497	cAMP response element binding	molecular_function
1778	GO:0061014	7	1	0.0812805	0.131963	1	1	0.657638	GO:0061014	positive regulation of mRNA catabolic process	biological_process
1779	GO:0046512	7	1	0.0812805	0.131963	1	1	0.657638	GO:0046512	sphingosine biosynthetic process	biological_process
1780	GO:0000480	7	1	0.0812805	0.131963	1	1	0.657638	GO:0000480	endonucleolytic cleavage in 5'-ETS of tricistronic rRNA transcript (SSU-rRNA, 5.8S rRNA, LSU-rRNA)	biological_process
1781	GO:0005521	7	1	0.0812805	0.131963	1	1	0.657638	GO:0005521	lamin binding	molecular_function
1782	GO:0000470	7	1	0.0812805	0.131963	1	1	0.657638	GO:0000470	maturation of LSU-rRNA	biological_process
1783	GO:0050921	7	1	0.0812805	0.131963	1	1	0.657638	GO:0050921	positive regulation of chemotaxis	biological_process
1784	GO:0010039	7	1	0.0812805	0.131963	1	1	0.657638	GO:0010039	response to iron ion	biological_process
1785	GO:0010824	7	1	0.0812805	0.131963	1	1	0.657638	GO:0010824	regulation of centrosome duplication	biological_process
1786	GO:0035988	7	1	0.0812805	0.131963	1	1	0.657638	GO:0035988	chondrocyte proliferation	biological_process
1787	GO:0034452	7	1	0.0812805	0.131963	1	1	0.657638	GO:0034452	dynactin binding	molecular_function
1788	GO:0045724	7	1	0.0812805	0.131963	1	1	0.657638	GO:0045724	positive regulation of cilium assembly	biological_process
1789	GO:0003016	7	1	0.0812805	0.131963	1	1	0.657638	GO:0003016	respiratory system process	biological_process
1790	GO:0000722	7	1	0.0812805	0.131963	1	1	0.657638	GO:0000722	telomere maintenance via recombination	biological_process
1791	GO:0048545	7	1	0.0812805	0.131963	1	1	0.657638	GO:0048545	response to steroid hormone	biological_process
1792	GO:0070848	7	1	0.0812805	0.131963	1	1	0.657638	GO:0070848	response to growth factor	biological_process
1793	GO:2001034	7	1	0.0812805	0.131963	1	1	0.657638	GO:2001034	positive regulation of double-strand break repair via nonhomologous end joining	biological_process
1794	GO:0051899	7	1	0.0812805	0.131963	1	1	0.657638	GO:0051899	membrane depolarization	biological_process
1795	GO:0010314	7	1	0.0812805	0.131963	1	1	0.657638	GO:0010314	phosphatidylinositol-5-phosphate binding	molecular_function
1796	GO:0070410	7	1	0.0812805	0.131963	1	1	0.657638	GO:0070410	co-SMAD binding	molecular_function
1797	GO:0006349	7	1	0.0812805	0.131963	1	1	0.657638	GO:0006349	regulation of gene expression by genetic imprinting	biological_process
1798	GO:0040015	7	1	0.0812805	0.131963	1	1	0.657638	GO:0040015	negative regulation of multicellular organism growth	biological_process
1799	GO:0019104	7	1	0.0812805	0.131963	1	1	0.657638	GO:0019104	DNA N-glycosylase activity	molecular_function
1800	GO:0035066	7	1	0.0812805	0.131963	1	1	0.657638	GO:0035066	positive regulation of histone acetylation	biological_process
1801	GO:0045008	7	1	0.0812805	0.131963	1	1	0.657638	GO:0045008	depyrimidination	biological_process
1802	GO:0050847	7	1	0.0812805	0.131963	1	1	0.657638	GO:0050847	progesterone receptor signaling pathway	biological_process
1803	GO:0016973	7	1	0.0812805	0.131963	1	1	0.657638	GO:0016973	poly(A)+ mRNA export from nucleus	biological_process
1804	GO:0021537	7	1	0.0812805	0.131963	1	1	0.657638	GO:0021537	telencephalon development	biological_process
1805	GO:0051412	7	1	0.0812805	0.131963	1	1	0.657638	GO:0051412	response to corticosterone	biological_process
1806	GO:0043295	7	1	0.0812805	0.131963	1	1	0.657638	GO:0043295	glutathione binding	molecular_function
1807	GO:0060644	7	1	0.0812805	0.131963	1	1	0.657638	GO:0060644	mammary gland epithelial cell differentiation	biological_process
1808	GO:0099059	7	1	0.0812805	0.131963	1	1	0.657638	GO:0099059	integral component of presynaptic active zone membrane	cellular_component
1809	GO:0014894	7	1	0.0812805	0.131963	1	1	0.657638	GO:0014894	response to denervation involved in regulation of muscle adaptation	biological_process
1810	GO:0048009	7	1	0.0812805	0.131963	1	1	0.657638	GO:0048009	insulin-like growth factor receptor signaling pathway	biological_process
1811	GO:0008429	7	1	0.0812805	0.131963	1	1	0.657638	GO:0008429	phosphatidylethanolamine binding	molecular_function
1812	GO:0048193	7	1	0.0812805	0.131963	1	1	0.657638	GO:0048193	Golgi vesicle transport	biological_process
1813	GO:0008654	7	1	0.0812805	0.131963	1	1	0.657638	GO:0008654	phospholipid biosynthetic process	biological_process
1814	GO:0003143	7	1	0.0812805	0.131963	1	1	0.657638	GO:0003143	embryonic heart tube morphogenesis	biological_process
1815	GO:0030878	7	1	0.0812805	0.131963	1	1	0.657638	GO:0030878	thyroid gland development	biological_process
1816	GO:0010181	7	1	0.0812805	0.131963	1	1	0.657638	GO:0010181	FMN binding	molecular_function
1817	GO:0070306	7	1	0.0812805	0.131963	1	1	0.657638	GO:0070306	lens fiber cell differentiation	biological_process
1818	GO:0004596	7	1	0.0812805	0.131963	1	1	0.657638	GO:0004596	peptide alpha-N-acetyltransferase activity	molecular_function
1819	GO:0010569	7	1	0.0812805	0.131963	1	1	0.657638	GO:0010569	regulation of double-strand break repair via homologous recombination	biological_process
1820	GO:1901653	7	1	0.0812805	0.131963	1	1	0.657638	GO:1901653	cellular response to peptide	biological_process
1821	GO:0008637	7	1	0.0812805	0.131963	1	1	0.657638	GO:0008637	apoptotic mitochondrial changes	biological_process
1822	GO:0042355	7	1	0.0812805	0.131963	1	1	0.657638	GO:0042355	L-fucose catabolic process	biological_process
1823	GO:0061157	7	1	0.0812805	0.131963	1	1	0.657638	GO:0061157	mRNA destabilization	biological_process
1824	GO:0043522	7	1	0.0812805	0.131963	1	1	0.657638	GO:0043522	leucine zipper domain binding	molecular_function
1825	GO:0070016	7	1	0.0812805	0.131963	1	1	0.657638	GO:0070016	armadillo repeat domain binding	molecular_function
1826	GO:0010839	7	1	0.0812805	0.131963	1	1	0.657638	GO:0010839	negative regulation of keratinocyte proliferation	biological_process
1827	GO:0005671	7	1	0.0812805	0.131963	1	1	0.657638	GO:0005671	Ada2/Gcn5/Ada3 transcription activator complex	cellular_component
1828	GO:0007289	7	1	0.0812805	0.131963	1	1	0.657638	GO:0007289	spermatid nucleus differentiation	biological_process
1829	GO:0050807	7	1	0.0812805	0.131963	1	1	0.657638	GO:0050807	regulation of synapse organization	biological_process
1830	GO:0061844	7	1	0.0812805	0.131963	1	1	0.657638	GO:0061844	antimicrobial humoral immune response mediated by antimicrobial peptide	biological_process
1831	GO:0048787	7	1	0.0812805	0.131963	1	1	0.657638	GO:0048787	presynaptic active zone membrane	cellular_component
1832	GO:0006953	7	1	0.0812805	0.131963	1	1	0.657638	GO:0006953	acute-phase response	biological_process
1833	GO:0032270	7	1	0.0812805	0.131963	1	1	0.657638	GO:0032270	positive regulation of cellular protein metabolic process	biological_process
1834	GO:0090336	7	1	0.0812805	0.131963	1	1	0.657638	GO:0090336	positive regulation of brown fat cell differentiation	biological_process
1835	GO:0006670	7	1	0.0812805	0.131963	1	1	0.657638	GO:0006670	sphingosine metabolic process	biological_process
1836	GO:0032434	7	1	0.0812805	0.131963	1	1	0.657638	GO:0032434	regulation of proteasomal ubiquitin-dependent protein catabolic process	biological_process
1837	GO:0030904	7	1	0.0812805	0.131963	1	1	0.657638	GO:0030904	retromer complex	cellular_component
1838	GO:0032940	7	1	0.0812805	0.131963	1	1	0.657638	GO:0032940	secretion by cell	biological_process
1839	GO:0030279	7	1	0.0812805	0.131963	1	1	0.657638	GO:0030279	negative regulation of ossification	biological_process
1840	GO:0090650	7	1	0.0812805	0.131963	1	1	0.657638	GO:0090650	cellular response to oxygen-glucose deprivation	biological_process
1841	GO:0006878	7	1	0.0812805	0.131963	1	1	0.657638	GO:0006878	cellular copper ion homeostasis	biological_process
1842	GO:0050768	7	1	0.0812805	0.131963	1	1	0.657638	GO:0050768	negative regulation of neurogenesis	biological_process
1843	GO:0097178	7	1	0.0812805	0.131963	1	1	0.657638	GO:0097178	ruffle assembly	biological_process
1844	GO:1990138	7	1	0.0812805	0.131963	1	1	0.657638	GO:1990138	neuron projection extension	biological_process
1845	GO:1904357	7	1	0.0812805	0.131963	1	1	0.657638	GO:1904357	negative regulation of telomere maintenance via telomere lengthening	biological_process
1846	GO:0019843	15	2	0.0828646	0.131234	1	1	1.26637	GO:0019843	rRNA binding	molecular_function
1847	GO:0035198	15	2	0.0828646	0.131234	1	1	1.26637	GO:0035198	miRNA binding	molecular_function
1848	GO:0071773	15	2	0.0828646	0.131234	1	1	1.26637	GO:0071773	cellular response to BMP stimulus	biological_process
1849	GO:0045814	15	2	0.0828646	0.131234	1	1	1.26637	GO:0045814	negative regulation of gene expression, epigenetic	biological_process
1850	GO:0048147	15	2	0.0828646	0.131234	1	1	1.26637	GO:0048147	negative regulation of fibroblast proliferation	biological_process
1851	GO:0015026	15	2	0.0828646	0.131234	1	1	1.26637	GO:0015026	coreceptor activity	molecular_function
1852	GO:0043010	15	2	0.0828646	0.131234	1	1	1.26637	GO:0043010	camera-type eye development	biological_process
1853	GO:1904646	15	2	0.0828646	0.131234	1	1	1.26637	GO:1904646	cellular response to amyloid-beta	biological_process
1854	GO:0043434	15	2	0.0828646	0.131234	1	1	1.26637	GO:0043434	response to peptide hormone	biological_process
1855	GO:0051287	15	2	0.0828646	0.131234	1	1	1.26637	GO:0051287	NAD binding	molecular_function
1856	GO:0007569	15	2	0.0828646	0.131234	1	1	1.26637	GO:0007569	cell aging	biological_process
1857	GO:0014065	15	2	0.0828646	0.131234	1	1	1.26637	GO:0014065	phosphatidylinositol 3-kinase signaling	biological_process
1858	GO:0097193	15	2	0.0828646	0.131234	1	1	1.26637	GO:0097193	intrinsic apoptotic signaling pathway	biological_process
1859	GO:0097150	15	2	0.0828646	0.131234	1	1	1.26637	GO:0097150	neuronal stem cell population maintenance	biological_process
1860	GO:0021915	15	2	0.0828646	0.131234	1	1	1.26637	GO:0021915	neural tube development	biological_process
1861	GO:0006294	15	2	0.0828646	0.131234	1	1	1.26637	GO:0006294	nucleotide-excision repair, preincision complex assembly	biological_process
1862	GO:0045746	24	3	0.0830244	0.130747	1	1	1.82619	GO:0045746	negative regulation of Notch signaling pathway	biological_process
1863	GO:0016328	24	3	0.0830244	0.130747	1	1	1.82619	GO:0016328	lateral plasma membrane	cellular_component
1864	GO:0035861	24	3	0.0830244	0.130747	1	1	1.82619	GO:0035861	site of double-strand break	cellular_component
1865	GO:0070317	24	3	0.0830244	0.130747	1	1	1.82619	GO:0070317	negative regulation of G0 to G1 transition	biological_process
1866	GO:0001657	24	3	0.0830244	0.130747	1	1	1.82619	GO:0001657	ureteric bud development	biological_process
1867	GO:0034599	44	5	0.084717	0.133198	1	1	2.84801	GO:0034599	cellular response to oxidative stress	biological_process
1868	GO:0021987	34	4	0.0859944	0.135098	1	1	2.3371	GO:0021987	cerebral cortex development	biological_process
1869	GO:0018107	34	4	0.0859944	0.135098	1	1	2.3371	GO:0018107	peptidyl-threonine phosphorylation	biological_process
1870	GO:0010628	146	14	0.0875704	0.137464	1	1	6.85931	GO:0010628	positive regulation of gene expression	biological_process
1871	GO:0042025	88	9	0.0876544	0.137522	1	1	4.69602	GO:0042025	host cell nucleus	cellular_component
1872	GO:0062023	100	10	0.0907232	0.142261	1	1	5.10911	GO:0062023	collagen-containing extracellular matrix	cellular_component
1873	GO:0003724	45	5	0.0922555	0.144586	1	1	2.7991	GO:0003724	RNA helicase activity	molecular_function
1874	GO:0043154	25	3	0.0936118	0.146555	1	1	1.77728	GO:0043154	negative regulation of cysteine-type endopeptidase activity involved in apoptotic process	biological_process
1875	GO:0097110	25	3	0.0936118	0.146555	1	1	1.77728	GO:0097110	scaffold protein binding	molecular_function
1876	GO:0005881	25	3	0.0936118	0.146555	1	1	1.77728	GO:0005881	cytoplasmic microtubule	cellular_component
1877	GO:0071480	16	2	0.0968865	0.151038	1	1	1.21746	GO:0071480	cellular response to gamma radiation	biological_process
1878	GO:0043388	16	2	0.0968865	0.151038	1	1	1.21746	GO:0043388	positive regulation of DNA binding	biological_process
1879	GO:0001707	16	2	0.0968865	0.151038	1	1	1.21746	GO:0001707	mesoderm formation	biological_process
1880	GO:0001568	16	2	0.0968865	0.151038	1	1	1.21746	GO:0001568	blood vessel development	biological_process
1881	GO:0048278	16	2	0.0968865	0.151038	1	1	1.21746	GO:0048278	vesicle docking	biological_process
1882	GO:0004197	16	2	0.0968865	0.151038	1	1	1.21746	GO:0004197	cysteine-type endopeptidase activity	molecular_function
1883	GO:0033077	16	2	0.0968865	0.151038	1	1	1.21746	GO:0033077	T cell differentiation in thymus	biological_process
1884	GO:0080008	16	2	0.0968865	0.151038	1	1	1.21746	GO:0080008	Cul4-RING E3 ubiquitin ligase complex	cellular_component
1885	GO:0045648	16	2	0.0968865	0.151038	1	1	1.21746	GO:0045648	positive regulation of erythrocyte differentiation	biological_process
1886	GO:0051219	16	2	0.0968865	0.151038	1	1	1.21746	GO:0051219	phosphoprotein binding	molecular_function
1887	GO:2000134	16	2	0.0968865	0.151038	1	1	1.21746	GO:2000134	negative regulation of G1/S transition of mitotic cell cycle	biological_process
1888	GO:0031623	16	2	0.0968865	0.151038	1	1	1.21746	GO:0031623	receptor internalization	biological_process
1889	GO:0070830	16	2	0.0968865	0.151038	1	1	1.21746	GO:0070830	bicellular tight junction assembly	biological_process
1890	GO:0042826	68	7	0.101789	0.158094	1	1	3.6742	GO:0042826	histone deacetylase binding	molecular_function
1891	GO:0016233	8	1	0.103475	0.157301	1	1	0.608729	GO:0016233	telomere capping	biological_process
1892	GO:0046855	8	1	0.103475	0.157301	1	1	0.608729	GO:0046855	inositol phosphate dephosphorylation	biological_process
1893	GO:1990907	8	1	0.103475	0.157301	1	1	0.608729	GO:1990907	beta-catenin-TCF complex	cellular_component
1894	GO:0006750	8	1	0.103475	0.157301	1	1	0.608729	GO:0006750	glutathione biosynthetic process	biological_process
1895	GO:0070168	8	1	0.103475	0.157301	1	1	0.608729	GO:0070168	negative regulation of biomineral tissue development	biological_process
1896	GO:0004866	8	1	0.103475	0.157301	1	1	0.608729	GO:0004866	endopeptidase inhibitor activity	molecular_function
1897	GO:0048738	8	1	0.103475	0.157301	1	1	0.608729	GO:0048738	cardiac muscle tissue development	biological_process
1898	GO:1990542	8	1	0.103475	0.157301	1	1	0.608729	GO:1990542	mitochondrial transmembrane transport	biological_process
1899	GO:0010719	8	1	0.103475	0.157301	1	1	0.608729	GO:0010719	negative regulation of epithelial to mesenchymal transition	biological_process
1900	GO:0044615	8	1	0.103475	0.157301	1	1	0.608729	GO:0044615	nuclear pore nuclear basket	cellular_component
1901	GO:0010001	8	1	0.103475	0.157301	1	1	0.608729	GO:0010001	glial cell differentiation	biological_process
1902	GO:0048188	8	1	0.103475	0.157301	1	1	0.608729	GO:0048188	Set1C/COMPASS complex	cellular_component
1903	GO:0035023	8	1	0.103475	0.157301	1	1	0.608729	GO:0035023	regulation of Rho protein signal transduction	biological_process
1904	GO:0007029	8	1	0.103475	0.157301	1	1	0.608729	GO:0007029	endoplasmic reticulum organization	biological_process
1905	GO:0060218	8	1	0.103475	0.157301	1	1	0.608729	GO:0060218	hematopoietic stem cell differentiation	biological_process
1906	GO:0032733	8	1	0.103475	0.157301	1	1	0.608729	GO:0032733	positive regulation of interleukin-10 production	biological_process
1907	GO:0060411	8	1	0.103475	0.157301	1	1	0.608729	GO:0060411	cardiac septum morphogenesis	biological_process
1908	GO:0006996	8	1	0.103475	0.157301	1	1	0.608729	GO:0006996	organelle organization	biological_process
1909	GO:0022407	8	1	0.103475	0.157301	1	1	0.608729	GO:0022407	regulation of cell-cell adhesion	biological_process
1910	GO:0043537	8	1	0.103475	0.157301	1	1	0.608729	GO:0043537	negative regulation of blood vessel endothelial cell migration	biological_process
1911	GO:0030500	8	1	0.103475	0.157301	1	1	0.608729	GO:0030500	regulation of bone mineralization	biological_process
1912	GO:0086012	8	1	0.103475	0.157301	1	1	0.608729	GO:0086012	membrane depolarization during cardiac muscle cell action potential	biological_process
1913	GO:0043542	8	1	0.103475	0.157301	1	1	0.608729	GO:0043542	endothelial cell migration	biological_process
1914	GO:0097539	8	1	0.103475	0.157301	1	1	0.608729	GO:0097539	ciliary transition fiber	cellular_component
1915	GO:0006520	8	1	0.103475	0.157301	1	1	0.608729	GO:0006520	cellular amino acid metabolic process	biological_process
1916	GO:0032204	8	1	0.103475	0.157301	1	1	0.608729	GO:0032204	regulation of telomere maintenance	biological_process
1917	GO:0032963	8	1	0.103475	0.157301	1	1	0.608729	GO:0032963	collagen metabolic process	biological_process
1918	GO:0007263	8	1	0.103475	0.157301	1	1	0.608729	GO:0007263	nitric oxide mediated signal transduction	biological_process
1919	GO:0046628	8	1	0.103475	0.157301	1	1	0.608729	GO:0046628	positive regulation of insulin receptor signaling pathway	biological_process
1920	GO:0045445	8	1	0.103475	0.157301	1	1	0.608729	GO:0045445	myoblast differentiation	biological_process
1921	GO:0008156	8	1	0.103475	0.157301	1	1	0.608729	GO:0008156	negative regulation of DNA replication	biological_process
1922	GO:0006665	8	1	0.103475	0.157301	1	1	0.608729	GO:0006665	sphingolipid metabolic process	biological_process
1923	GO:0051536	8	1	0.103475	0.157301	1	1	0.608729	GO:0051536	iron-sulfur cluster binding	molecular_function
1924	GO:0061952	8	1	0.103475	0.157301	1	1	0.608729	GO:0061952	midbody abscission	biological_process
1925	GO:0048821	8	1	0.103475	0.157301	1	1	0.608729	GO:0048821	erythrocyte development	biological_process
1926	GO:0010801	8	1	0.103475	0.157301	1	1	0.608729	GO:0010801	negative regulation of peptidyl-threonine phosphorylation	biological_process
1927	GO:0032060	8	1	0.103475	0.157301	1	1	0.608729	GO:0032060	bleb assembly	biological_process
1928	GO:0006796	8	1	0.103475	0.157301	1	1	0.608729	GO:0006796	phosphate-containing compound metabolic process	biological_process
1929	GO:0010457	8	1	0.103475	0.157301	1	1	0.608729	GO:0010457	centriole-centriole cohesion	biological_process
1930	GO:0048169	8	1	0.103475	0.157301	1	1	0.608729	GO:0048169	regulation of long-term neuronal synaptic plasticity	biological_process
1931	GO:0050999	8	1	0.103475	0.157301	1	1	0.608729	GO:0050999	regulation of nitric-oxide synthase activity	biological_process
1932	GO:0042755	8	1	0.103475	0.157301	1	1	0.608729	GO:0042755	eating behavior	biological_process
1933	GO:0030296	8	1	0.103475	0.157301	1	1	0.608729	GO:0030296	protein tyrosine kinase activator activity	molecular_function
1934	GO:0002028	8	1	0.103475	0.157301	1	1	0.608729	GO:0002028	regulation of sodium ion transport	biological_process
1935	GO:0006139	8	1	0.103475	0.157301	1	1	0.608729	GO:0006139	nucleobase-containing compound metabolic process	biological_process
1936	GO:0009982	8	1	0.103475	0.157301	1	1	0.608729	GO:0009982	pseudouridine synthase activity	molecular_function
1937	GO:0051443	8	1	0.103475	0.157301	1	1	0.608729	GO:0051443	positive regulation of ubiquitin-protein transferase activity	biological_process
1938	GO:0043984	8	1	0.103475	0.157301	1	1	0.608729	GO:0043984	histone H4-K16 acetylation	biological_process
1939	GO:0060397	8	1	0.103475	0.157301	1	1	0.608729	GO:0060397	growth hormone receptor signaling pathway via JAK-STAT	biological_process
1940	GO:1902043	8	1	0.103475	0.157301	1	1	0.608729	GO:1902043	positive regulation of extrinsic apoptotic signaling pathway via death domain receptors	biological_process
1941	GO:0007141	8	1	0.103475	0.157301	1	1	0.608729	GO:0007141	male meiosis I	biological_process
1942	GO:0031528	8	1	0.103475	0.157301	1	1	0.608729	GO:0031528	microvillus membrane	cellular_component
1943	GO:0031464	8	1	0.103475	0.157301	1	1	0.608729	GO:0031464	Cul4A-RING E3 ubiquitin ligase complex	cellular_component
1944	GO:0000447	8	1	0.103475	0.157301	1	1	0.608729	GO:0000447	endonucleolytic cleavage in ITS1 to separate SSU-rRNA from 5.8S rRNA and LSU-rRNA from tricistronic rRNA transcript (SSU-rRNA, 5.8S rRNA, LSU-rRNA)	biological_process
1945	GO:0098789	8	1	0.103475	0.157301	1	1	0.608729	GO:0098789	pre-mRNA cleavage required for polyadenylation	biological_process
1946	GO:0016486	8	1	0.103475	0.157301	1	1	0.608729	GO:0016486	peptide hormone processing	biological_process
1947	GO:0008053	8	1	0.103475	0.157301	1	1	0.608729	GO:0008053	mitochondrial fusion	biological_process
1948	GO:0090181	8	1	0.103475	0.157301	1	1	0.608729	GO:0090181	regulation of cholesterol metabolic process	biological_process
1949	GO:0033993	8	1	0.103475	0.157301	1	1	0.608729	GO:0033993	response to lipid	biological_process
1950	GO:0010498	8	1	0.103475	0.157301	1	1	0.608729	GO:0010498	proteasomal protein catabolic process	biological_process
1951	GO:0031210	8	1	0.103475	0.157301	1	1	0.608729	GO:0031210	phosphatidylcholine binding	molecular_function
1952	GO:0043276	8	1	0.103475	0.157301	1	1	0.608729	GO:0043276	anoikis	biological_process
1953	GO:0043330	8	1	0.103475	0.157301	1	1	0.608729	GO:0043330	response to exogenous dsRNA	biological_process
1954	GO:0060314	8	1	0.103475	0.157301	1	1	0.608729	GO:0060314	regulation of ryanodine-sensitive calcium-release channel activity	biological_process
1955	GO:0042994	8	1	0.103475	0.157301	1	1	0.608729	GO:0042994	cytoplasmic sequestering of transcription factor	biological_process
1956	GO:0034063	8	1	0.103475	0.157301	1	1	0.608729	GO:0034063	stress granule assembly	biological_process
1957	GO:0001833	8	1	0.103475	0.157301	1	1	0.608729	GO:0001833	inner cell mass cell proliferation	biological_process
1958	GO:0036065	8	1	0.103475	0.157301	1	1	0.608729	GO:0036065	fucosylation	biological_process
1959	GO:0050773	8	1	0.103475	0.157301	1	1	0.608729	GO:0050773	regulation of dendrite development	biological_process
1960	GO:0051259	8	1	0.103475	0.157301	1	1	0.608729	GO:0051259	protein complex oligomerization	biological_process
1961	GO:0000346	8	1	0.103475	0.157301	1	1	0.608729	GO:0000346	transcription export complex	cellular_component
1962	GO:0045820	8	1	0.103475	0.157301	1	1	0.608729	GO:0045820	negative regulation of glycolytic process	biological_process
1963	GO:0016574	8	1	0.103475	0.157301	1	1	0.608729	GO:0016574	histone ubiquitination	biological_process
1964	GO:0051457	8	1	0.103475	0.157301	1	1	0.608729	GO:0051457	maintenance of protein location in nucleus	biological_process
1965	GO:0006401	8	1	0.103475	0.157301	1	1	0.608729	GO:0006401	RNA catabolic process	biological_process
1966	GO:0008353	8	1	0.103475	0.157301	1	1	0.608729	GO:0008353	RNA polymerase II CTD heptapeptide repeat kinase activity	molecular_function
1967	GO:0030516	8	1	0.103475	0.157301	1	1	0.608729	GO:0030516	regulation of axon extension	biological_process
1968	GO:0062009	8	1	0.103475	0.157301	1	1	0.608729	GO:0062009	secondary palate development	biological_process
1969	GO:0035024	8	1	0.103475	0.157301	1	1	0.608729	GO:0035024	negative regulation of Rho protein signal transduction	biological_process
1970	GO:0070831	8	1	0.103475	0.157301	1	1	0.608729	GO:0070831	basement membrane assembly	biological_process
1971	GO:0031143	8	1	0.103475	0.157301	1	1	0.608729	GO:0031143	pseudopodium	cellular_component
1972	GO:0007265	36	4	0.104111	0.154979	1	1	2.23928	GO:0007265	Ras protein signal transduction	biological_process
1973	GO:0071230	26	3	0.104801	0.155809	1	1	1.72837	GO:0071230	cellular response to amino acid stimulus	biological_process
1974	GO:0051496	26	3	0.104801	0.155809	1	1	1.72837	GO:0051496	positive regulation of stress fiber assembly	biological_process
1975	GO:0045494	26	3	0.104801	0.155809	1	1	1.72837	GO:0045494	photoreceptor cell maintenance	biological_process
1976	GO:0048661	26	3	0.104801	0.155809	1	1	1.72837	GO:0048661	positive regulation of smooth muscle cell proliferation	biological_process
1977	GO:0005739	453	38	0.107526	0.159658	1	1	15.8443	GO:0005739	mitochondrion	cellular_component
1978	GO:0005759	127	12	0.10835	0.160801	1	1	5.78858	GO:0005759	mitochondrial matrix	cellular_component
1979	GO:1990904	69	7	0.10847	0.160897	1	1	3.62529	GO:1990904	ribonucleoprotein complex	cellular_component
1980	GO:0045087	104	10	0.111633	0.165506	1	1	4.91348	GO:0045087	innate immune response	biological_process
1981	GO:0090200	17	2	0.11179	0.165487	1	1	1.16855	GO:0090200	positive regulation of release of cytochrome c from mitochondria	biological_process
1982	GO:0032481	17	2	0.11179	0.165487	1	1	1.16855	GO:0032481	positive regulation of type I interferon production	biological_process
1983	GO:0009880	17	2	0.11179	0.165487	1	1	1.16855	GO:0009880	embryonic pattern specification	biological_process
1984	GO:0071392	17	2	0.11179	0.165487	1	1	1.16855	GO:0071392	cellular response to estradiol stimulus	biological_process
1985	GO:0006289	17	2	0.11179	0.165487	1	1	1.16855	GO:0006289	nucleotide-excision repair	biological_process
1986	GO:0042493	81	8	0.11279	0.166716	1	1	4.03838	GO:0042493	response to drug	biological_process
1987	GO:0015631	37	4	0.113819	0.168152	1	1	2.19037	GO:0015631	tubulin binding	molecular_function
1988	GO:0016567	189	17	0.114424	0.168961	1	1	7.75623	GO:0016567	protein ubiquitination	biological_process
1989	GO:0071356	27	3	0.116564	0.171905	1	1	1.67946	GO:0071356	cellular response to tumor necrosis factor	biological_process
1990	GO:0014070	27	3	0.116564	0.171905	1	1	1.67946	GO:0014070	response to organic cyclic compound	biological_process
1991	GO:0043966	27	3	0.116564	0.171905	1	1	1.67946	GO:0043966	histone H3 acetylation	biological_process
1992	GO:0045669	27	3	0.116564	0.171905	1	1	1.67946	GO:0045669	positive regulation of osteoblast differentiation	biological_process
1993	GO:0001650	59	6	0.117007	0.172342	1	1	3.11438	GO:0001650	fibrillar center	cellular_component
1994	GO:0046982	118	11	0.123603	0.18192	1	1	5.22875	GO:0046982	protein heterodimerization activity	molecular_function
1995	GO:0007049	118	11	0.123603	0.18192	1	1	5.22875	GO:0007049	cell cycle	biological_process
1996	GO:0045926	9	1	0.127064	0.184609	1	1	0.55982	GO:0045926	negative regulation of growth	biological_process
1997	GO:1900740	9	1	0.127064	0.184609	1	1	0.55982	GO:1900740	positive regulation of protein insertion into mitochondrial membrane involved in apoptotic signaling pathway	biological_process
1998	GO:0051000	9	1	0.127064	0.184609	1	1	0.55982	GO:0051000	positive regulation of nitric-oxide synthase activity	biological_process
[truncated: 938 more rows]

## Sheet: cluster2
	Unnamed: 0	total_counts	observed_counts	pvalue	FDR	Bonferroni	Holm-Bonferroni	Obs-Exp	GOID	GO_description	class
0	GO:0035435	1	1	0	0	0	0	0.956033	GO:0035435	phosphate ion transmembrane transport	biological_process
1	GO:1905065	1	1	0	0	0	0	0.956033	GO:1905065	positive regulation of vascular associated smooth muscle cell differentiation	biological_process
2	GO:1904674	1	1	0	0	0	0	0.956033	GO:1904674	positive regulation of somatic stem cell population maintenance	biological_process
3	GO:1904677	1	1	0	0	0	0	0.956033	GO:1904677	positive regulation of somatic stem cell division	biological_process
4	GO:2000103	1	1	0	0	0	0	0.956033	GO:2000103	positive regulation of mammary stem cell proliferation	biological_process
5	GO:0021526	1	1	0	0	0	0	0.956033	GO:0021526	medial motor column neuron differentiation	biological_process
6	GO:0090343	1	1	0	0	0	0	0.956033	GO:0090343	positive regulation of cell aging	biological_process
7	GO:2000324	1	1	0	0	0	0	0.956033	GO:2000324	positive regulation of glucocorticoid receptor signaling pathway	biological_process
8	GO:0021527	2	2	0	0	0	0	1.91207	GO:0021527	spinal cord association neuron differentiation	biological_process
9	GO:0042659	1	1	0	0	0	0	0.956033	GO:0042659	regulation of cell fate specification	biological_process
10	GO:0050865	1	1	0	0	0	0	0.956033	GO:0050865	regulation of cell activation	biological_process
11	GO:0010640	1	1	0	0	0	0	0.956033	GO:0010640	regulation of platelet-derived growth factor receptor signaling pathway	biological_process
12	GO:0016964	1	1	0	0	0	0	0.956033	GO:0016964	alpha-2 macroglobulin receptor activity	molecular_function
13	GO:0030226	1	1	0	0	0	0	0.956033	GO:0030226	apolipoprotein receptor activity	molecular_function
14	GO:0032370	1	1	0	0	0	0	0.956033	GO:0032370	positive regulation of lipid transport	biological_process
15	GO:0048691	2	2	0	0	0	0	1.91207	GO:0048691	positive regulation of axon extension involved in regeneration	biological_process
16	GO:1904343	1	1	0	0	0	0	0.956033	GO:1904343	positive regulation of colon smooth muscle contraction	biological_process
17	GO:0120072	1	1	0	0	0	0	0.956033	GO:0120072	positive regulation of pyloric antrum smooth muscle contraction	biological_process
18	GO:0097326	1	1	0	0	0	0	0.956033	GO:0097326	melanocyte adhesion	biological_process
19	GO:0070662	1	1	0	0	0	0	0.956033	GO:0070662	mast cell proliferation	biological_process
20	GO:0032957	1	1	0	0	0	0	0.956033	GO:0032957	inositol trisphosphate metabolic process	biological_process
21	GO:0046934	1	1	0	0	0	0	0.956033	GO:0046934	phosphatidylinositol-4,5-bisphosphate 3-kinase activity	molecular_function
22	GO:0047326	1	1	0	0	0	0	0.956033	GO:0047326	inositol tetrakisphosphate 5-kinase activity	molecular_function
23	GO:0051765	1	1	0	0	0	0	0.956033	GO:0051765	inositol tetrakisphosphate kinase activity	molecular_function
24	GO:0052812	1	1	0	0	0	0	0.956033	GO:0052812	phosphatidylinositol-3,4-bisphosphate 5-kinase activity	molecular_function
25	GO:0102732	1	1	0	0	0	0	0.956033	GO:0102732	myo-inositol-1,2,3,4,6-heptakisphosphate 5-kinase activity	molecular_function
26	GO:0098833	1	1	0	0	0	0	0.956033	GO:0098833	presynaptic endocytic zone	cellular_component
27	GO:0048694	1	1	0	0	0	0	0.956033	GO:0048694	positive regulation of collateral sprouting of injured axon	biological_process
28	GO:2000671	1	1	0	0	0	0	0.956033	GO:2000671	regulation of motor neuron apoptotic process	biological_process
29	GO:0002371	1	1	0	0	0	0	0.956033	GO:0002371	dendritic cell cytokine production	biological_process
30	GO:0005020	1	1	0	0	0	0	0.956033	GO:0005020	stem cell factor receptor activity	molecular_function
31	GO:0032762	1	1	0	0	0	0	0.956033	GO:0032762	mast cell cytokine production	biological_process
32	GO:0035701	1	1	0	0	0	0	0.956033	GO:0035701	hematopoietic stem cell migration	biological_process
33	GO:0038093	1	1	0	0	0	0	0.956033	GO:0038093	Fc receptor signaling pathway	biological_process
34	GO:0038162	1	1	0	0	0	0	0.956033	GO:0038162	erythropoietin-mediated signaling pathway	biological_process
35	GO:0060374	1	1	0	0	0	0	0.956033	GO:0060374	mast cell differentiation	biological_process
36	GO:1905030	1	1	0	0	0	0	0.956033	GO:1905030	voltage-gated ion channel activity involved in regulation of postsynaptic membrane potential	molecular_function
37	GO:1900149	1	1	0	0	0	0	0.956033	GO:1900149	positive regulation of Schwann cell migration	biological_process
38	GO:1904109	1	1	0	0	0	0	0.956033	GO:1904109	positive regulation of cholesterol import	biological_process
39	GO:2000587	1	1	0	0	0	0	0.956033	GO:2000587	negative regulation of platelet-derived growth factor receptor-beta signaling pathway	biological_process
40	GO:0098985	2	2	0	0	0	0	1.91207	GO:0098985	asymmetric, glutamatergic, excitatory synapse	cellular_component
41	GO:1905520	1	1	0	0	0	0	0.956033	GO:1905520	positive regulation of presynaptic active zone assembly	biological_process
42	GO:0060024	1	1	0	0	0	0	0.956033	GO:0060024	rhythmic synaptic transmission	biological_process
43	GO:0098983	1	1	0	0	0	0	0.956033	GO:0098983	symmetric, GABA-ergic, inhibitory synapse	cellular_component
44	GO:0001512	1	1	0	0	0	0	0.956033	GO:0001512	dihydronicotinamide riboside quinone reductase activity	molecular_function
45	GO:0016661	1	1	0	0	0	0	0.956033	GO:0016661	oxidoreductase activity, acting on other nitrogenous compounds as donors	molecular_function
46	GO:1904408	1	1	0	0	0	0	0.956033	GO:1904408	melatonin binding	molecular_function
47	GO:0097115	1	1	0	0	0	0	0.956033	GO:0097115	neurexin clustering involved in presynaptic membrane assembly	biological_process
48	GO:1905594	1	1	0	0	0	0	0.956033	GO:1905594	resveratrol binding	molecular_function
49	GO:0019056	1	1	0	0	0	0	0.956033	GO:0019056	modulation by virus of host transcription	biological_process
50	GO:0007387	1	1	0	0	0	0	0.956033	GO:0007387	anterior compartment pattern formation	biological_process
51	GO:0007388	1	1	0	0	0	0	0.956033	GO:0007388	posterior compartment specification	biological_process
52	GO:0099004	1	1	0	0	0	0	0.956033	GO:0099004	calmodulin dependent kinase signaling pathway	biological_process
53	GO:0045186	1	1	0	0	0	0	0.956033	GO:0045186	zonula adherens assembly	biological_process
54	GO:0071875	1	1	0	0	0	0	0.956033	GO:0071875	adrenergic receptor signaling pathway	biological_process
55	GO:0086024	1	1	0	0	0	0	0.956033	GO:0086024	adenylate cyclase-activating adrenergic receptor signaling pathway involved in positive regulation of heart rate	biological_process
56	GO:0060596	1	1	0	0	0	0	0.956033	GO:0060596	mammary placode formation	biological_process
57	GO:0008440	1	1	0	0	0	0	0.956033	GO:0008440	inositol-1,4,5-trisphosphate 3-kinase activity	molecular_function
58	GO:0072553	1	1	0	0	0	0	0.956033	GO:0072553	terminal button organization	biological_process
59	GO:0016080	2	2	0	0	0	0	1.91207	GO:0016080	synaptic vesicle targeting	biological_process
60	GO:0070699	1	1	0	0	0	0	0.956033	GO:0070699	type II activin receptor binding	molecular_function
61	GO:0097118	1	1	0	0	0	0	0.956033	GO:0097118	neuroligin clustering involved in postsynaptic membrane assembly	biological_process
62	GO:2000809	3	3	0	0	0	0	2.8681	GO:2000809	positive regulation of synaptic vesicle clustering	biological_process
63	GO:2000321	1	1	0	0	0	0	0.956033	GO:2000321	positive regulation of T-helper 17 cell differentiation	biological_process
64	GO:0018206	1	1	0	0	0	0	0.956033	GO:0018206	peptidyl-methionine modification	biological_process
65	GO:0031365	1	1	0	0	0	0	0.956033	GO:0031365	N-terminal protein amino acid modification	biological_process
66	GO:0070084	1	1	0	0	0	0	0.956033	GO:0070084	protein initiator methionine removal	biological_process
67	GO:0048789	1	1	0	0	0	0	0.956033	GO:0048789	cytoskeletal matrix organization at active zone	biological_process
68	GO:0003908	1	1	0	0	0	0	0.956033	GO:0003908	methylated-DNA-[protein]-cysteine S-methyltransferase activity	molecular_function
69	GO:0099089	1	1	0	0	0	0	0.956033	GO:0099089	establishment of endoplasmic reticulum localization to postsynapse	biological_process
70	GO:0045127	1	1	0	0	0	0	0.956033	GO:0045127	N-acetylglucosamine kinase activity	molecular_function
71	GO:1905929	1	1	0	0	0	0	0.956033	GO:1905929	obsolete positive regulation of invadopodium disassembly	biological_process
72	GO:2001260	1	1	0	0	0	0	0.956033	GO:2001260	regulation of semaphorin-plexin signaling pathway	biological_process
73	GO:0031005	1	1	0	0	0	0	0.956033	GO:0031005	filamin binding	molecular_function
74	GO:0071691	1	1	0	0	0	0	0.956033	GO:0071691	cardiac muscle thin filament assembly	biological_process
75	GO:0010841	1	1	0	0	0	0	0.956033	GO:0010841	positive regulation of circadian sleep/wake cycle, wakefulness	biological_process
76	GO:2000576	1	1	0	0	0	0	0.956033	GO:2000576	positive regulation of microtubule motor activity	biological_process
77	GO:0000825	1	1	0	0	0	0	0.956033	GO:0000825	inositol tetrakisphosphate 6-kinase activity	molecular_function
78	GO:0000824	1	1	0	0	0	0	0.956033	GO:0000824	inositol tetrakisphosphate 3-kinase activity	molecular_function
79	GO:0000823	1	1	0	0	0	0	0.956033	GO:0000823	inositol-1,4,5-trisphosphate 6-kinase activity	molecular_function
80	GO:0060405	1	1	0	0	0	0	0.956033	GO:0060405	regulation of penile erection	biological_process
81	GO:0098921	1	1	0	0	0	0	0.956033	GO:0098921	retrograde trans-synaptic signaling by endocannabinoid	biological_process
82	GO:0099553	1	1	0	0	0	0	0.956033	GO:0099553	trans-synaptic signaling by endocannabinoid, modulating synaptic transmission	biological_process
83	GO:0042144	1	1	0	0	0	0	0.956033	GO:0042144	vacuole fusion, non-autophagic	biological_process
84	GO:1990108	1	1	0	0	0	0	0.956033	GO:1990108	protein linear deubiquitination	biological_process
85	GO:0021589	1	1	0	0	0	0	0.956033	GO:0021589	cerebellum structural organization	biological_process
86	GO:0021813	1	1	0	0	0	0	0.956033	GO:0021813	cell-cell adhesion involved in neuronal-glial interactions involved in cerebral cortex radial glia guided migration	biological_process
87	GO:0038171	1	1	0	0	0	0	0.956033	GO:0038171	cannabinoid signaling pathway	biological_process
88	GO:0007225	1	1	0	0	0	0	0.956033	GO:0007225	patched ligand maturation	biological_process
89	GO:1902613	1	1	0	0	0	0	0.956033	GO:1902613	negative regulation of anti-Mullerian hormone signaling pathway	biological_process
90	GO:0071565	2	2	0	0	0	0	1.91207	GO:0071565	nBAF complex	cellular_component
91	GO:0060060	1	1	0	0	0	0	0.956033	GO:0060060	post-embryonic retina morphogenesis in camera-type eye	biological_process
92	GO:1990890	1	1	0	0	0	0	0.956033	GO:1990890	netrin receptor binding	molecular_function
93	GO:0045309	1	1	0	0	0	0	0.956033	GO:0045309	protein phosphorylated amino acid binding	molecular_function
94	GO:0031896	1	1	0	0	0	0	0.956033	GO:0031896	V2 vasopressin receptor binding	molecular_function
95	GO:0016198	1	1	0	0	0	0	0.956033	GO:0016198	axon choice point recognition	biological_process
96	GO:1904680	1	1	0	0	0	0	0.956033	GO:1904680	peptide transmembrane transporter activity	molecular_function
97	GO:0005151	1	1	0	0	0	0	0.956033	GO:0005151	interleukin-1, type II receptor binding	molecular_function
98	GO:0031622	1	1	0	0	0	0	0.956033	GO:0031622	positive regulation of fever generation	biological_process
99	GO:1902684	1	1	0	0	0	0	0.956033	GO:1902684	negative regulation of receptor localization to synapse	biological_process
100	GO:1905450	1	1	0	0	0	0	0.956033	GO:1905450	negative regulation of Fc-gamma receptor signaling pathway involved in phagocytosis	biological_process
101	GO:0071349	1	1	0	0	0	0	0.956033	GO:0071349	cellular response to interleukin-12	biological_process
102	GO:0035696	1	1	0	0	0	0	0.956033	GO:0035696	monocyte extravasation	biological_process
103	GO:0032675	1	1	0	0	0	0	0.956033	GO:0032675	regulation of interleukin-6 production	biological_process
104	GO:0032655	1	1	0	0	0	0	0.956033	GO:0032655	regulation of interleukin-12 production	biological_process
105	GO:0032653	1	1	0	0	0	0	0.956033	GO:0032653	regulation of interleukin-10 production	biological_process
106	GO:1902866	1	1	0	0	0	0	0.956033	GO:1902866	regulation of retina development in camera-type eye	biological_process
107	GO:1903743	1	1	0	0	0	0	0.956033	GO:1903743	negative regulation of anterograde synaptic vesicle transport	biological_process
108	GO:0099567	1	1	0	0	0	0	0.956033	GO:0099567	calcium ion binding involved in regulation of postsynaptic cytosolic calcium ion concentration	molecular_function
109	GO:0072286	1	1	0	0	0	0	0.956033	GO:0072286	metanephric connecting tubule development	biological_process
110	GO:0072221	1	1	0	0	0	0	0.956033	GO:0072221	metanephric distal convoluted tubule development	biological_process
111	GO:0036121	1	1	0	0	0	0	0.956033	GO:0036121	double-stranded DNA helicase activity	molecular_function
112	GO:0070615	1	1	0	0	0	0	0.956033	GO:0070615	nucleosome-dependent ATPase activity	molecular_function
113	GO:0031960	1	1	0	0	0	0	0.956033	GO:0031960	response to corticosteroid	biological_process
114	GO:0098659	1	1	0	0	0	0	0.956033	GO:0098659	inorganic cation import across plasma membrane	biological_process
115	GO:0017071	1	1	0	0	0	0	0.956033	GO:0017071	intracellular cyclic nucleotide activated cation channel complex	cellular_component
116	GO:0099534	1	1	0	0	0	0	0.956033	GO:0099534	calcium ion binding involved in regulation of presynaptic cytosolic calcium ion concentration	molecular_function
117	GO:1901898	1	1	0	0	0	0	0.956033	GO:1901898	negative regulation of relaxation of cardiac muscle	biological_process
118	GO:0008852	1	1	0	0	0	0	0.956033	GO:0008852	exodeoxyribonuclease I activity	molecular_function
119	GO:0050760	1	1	0	0	0	0	0.956033	GO:0050760	negative regulation of thymidylate synthase biosynthetic process	biological_process
120	GO:1990984	1	1	0	0	0	0	0.956033	GO:1990984	tRNA demethylase activity	molecular_function
121	GO:0047389	1	1	0	0	0	0	0.956033	GO:0047389	glycerophosphocholine phosphodiesterase activity	molecular_function
122	GO:0032279	1	1	0	0	0	0	0.956033	GO:0032279	asymmetric synapse	cellular_component
123	GO:0005234	1	1	0	0	0	0	0.956033	GO:0005234	extracellularly glutamate-gated ion channel activity	molecular_function
124	GO:0120169	1	1	0	0	0	0	0.956033	GO:0120169	detection of cold stimulus involved in thermoception	biological_process
125	GO:0086041	1	1	0	0	0	0	0.956033	GO:0086041	voltage-gated potassium channel activity involved in SA node cell action potential depolarization	molecular_function
126	GO:1902261	1	1	0	0	0	0	0.956033	GO:1902261	positive regulation of delayed rectifier potassium channel activity	biological_process
127	GO:1990931	1	1	0	0	0	0	0.956033	GO:1990931	RNA N6-methyladenosine dioxygenase activity	molecular_function
128	GO:0034739	1	1	0	0	0	0	0.956033	GO:0034739	histone deacetylase activity (H4-K16 specific)	molecular_function
129	GO:0051153	1	1	0	0	0	0	0.956033	GO:0051153	regulation of striated muscle cell differentiation	biological_process
130	GO:1990678	1	1	0	0	0	0	0.956033	GO:1990678	histone H4-K16 deacetylation	biological_process
131	GO:0060453	2	2	0	0	0	0	1.91207	GO:0060453	regulation of gastric acid secretion	biological_process
132	GO:1905445	1	1	0	0	0	0	0.956033	GO:1905445	positive regulation of clathrin coat assembly	biological_process
133	GO:0060740	1	1	0	0	0	0	0.956033	GO:0060740	prostate gland epithelium morphogenesis	biological_process
134	GO:0060741	1	1	0	0	0	0	0.956033	GO:0060741	prostate gland stromal morphogenesis	biological_process
135	GO:0061682	1	1	0	0	0	0	0.956033	GO:0061682	seminal vesicle morphogenesis	biological_process
136	GO:0051005	1	1	0	0	0	0	0.956033	GO:0051005	negative regulation of lipoprotein lipase activity	biological_process
137	GO:1990761	1	1	0	0	0	0	0.956033	GO:1990761	growth cone lamellipodium	cellular_component
138	GO:0070350	1	1	0	0	0	0	0.956033	GO:0070350	regulation of white fat cell proliferation	biological_process
139	GO:0042245	1	1	0	0	0	0	0.956033	GO:0042245	RNA repair	biological_process
140	GO:0061881	1	1	0	0	0	0	0.956033	GO:0061881	positive regulation of anterograde axonal transport of mitochondrion	biological_process
141	GO:0061343	1	1	0	0	0	0	0.956033	GO:0061343	cell adhesion involved in heart morphogenesis	biological_process
142	GO:0035926	1	1	0	0	0	0	0.956033	GO:0035926	{'id': 'http://purl.obolibrary.org/obo/', 'class': 'NA', 'description': 'NA'}
143	GO:0045655	1	1	0	0	0	0	0.956033	GO:0045655	regulation of monocyte differentiation	biological_process
144	GO:1900827	1	1	0	0	0	0	0.956033	GO:1900827	positive regulation of membrane depolarization during cardiac muscle cell action potential	biological_process
145	GO:0072660	1	1	0	0	0	0	0.956033	GO:0072660	maintenance of protein location in plasma membrane	biological_process
146	GO:0034112	2	2	0	0	0	0	1.91207	GO:0034112	positive regulation of homotypic cell-cell adhesion	biological_process
147	GO:0043734	1	1	0	0	0	0	0.956033	GO:0043734	DNA-N1-methyladenine dioxygenase activity	molecular_function
148	GO:0010650	1	1	0	0	0	0	0.956033	GO:0010650	positive regulation of cell communication by electrical coupling	biological_process
149	GO:1901021	1	1	0	0	0	0	0.956033	GO:1901021	positive regulation of calcium ion transmembrane transporter activity	biological_process
150	GO:0086070	1	1	0	0	0	0	0.956033	GO:0086070	SA node cell to atrial cardiac muscle cell communication	biological_process
151	GO:0086066	1	1	0	0	0	0	0.956033	GO:0086066	atrial cardiac muscle cell to AV node cell communication	biological_process
152	GO:1901256	1	1	0	0	0	0	0.956033	GO:1901256	regulation of macrophage colony-stimulating factor production	biological_process
153	GO:2001182	1	1	0	0	0	0	0.956033	GO:2001182	{'id': 'http://purl.obolibrary.org/obo/', 'class': 'NA', 'description': 'NA'}
154	GO:0035516	1	1	0	0	0	0	0.956033	GO:0035516	oxidative DNA demethylase activity	molecular_function
155	GO:0035553	1	1	0	0	0	0	0.956033	GO:0035553	oxidative single-stranded RNA demethylation	biological_process
156	GO:0072619	1	1	0	0	0	0	0.956033	GO:0072619	{'id': 'http://purl.obolibrary.org/obo/', 'class': 'NA', 'description': 'NA'}
157	GO:0055118	1	1	0	0	0	0	0.956033	GO:0055118	negative regulation of cardiac muscle contraction	biological_process
158	GO:0035552	1	1	0	0	0	0	0.956033	GO:0035552	oxidative single-stranded DNA demethylation	biological_process
159	GO:0048790	1	1	0	0	0	0	0.956033	GO:0048790	maintenance of presynaptic active zone structure	biological_process
160	GO:2000560	1	1	0	0	0	0	0.956033	GO:2000560	positive regulation of CD24 production	biological_process
161	GO:2000438	1	1	0	0	0	0	0.956033	GO:2000438	negative regulation of monocyte extravasation	biological_process
162	GO:0080154	1	1	0	0	0	0	0.956033	GO:0080154	regulation of fertilization	biological_process
163	GO:0060466	1	1	0	0	0	0	0.956033	GO:0060466	activation of meiosis involved in egg activation	biological_process
164	GO:0097750	1	1	0	0	0	0	0.956033	GO:0097750	endosome membrane tubulation	biological_process
165	GO:0001545	1	1	0	0	0	0	0.956033	GO:0001545	primary ovarian follicle growth	biological_process
166	GO:0061670	1	1	0	0	0	0	0.956033	GO:0061670	evoked neurotransmitter secretion	biological_process
167	GO:0060541	1	1	0	0	0	0	0.956033	GO:0060541	respiratory system development	biological_process
168	GO:2000761	1	1	0	0	0	0	0.956033	GO:2000761	positive regulation of N-terminal peptidyl-lysine acetylation	biological_process
169	GO:0140285	1	1	0	0	0	0	0.956033	GO:0140285	endosome fission	biological_process
170	GO:0035799	1	1	0	0	0	0	0.956033	GO:0035799	ureter maturation	biological_process
171	GO:0050185	1	1	0	0	0	0	0.956033	GO:0050185	phosphatidylinositol deacylase activity	molecular_function
172	GO:0042578	1	1	0	0	0	0	0.956033	GO:0042578	phosphoric ester hydrolase activity	molecular_function
173	GO:0072300	1	1	0	0	0	0	0.956033	GO:0072300	positive regulation of metanephric glomerulus development	biological_process
174	GO:0140284	1	1	0	0	0	0	0.956033	GO:0140284	endoplasmic reticulum-endosome membrane contact site	cellular_component
175	GO:0034146	1	1	0	0	0	0	0.956033	GO:0034146	toll-like receptor 5 signaling pathway	biological_process
176	GO:0099525	1	1	0	0	0	0	0.956033	GO:0099525	presynaptic dense core vesicle exocytosis	biological_process
177	GO:1990769	1	1	0	0	0	0	0.956033	GO:1990769	proximal neuron projection	cellular_component
178	GO:0070925	1	1	0	0	0	0	0.956033	GO:0070925	organelle assembly	biological_process
179	GO:1902685	1	1	0	0	0	0	0.956033	GO:1902685	positive regulation of receptor localization to synapse	biological_process
180	GO:0099545	1	1	0	0	0	0	0.956033	GO:0099545	trans-synaptic signaling by trans-synaptic complex	biological_process
181	GO:1905513	1	1	0	0	0	0	0.956033	GO:1905513	negative regulation of short-term synaptic potentiation	biological_process
182	GO:0045054	1	1	0	0	0	0	0.956033	GO:0045054	constitutive secretory pathway	biological_process
183	GO:2001286	1	1	0	0	0	0	0.956033	GO:2001286	regulation of caveolin-mediated endocytosis	biological_process
184	GO:0086098	1	1	0	0	0	0	0.956033	GO:0086098	angiotensin-activated signaling pathway involved in heart process	biological_process
185	GO:0051021	1	1	0	0	0	0	0.956033	GO:0051021	GDP-dissociation inhibitor binding	molecular_function
186	GO:0045957	1	1	0	0	0	0	0.956033	GO:0045957	negative regulation of complement activation, alternative pathway	biological_process
187	GO:0014052	1	1	0	0	0	0	0.956033	GO:0014052	regulation of gamma-aminobutyric acid secretion	biological_process
188	GO:1903061	1	1	0	0	0	0	0.956033	GO:1903061	positive regulation of protein lipidation	biological_process
189	GO:1904240	1	1	0	0	0	0	0.956033	GO:1904240	negative regulation of VCP-NPL4-UFD1 AAA ATPase complex assembly	biological_process
190	GO:0071393	1	1	0	0	0	0	0.956033	GO:0071393	cellular response to progesterone stimulus	biological_process
191	GO:0060491	1	1	0	0	0	0	0.956033	GO:0060491	regulation of cell projection assembly	biological_process
192	GO:0051385	1	1	0	0	0	0	0.956033	GO:0051385	response to mineralocorticoid	biological_process
193	GO:0008321	1	1	0	0	0	0	0.956033	GO:0008321	{'id': 'http://purl.obolibrary.org/obo/', 'class': 'NA', 'description': 'NA'}
194	GO:0001692	1	1	0	0	0	0	0.956033	GO:0001692	histamine metabolic process	biological_process
195	GO:0035306	1	1	0	0	0	0	0.956033	GO:0035306	positive regulation of dephosphorylation	biological_process
196	GO:0015798	1	1	0	0	0	0	0.956033	GO:0015798	myo-inositol transport	biological_process
197	GO:2000303	1	1	0	0	0	0	0.956033	GO:2000303	regulation of ceramide biosynthetic process	biological_process
198	GO:1905373	1	1	0	0	0	0	0.956033	GO:1905373	ceramide phosphoethanolamine biosynthetic process	biological_process
199	GO:0008437	1	1	0	0	0	0	0.956033	GO:0008437	thyrotropin-releasing hormone activity	molecular_function
200	GO:0005043	1	1	0	0	0	0	0.956033	GO:0005043	netrin receptor activity involved in chemorepulsion	molecular_function
201	GO:0021859	1	1	0	0	0	0	0.956033	GO:0021859	pyramidal neuron differentiation	biological_process
202	GO:0099569	1	1	0	0	0	0	0.956033	GO:0099569	presynaptic cytoskeleton	cellular_component
203	GO:0002950	1	1	0	0	0	0	0.956033	GO:0002950	ceramide phosphoethanolamine synthase activity	molecular_function
204	GO:0047493	1	1	0	0	0	0	0.956033	GO:0047493	ceramide cholinephosphotransferase activity	molecular_function
205	GO:0033188	1	1	0	0	0	0	0.956033	GO:0033188	sphingomyelin synthase activity	molecular_function
206	GO:0098978	169	28	8.19631e-09	9.20995e-08	1.90646e-05	1.73762e-05	20.5696	GO:0098978	glutamatergic synapse	cellular_component
207	GO:0051965	25	10	1.25353e-08	1.40179e-07	2.91571e-05	2.65623e-05	8.90083	GO:0051965	positive regulation of synapse assembly	biological_process
208	GO:0007411	117	22	2.02213e-08	2.25047e-07	4.70348e-05	4.28287e-05	16.8559	GO:0007411	axon guidance	biological_process
209	GO:0007158	9	6	2.76161e-08	3.05881e-07	6.4235e-05	5.84632e-05	5.6043	GO:0007158	neuron cell-cell adhesion	biological_process
210	GO:0005886	1366	115	5.47088e-08	6.03093e-07	0.000127253	0.000115764	54.9416	GO:0005886	plasma membrane	cellular_component
211	GO:0099056	26	9	2.71211e-07	2.97565e-06	0.000630837	0.000573612	7.85687	GO:0099056	integral component of presynaptic membrane	cellular_component
212	GO:0098686	13	6	1.09925e-06	1.20041e-05	0.00255687	0.00232382	5.42843	GO:0098686	hippocampal mossy fiber to CA3 synapse	cellular_component
213	GO:0007399	145	22	1.14775e-06	1.2475e-05	0.00266966	0.00242519	15.6248	GO:0007399	nervous system development	biological_process
214	GO:0030426	78	15	1.52813e-06	1.65323e-05	0.00355444	0.00322742	11.5706	GO:0030426	growth cone	cellular_component
215	GO:0030425	205	27	1.88993e-06	2.03517e-05	0.00439598	0.00398964	17.9868	GO:0030425	dendrite	cellular_component
216	GO:0045202	142	21	2.89745e-06	3.10574e-05	0.00673946	0.00611361	14.7567	GO:0045202	synapse	cellular_component
217	GO:0007413	10	5	2.92636e-06	3.12234e-05	0.00680671	0.00617169	4.56033	GO:0007413	axonal fasciculation	biological_process
218	GO:0005887	351	38	4.26594e-06	4.53086e-05	0.00992257	0.0089926	22.5677	GO:0005887	integral component of plasma membrane	cellular_component
219	GO:0098982	28	8	6.13453e-06	6.48587e-05	0.0142689	0.0129255	6.76893	GO:0098982	GABA-ergic synapse	cellular_component
220	GO:2001222	7	4	6.34534e-06	6.66332e-05	0.0147593	0.0133601	3.69223	GO:2001222	regulation of neuron migration	biological_process
221	GO:0048489	7	4	6.34534e-06	6.66332e-05	0.0147593	0.0133601	3.69223	GO:0048489	synaptic vesicle transport	biological_process
222	GO:0019228	16	6	6.40408e-06	6.67977e-05	0.0148959	0.0134742	5.29653	GO:0019228	neuronal action potential	biological_process
223	GO:0086015	4	3	6.51908e-06	6.76936e-05	0.0151634	0.0137096	2.82413	GO:0086015	SA node cell action potential	biological_process
224	GO:0072659	70	13	9.25081e-06	9.56329e-05	0.0215174	0.0194452	9.92234	GO:0072659	protein localization to plasma membrane	biological_process
225	GO:0043025	179	23	1.35631e-05	0.000139592	0.0315478	0.0284961	15.13	GO:0043025	neuronal cell body	cellular_component
226	GO:0099055	18	6	1.62866e-05	0.000166884	0.0378826	0.0342018	5.2086	GO:0099055	integral component of postsynaptic membrane	cellular_component
227	GO:0031225	32	8	2.07262e-05	0.000211443	0.0482091	0.0435043	6.59307	GO:0031225	anchored component of membrane	cellular_component
228	GO:0031290	13	5	2.09537e-05	0.000212831	0.0487383	0.0439609	4.42843	GO:0031290	retinal ganglion cell axon guidance	biological_process
229	GO:0043197	75	13	2.11655e-05	0.000214048	0.049231	0.0443841	9.7025	GO:0043197	dendritic spine	cellular_component
230	GO:0097105	5	3	3.12783e-05	0.000314269	0.0727533	0.0655437	2.78017	GO:0097105	presynaptic membrane assembly	biological_process
231	GO:0005042	5	3	3.12783e-05	0.000314269	0.0727533	0.0655437	2.78017	GO:0005042	netrin receptor activity	molecular_function
232	GO:0007268	69	12	3.72872e-05	0.000372232	0.08673	0.0780794	8.9663	GO:0007268	chemical synaptic transmission	biological_process
233	GO:0045211	52	10	4.79141e-05	0.000476274	0.111448	0.100284	7.71374	GO:0045211	postsynaptic membrane	cellular_component
234	GO:0050808	15	5	5.59759e-05	0.000552866	0.1302	0.117074	4.3405	GO:0050808	synapse organization	biological_process
235	GO:0048786	15	5	5.59759e-05	0.000552866	0.1302	0.117074	4.3405	GO:0048786	presynaptic active zone	cellular_component
236	GO:0098993	10	4	6.69629e-05	0.000657197	0.155756	0.139952	3.56033	GO:0098993	anchored component of synaptic vesicle membrane	cellular_component
237	GO:0043195	22	6	7.29776e-05	0.000713218	0.169746	0.15245	5.03273	GO:0043195	terminal bouton	cellular_component
238	GO:0015276	16	5	8.5719e-05	0.000832494	0.199382	0.178938	4.29653	GO:0015276	ligand-gated ion channel activity	molecular_function
239	GO:2000310	16	5	8.5719e-05	0.000832494	0.199382	0.178938	4.29653	GO:2000310	regulation of NMDA receptor activity	biological_process
240	GO:0045499	6	3	9.00499e-05	0.000861959	0.209456	0.187664	2.7362	GO:0045499	chemorepellent activity	molecular_function
241	GO:0048712	6	3	9.00499e-05	0.000861959	0.209456	0.187664	2.7362	GO:0048712	negative regulation of astrocyte differentiation	biological_process
242	GO:0002087	6	3	9.00499e-05	0.000861959	0.209456	0.187664	2.7362	GO:0002087	regulation of respiratory gaseous exchange by nervous system process	biological_process
243	GO:0097091	6	3	9.00499e-05	0.000861959	0.209456	0.187664	2.7362	GO:0097091	synaptic vesicle clustering	biological_process
244	GO:0005222	6	3	9.00499e-05	0.000861959	0.209456	0.187664	2.7362	GO:0005222	intracellular cAMP-activated cation channel activity	molecular_function
245	GO:0030672	30	7	9.09679e-05	0.000860127	0.211591	0.189304	5.681	GO:0030672	synaptic vesicle membrane	cellular_component
246	GO:0099061	23	6	0.000100325	0.000944757	0.233355	0.208675	4.98877	GO:0099061	integral component of postsynaptic density membrane	cellular_component
247	GO:0070064	11	4	0.000117632	0.00110327	0.273611	0.244556	3.51637	GO:0070064	proline-rich region binding	molecular_function
248	GO:0071310	3	2	0.000129046	0.00116794	0.300161	0.267126	1.8681	GO:0071310	cellular response to organic substance	biological_process
249	GO:2000588	3	2	0.000129046	0.00116794	0.300161	0.267126	1.8681	GO:2000588	positive regulation of platelet-derived growth factor receptor-beta signaling pathway	biological_process
250	GO:0071253	3	2	0.000129046	0.00116794	0.300161	0.267126	1.8681	GO:0071253	connexin binding	molecular_function
251	GO:0099106	3	2	0.000129046	0.00116794	0.300161	0.267126	1.8681	GO:0099106	ion channel regulator activity	molecular_function
252	GO:0008235	3	2	0.000129046	0.00116794	0.300161	0.267126	1.8681	GO:0008235	metalloexopeptidase activity	molecular_function
253	GO:0009931	3	2	0.000129046	0.00116794	0.300161	0.267126	1.8681	GO:0009931	calcium-dependent protein serine/threonine kinase activity	molecular_function
254	GO:1903307	3	2	0.000129046	0.00116794	0.300161	0.267126	1.8681	GO:1903307	positive regulation of regulated secretory pathway	biological_process
255	GO:0086080	3	2	0.000129046	0.00116794	0.300161	0.267126	1.8681	GO:0086080	protein binding involved in heterotypic cell-cell adhesion	molecular_function
256	GO:0086046	3	2	0.000129046	0.00116794	0.300161	0.267126	1.8681	GO:0086046	membrane depolarization during SA node cell action potential	biological_process
257	GO:0016056	3	2	0.000129046	0.00116794	0.300161	0.267126	1.8681	GO:0016056	rhodopsin mediated signaling pathway	biological_process
258	GO:0032680	3	2	0.000129046	0.00116794	0.300161	0.267126	1.8681	GO:0032680	regulation of tumor necrosis factor production	biological_process
259	GO:0099179	3	2	0.000129046	0.00116794	0.300161	0.267126	1.8681	GO:0099179	regulation of synaptic membrane adhesion	biological_process
260	GO:0048172	3	2	0.000129046	0.00116794	0.300161	0.267126	1.8681	GO:0048172	regulation of short-term neuronal synaptic plasticity	biological_process
261	GO:0089717	3	2	0.000129046	0.00116794	0.300161	0.267126	1.8681	GO:0089717	spanning component of membrane	cellular_component
262	GO:1902495	3	2	0.000129046	0.00116794	0.300161	0.267126	1.8681	GO:1902495	transmembrane transporter complex	cellular_component
263	GO:0010883	3	2	0.000129046	0.00116794	0.300161	0.267126	1.8681	GO:0010883	regulation of lipid storage	biological_process
264	GO:0033563	3	2	0.000129046	0.00116794	0.300161	0.267126	1.8681	GO:0033563	dorsal/ventral axon guidance	biological_process
265	GO:0017157	24	6	0.000135455	0.00118447	0.315069	0.279173	4.9448	GO:0017157	regulation of exocytosis	biological_process
266	GO:0001764	59	10	0.000160283	0.00139633	0.372819	0.330184	7.40597	GO:0001764	neuron migration	biological_process
267	GO:0042734	33	7	0.000188414	0.00163526	0.43825	0.387944	5.5491	GO:0042734	presynaptic membrane	cellular_component
268	GO:0008093	12	4	0.000193233	0.00167085	0.449459	0.397673	3.4724	GO:0008093	cytoskeletal anchor activity	molecular_function
269	GO:0001508	7	3	0.000201656	0.00172763	0.469052	0.414504	2.69223	GO:0001508	action potential	biological_process
270	GO:0030553	7	3	0.000201656	0.00172763	0.469052	0.414504	2.69223	GO:0030553	cGMP binding	molecular_function
271	GO:0099054	7	3	0.000201656	0.00172763	0.469052	0.414504	2.69223	GO:0099054	presynapse assembly	biological_process
272	GO:0048665	7	3	0.000201656	0.00172763	0.469052	0.414504	2.69223	GO:0048665	neuron fate specification	biological_process
273	GO:0030424	163	19	0.000232196	0.00197113	0.540089	0.476699	11.8334	GO:0030424	axon	cellular_component
274	GO:0048812	26	6	0.000235497	0.00199188	0.547767	0.48324	4.85687	GO:0048812	neuron projection morphogenesis	biological_process
275	GO:0014704	19	5	0.000254696	0.00214258	0.592423	0.522254	4.16463	GO:0014704	intercalated disc	cellular_component
276	GO:0035725	19	5	0.000254696	0.00214258	0.592423	0.522254	4.16463	GO:0035725	sodium ion transmembrane transport	biological_process
277	GO:0043005	140	17	0.000261361	0.00218678	0.607925	0.535528	10.8447	GO:0043005	neuron projection	cellular_component
278	GO:0032809	13	4	0.000300907	0.00249522	0.69991	0.615806	3.42843	GO:0032809	neuronal cell body membrane	cellular_component
279	GO:1905606	13	4	0.000300907	0.00249522	0.69991	0.615806	3.42843	GO:1905606	regulation of presynapse assembly	biological_process
280	GO:2000463	13	4	0.000300907	0.00249522	0.69991	0.615806	3.42843	GO:2000463	positive regulation of excitatory postsynaptic potential	biological_process
281	GO:0032281	13	4	0.000300907	0.00249522	0.69991	0.615806	3.42843	GO:0032281	AMPA glutamate receptor complex	cellular_component
282	GO:0034765	54	9	0.000333844	0.00274389	0.776521	0.682377	6.6258	GO:0034765	regulation of ion transmembrane transport	biological_process
283	GO:0022407	8	3	0.000387101	0.00315929	0.900398	0.790461	2.64827	GO:0022407	regulation of cell-cell adhesion	biological_process
284	GO:0030552	8	3	0.000387101	0.00315929	0.900398	0.790461	2.64827	GO:0030552	cAMP binding	molecular_function
285	GO:0070006	8	3	0.000387101	0.00315929	0.900398	0.790461	2.64827	GO:0070006	metalloaminopeptidase activity	molecular_function
286	GO:0043113	14	4	0.000448582	0.00362922	1	0.914883	3.38447	GO:0043113	receptor clustering	biological_process
287	GO:0006814	14	4	0.000448582	0.00362922	1	0.914883	3.38447	GO:0006814	sodium ion transport	biological_process
288	GO:0007155	135	16	0.000487817	0.00392616	1	0.99417	10.0645	GO:0007155	cell adhesion	biological_process
289	GO:0051964	4	2	0.000496627	0.00391578	1	1	1.82413	GO:0051964	negative regulation of synapse assembly	biological_process
290	GO:0060478	4	2	0.000496627	0.00391578	1	1	1.82413	GO:0060478	acrosomal vesicle exocytosis	biological_process
291	GO:0086014	4	2	0.000496627	0.00391578	1	1	1.82413	GO:0086014	atrial cardiac muscle cell action potential	biological_process
292	GO:0098797	4	2	0.000496627	0.00391578	1	1	1.82413	GO:0098797	plasma membrane protein complex	cellular_component
293	GO:0036035	4	2	0.000496627	0.00391578	1	1	1.82413	GO:0036035	osteoclast development	biological_process
294	GO:0032411	4	2	0.000496627	0.00391578	1	1	1.82413	GO:0032411	positive regulation of transporter activity	biological_process
295	GO:0031301	4	2	0.000496627	0.00391578	1	1	1.82413	GO:0031301	integral component of organelle membrane	cellular_component
296	GO:2001259	4	2	0.000496627	0.00391578	1	1	1.82413	GO:2001259	positive regulation of cation channel activity	biological_process
297	GO:0072384	4	2	0.000496627	0.00391578	1	1	1.82413	GO:0072384	organelle transport along microtubule	biological_process
298	GO:0032348	4	2	0.000496627	0.00391578	1	1	1.82413	GO:0032348	negative regulation of aldosterone biosynthetic process	biological_process
299	GO:2000065	4	2	0.000496627	0.00391578	1	1	1.82413	GO:2000065	negative regulation of cortisol biosynthetic process	biological_process
300	GO:0007409	38	7	0.00052968	0.00409314	1	1	5.32927	GO:0007409	axonogenesis	biological_process
301	GO:0007626	30	6	0.000610147	0.00469935	1	1	4.681	GO:0007626	locomotory behavior	biological_process
302	GO:0045666	39	7	0.000637054	0.00489039	1	1	5.2853	GO:0045666	positive regulation of neuron differentiation	biological_process
303	GO:0014059	15	4	0.000644885	0.00490999	1	1	3.3405	GO:0014059	regulation of dopamine secretion	biological_process
304	GO:0019233	15	4	0.000644885	0.00490999	1	1	3.3405	GO:0019233	sensory perception of pain	biological_process
305	GO:0060076	15	4	0.000644885	0.00490999	1	1	3.3405	GO:0060076	excitatory synapse	cellular_component
306	GO:0017080	15	4	0.000644885	0.00490999	1	1	3.3405	GO:0017080	sodium channel regulator activity	molecular_function
307	GO:0044325	69	10	0.000657088	0.00496229	1	1	6.9663	GO:0044325	transmembrane transporter binding	molecular_function
308	GO:0006812	9	3	0.000668827	0.00500222	1	1	2.6043	GO:0006812	cation transport	biological_process
309	GO:0021522	9	3	0.000668827	0.00500222	1	1	2.6043	GO:0021522	spinal cord motor neuron differentiation	biological_process
310	GO:0030507	9	3	0.000668827	0.00500222	1	1	2.6043	GO:0030507	spectrin binding	molecular_function
311	GO:0043393	9	3	0.000668827	0.00500222	1	1	2.6043	GO:0043393	regulation of protein binding	biological_process
312	GO:0005001	9	3	0.000668827	0.00500222	1	1	2.6043	GO:0005001	transmembrane receptor protein tyrosine phosphatase activity	molecular_function
313	GO:0051117	31	6	0.000753928	0.00558483	1	1	4.63703	GO:0051117	ATPase binding	molecular_function
314	GO:0009306	23	5	0.000795979	0.00585901	1	1	3.98877	GO:0009306	protein secretion	biological_process
315	GO:0007416	23	5	0.000795979	0.00585901	1	1	3.98877	GO:0007416	synapse assembly	biological_process
316	GO:0006904	23	5	0.000795979	0.00585901	1	1	3.98877	GO:0006904	vesicle docking involved in exocytosis	biological_process
317	GO:0010923	16	4	0.000899051	0.00655546	1	1	3.29653	GO:0010923	negative regulation of phosphatase activity	biological_process
318	GO:0032839	16	4	0.000899051	0.00655546	1	1	3.29653	GO:0032839	dendrite cytoplasm	cellular_component
319	GO:0008066	16	4	0.000899051	0.00655546	1	1	3.29653	GO:0008066	glutamate receptor activity	molecular_function
320	GO:0043204	72	10	0.000947956	0.00686899	1	1	6.8344	GO:0043204	perikaryon	cellular_component
321	GO:0086010	10	3	0.00107007	0.00770582	1	1	2.56033	GO:0086010	membrane depolarization during action potential	biological_process
322	GO:2000649	10	3	0.00107007	0.00770582	1	1	2.56033	GO:2000649	regulation of sodium ion transmembrane transporter activity	biological_process
323	GO:0005246	10	3	0.00107007	0.00770582	1	1	2.56033	GO:0005246	calcium channel regulator activity	molecular_function
324	GO:0032983	5	2	0.00119465	0.00828244	1	1	1.78017	GO:0032983	kainate selective glutamate receptor complex	cellular_component
325	GO:0007614	5	2	0.00119465	0.00828244	1	1	1.78017	GO:0007614	short-term memory	biological_process
326	GO:0051895	5	2	0.00119465	0.00828244	1	1	1.78017	GO:0051895	negative regulation of focal adhesion assembly	biological_process
327	GO:1903997	5	2	0.00119465	0.00828244	1	1	1.78017	GO:1903997	positive regulation of non-membrane spanning protein tyrosine kinase activity	biological_process
328	GO:0061002	5	2	0.00119465	0.00828244	1	1	1.78017	GO:0061002	negative regulation of dendritic spine morphogenesis	biological_process
329	GO:2001256	5	2	0.00119465	0.00828244	1	1	1.78017	GO:2001256	regulation of store-operated calcium entry	biological_process
330	GO:0010633	5	2	0.00119465	0.00828244	1	1	1.78017	GO:0010633	negative regulation of epithelial cell migration	biological_process
331	GO:0031274	5	2	0.00119465	0.00828244	1	1	1.78017	GO:0031274	positive regulation of pseudopodium assembly	biological_process
332	GO:0060080	5	2	0.00119465	0.00828244	1	1	1.78017	GO:0060080	inhibitory postsynaptic potential	biological_process
333	GO:0097038	5	2	0.00119465	0.00828244	1	1	1.78017	GO:0097038	perinuclear endoplasmic reticulum	cellular_component
334	GO:0008593	5	2	0.00119465	0.00828244	1	1	1.78017	GO:0008593	regulation of Notch signaling pathway	biological_process
335	GO:0051057	5	2	0.00119465	0.00828244	1	1	1.78017	GO:0051057	positive regulation of small GTPase mediated signal transduction	biological_process
336	GO:0033564	5	2	0.00119465	0.00828244	1	1	1.78017	GO:0033564	anterior/posterior axon guidance	biological_process
337	GO:0099170	5	2	0.00119465	0.00828244	1	1	1.78017	GO:0099170	postsynaptic modulation of chemical synaptic transmission	biological_process
338	GO:0005223	5	2	0.00119465	0.00828244	1	1	1.78017	GO:0005223	intracellular cGMP-activated cation channel activity	molecular_function
339	GO:0070207	5	2	0.00119465	0.00828244	1	1	1.78017	GO:0070207	protein homotrimerization	biological_process
340	GO:0097104	5	2	0.00119465	0.00828244	1	1	1.78017	GO:0097104	postsynaptic membrane assembly	biological_process
341	GO:0006307	5	2	0.00119465	0.00828244	1	1	1.78017	GO:0006307	DNA dealkylation involved in DNA repair	biological_process
342	GO:0004114	5	2	0.00119465	0.00828244	1	1	1.78017	GO:0004114	3',5'-cyclic-nucleotide phosphodiesterase activity	molecular_function
343	GO:0021952	5	2	0.00119465	0.00828244	1	1	1.78017	GO:0021952	central nervous system projection neuron axonogenesis	biological_process
344	GO:0015277	5	2	0.00119465	0.00828244	1	1	1.78017	GO:0015277	kainate selective glutamate receptor activity	molecular_function
345	GO:0090394	5	2	0.00119465	0.00828244	1	1	1.78017	GO:0090394	negative regulation of excitatory postsynaptic potential	biological_process
346	GO:0031226	17	4	0.00122082	0.00817161	1	1	3.25257	GO:0031226	intrinsic component of plasma membrane	cellular_component
347	GO:0043198	17	4	0.00122082	0.00817161	1	1	3.25257	GO:0043198	dendritic shaft	cellular_component
348	GO:0097110	25	5	0.00128022	0.00853238	1	1	3.90083	GO:0097110	scaffold protein binding	molecular_function
349	GO:0007156	34	6	0.00135063	0.00897589	1	1	4.50513	GO:0007156	homophilic cell adhesion via plasma membrane adhesion molecules	biological_process
350	GO:0008021	76	10	0.00149377	0.00989888	1	1	6.65854	GO:0008021	synaptic vesicle	cellular_component
351	GO:0005509	244	23	0.00153559	0.0101471	1	1	12.2721	GO:0005509	calcium ion binding	molecular_function
352	GO:0001540	26	5	0.00159364	0.010486	1	1	3.85687	GO:0001540	amyloid-beta binding	molecular_function
353	GO:0098839	26	5	0.00159364	0.010486	1	1	3.85687	GO:0098839	postsynaptic density membrane	cellular_component
354	GO:0031489	11	3	0.00161432	0.0105475	1	1	2.51637	GO:0031489	myosin V binding	molecular_function
355	GO:0043194	11	3	0.00161432	0.0105475	1	1	2.51637	GO:0043194	axon initial segment	cellular_component
356	GO:0022400	11	3	0.00161432	0.0105475	1	1	2.51637	GO:0022400	regulation of rhodopsin mediated signaling pathway	biological_process
357	GO:0090314	18	4	0.00162035	0.0105131	1	1	3.2086	GO:0090314	positive regulation of protein targeting to membrane	biological_process
358	GO:0035249	18	4	0.00162035	0.0105131	1	1	3.2086	GO:0035249	synaptic transmission, glutamatergic	biological_process
359	GO:0016323	67	9	0.00190659	0.0123187	1	1	6.05424	GO:0016323	basolateral plasma membrane	cellular_component
360	GO:0046875	19	4	0.00210809	0.0135641	1	1	3.16463	GO:0046875	ephrin receptor binding	molecular_function
361	GO:0030315	19	4	0.00210809	0.0135641	1	1	3.16463	GO:0030315	T-tubule	cellular_component
362	GO:0034613	37	6	0.00226429	0.0145089	1	1	4.37323	GO:0034613	cellular protein localization	biological_process
363	GO:0086004	6	2	0.00229925	0.0143959	1	1	1.7362	GO:0086004	regulation of cardiac muscle cell contraction	biological_process
364	GO:0060384	6	2	0.00229925	0.0143959	1	1	1.7362	GO:0060384	innervation	biological_process
365	GO:0045056	6	2	0.00229925	0.0143959	1	1	1.7362	GO:0045056	transcytosis	biological_process
366	GO:0006048	6	2	0.00229925	0.0143959	1	1	1.7362	GO:0006048	UDP-N-acetylglucosamine biosynthetic process	biological_process
367	GO:0016082	6	2	0.00229925	0.0143959	1	1	1.7362	GO:0016082	synaptic vesicle priming	biological_process
368	GO:0019227	6	2	0.00229925	0.0143959	1	1	1.7362	GO:0019227	neuronal action potential propagation	biological_process
369	GO:0007213	6	2	0.00229925	0.0143959	1	1	1.7362	GO:0007213	G protein-coupled acetylcholine receptor signaling pathway	biological_process
370	GO:0099060	6	2	0.00229925	0.0143959	1	1	1.7362	GO:0099060	integral component of postsynaptic specialization membrane	cellular_component
371	GO:2000311	6	2	0.00229925	0.0143959	1	1	1.7362	GO:2000311	regulation of AMPA receptor activity	biological_process
372	GO:0098962	6	2	0.00229925	0.0143959	1	1	1.7362	GO:0098962	regulation of postsynaptic neurotransmitter receptor activity	biological_process
373	GO:0031630	6	2	0.00229925	0.0143959	1	1	1.7362	GO:0031630	regulation of synaptic vesicle fusion to presynaptic active zone membrane	biological_process
374	GO:0032593	6	2	0.00229925	0.0143959	1	1	1.7362	GO:0032593	insulin-responsive compartment	cellular_component
375	GO:0021895	6	2	0.00229925	0.0143959	1	1	1.7362	GO:0021895	cerebral cortex neuron differentiation	biological_process
376	GO:0071711	6	2	0.00229925	0.0143959	1	1	1.7362	GO:0071711	basement membrane organization	biological_process
377	GO:0032743	6	2	0.00229925	0.0143959	1	1	1.7362	GO:0032743	positive regulation of interleukin-2 production	biological_process
378	GO:0051968	6	2	0.00229925	0.0143959	1	1	1.7362	GO:0051968	positive regulation of synaptic transmission, glutamatergic	biological_process
379	GO:0048675	12	3	0.00232486	0.0140641	1	1	2.4724	GO:0048675	axon extension	biological_process
380	GO:0048791	12	3	0.00232486	0.0140641	1	1	2.4724	GO:0048791	calcium ion-regulated exocytosis of neurotransmitter	biological_process
381	GO:0032433	12	3	0.00232486	0.0140641	1	1	2.4724	GO:0032433	filopodium tip	cellular_component
382	GO:0050839	12	3	0.00232486	0.0140641	1	1	2.4724	GO:0050839	cell adhesion molecule binding	molecular_function
383	GO:0001518	12	3	0.00232486	0.0140641	1	1	2.4724	GO:0001518	voltage-gated sodium channel complex	cellular_component
384	GO:0019933	12	3	0.00232486	0.0140641	1	1	2.4724	GO:0019933	cAMP-mediated signaling	biological_process
385	GO:0098632	12	3	0.00232486	0.0140641	1	1	2.4724	GO:0098632	cell-cell adhesion mediator activity	molecular_function
386	GO:0035774	12	3	0.00232486	0.0140641	1	1	2.4724	GO:0035774	positive regulation of insulin secretion involved in cellular response to glucose stimulus	biological_process
387	GO:0007215	12	3	0.00232486	0.0140641	1	1	2.4724	GO:0007215	glutamate receptor signaling pathway	biological_process
388	GO:0050770	12	3	0.00232486	0.0140641	1	1	2.4724	GO:0050770	regulation of axonogenesis	biological_process
389	GO:0030276	28	5	0.00239143	0.0142627	1	1	3.76893	GO:0030276	clathrin binding	molecular_function
390	GO:0010976	58	8	0.0024061	0.0143135	1	1	5.44994	GO:0010976	positive regulation of neuron projection development	biological_process
391	GO:0005874	130	14	0.00245441	0.0145637	1	1	8.28434	GO:0005874	microtubule	cellular_component
392	GO:0016021	812	59	0.00245669	0.0145401	1	1	23.2991	GO:0016021	integral component of membrane	cellular_component
393	GO:0014069	105	12	0.00249344	0.0147202	1	1	7.3835	GO:0014069	postsynaptic density	cellular_component
394	GO:0012505	81	10	0.00251247	0.0147949	1	1	6.4387	GO:0012505	endomembrane system	cellular_component
395	GO:2000302	2	1	0.00255408	0.0119054	1	1	0.912067	GO:2000302	positive regulation of synaptic vesicle exocytosis	biological_process
396	GO:0031585	2	1	0.00255408	0.0119054	1	1	0.912067	GO:0031585	regulation of inositol 1,4,5-trisphosphate-sensitive calcium-release channel activity	biological_process
397	GO:1903753	2	1	0.00255408	0.0119054	1	1	0.912067	GO:1903753	negative regulation of p38MAPK cascade	biological_process
398	GO:0004966	2	1	0.00255408	0.0119054	1	1	0.912067	GO:0004966	galanin receptor activity	molecular_function
399	GO:2001242	2	1	0.00255408	0.0119054	1	1	0.912067	GO:2001242	regulation of intrinsic apoptotic signaling pathway	biological_process
400	GO:0097021	2	1	0.00255408	0.0119054	1	1	0.912067	GO:0097021	lymphocyte migration into lymphoid organs	biological_process
401	GO:0022028	2	1	0.00255408	0.0119054	1	1	0.912067	GO:0022028	tangential migration from the subventricular zone to the olfactory bulb	biological_process
402	GO:0043369	2	1	0.00255408	0.0119054	1	1	0.912067	GO:0043369	CD4-positive or CD8-positive, alpha-beta T cell lineage commitment	biological_process
403	GO:0009008	2	1	0.00255408	0.0119054	1	1	0.912067	GO:0009008	DNA-methyltransferase activity	molecular_function
404	GO:1901026	2	1	0.00255408	0.0119054	1	1	0.912067	GO:1901026	ripoptosome assembly involved in necroptotic process	biological_process
405	GO:0090335	2	1	0.00255408	0.0119054	1	1	0.912067	GO:0090335	regulation of brown fat cell differentiation	biological_process
406	GO:1903070	2	1	0.00255408	0.0119054	1	1	0.912067	GO:1903070	negative regulation of ER-associated ubiquitin-dependent protein catabolic process	biological_process
407	GO:0002096	2	1	0.00255408	0.0119054	1	1	0.912067	GO:0002096	polkadots	cellular_component
408	GO:1902916	2	1	0.00255408	0.0119054	1	1	0.912067	GO:1902916	positive regulation of protein polyubiquitination	biological_process
409	GO:0035515	2	1	0.00255408	0.0119054	1	1	0.912067	GO:0035515	oxidative RNA demethylase activity	molecular_function
410	GO:0051464	2	1	0.00255408	0.0119054	1	1	0.912067	GO:0051464	positive regulation of cortisol secretion	biological_process
411	GO:0015672	2	1	0.00255408	0.0119054	1	1	0.912067	GO:0015672	{'id': 'http://purl.obolibrary.org/obo/', 'class': 'NA', 'description': 'NA'}
412	GO:0014731	2	1	0.00255408	0.0119054	1	1	0.912067	GO:0014731	spectrin-associated cytoskeleton	cellular_component
413	GO:0042756	2	1	0.00255408	0.0119054	1	1	0.912067	GO:0042756	drinking behavior	biological_process
414	GO:1904694	2	1	0.00255408	0.0119054	1	1	0.912067	GO:1904694	negative regulation of vascular associated smooth muscle contraction	biological_process
415	GO:0042835	2	1	0.00255408	0.0119054	1	1	0.912067	GO:0042835	BRE binding	molecular_function
416	GO:0098814	2	1	0.00255408	0.0119054	1	1	0.912067	GO:0098814	spontaneous synaptic transmission	biological_process
417	GO:0032449	2	1	0.00255408	0.0119054	1	1	0.912067	GO:0032449	CBM complex	cellular_component
418	GO:0016188	2	1	0.00255408	0.0119054	1	1	0.912067	GO:0016188	synaptic vesicle maturation	biological_process
419	GO:0021514	2	1	0.00255408	0.0119054	1	1	0.912067	GO:0021514	ventral spinal cord interneuron differentiation	biological_process
420	GO:0051049	2	1	0.00255408	0.0119054	1	1	0.912067	GO:0051049	regulation of transport	biological_process
421	GO:0055123	2	1	0.00255408	0.0119054	1	1	0.912067	GO:0055123	digestive system development	biological_process
422	GO:0033565	2	1	0.00255408	0.0119054	1	1	0.912067	GO:0033565	ESCRT-0 complex	cellular_component
423	GO:1902774	2	1	0.00255408	0.0119054	1	1	0.912067	GO:1902774	late endosome to lysosome transport	biological_process
424	GO:0061357	2	1	0.00255408	0.0119054	1	1	0.912067	GO:0061357	positive regulation of Wnt protein secretion	biological_process
425	GO:0034706	2	1	0.00255408	0.0119054	1	1	0.912067	GO:0034706	sodium channel complex	cellular_component
426	GO:0098900	2	1	0.00255408	0.0119054	1	1	0.912067	GO:0098900	regulation of action potential	biological_process
427	GO:0021965	2	1	0.00255408	0.0119054	1	1	0.912067	GO:0021965	spinal cord ventral commissure morphogenesis	biological_process
428	GO:0098855	2	1	0.00255408	0.0119054	1	1	0.912067	GO:0098855	HCN channel complex	cellular_component
429	GO:0099635	2	1	0.00255408	0.0119054	1	1	0.912067	GO:0099635	voltage-gated calcium channel activity involved in positive regulation of presynaptic cytosolic calcium levels	molecular_function
430	GO:0032230	2	1	0.00255408	0.0119054	1	1	0.912067	GO:0032230	positive regulation of synaptic transmission, GABAergic	biological_process
431	GO:0002265	2	1	0.00255408	0.0119054	1	1	0.912067	GO:0002265	astrocyte activation involved in immune response	biological_process
432	GO:0090461	2	1	0.00255408	0.0119054	1	1	0.912067	GO:0090461	glutamate homeostasis	biological_process
433	GO:0001641	2	1	0.00255408	0.0119054	1	1	0.912067	GO:0001641	group II metabotropic glutamate receptor activity	molecular_function
434	GO:0051649	2	1	0.00255408	0.0119054	1	1	0.912067	GO:0051649	establishment of localization in cell	biological_process
435	GO:0099507	2	1	0.00255408	0.0119054	1	1	0.912067	GO:0099507	ligand-gated ion channel activity involved in regulation of presynaptic membrane potential	molecular_function
436	GO:0097477	2	1	0.00255408	0.0119054	1	1	0.912067	GO:0097477	lateral motor column neuron migration	biological_process
437	GO:0050708	2	1	0.00255408	0.0119054	1	1	0.912067	GO:0050708	regulation of protein secretion	biological_process
438	GO:0001923	2	1	0.00255408	0.0119054	1	1	0.912067	GO:0001923	B-1 B cell differentiation	biological_process
439	GO:0021942	2	1	0.00255408	0.0119054	1	1	0.912067	GO:0021942	radial glia guided migration of Purkinje cell	biological_process
440	GO:0038098	2	1	0.00255408	0.0119054	1	1	0.912067	GO:0038098	sequestering of BMP from receptor via BMP binding	biological_process
441	GO:0050706	2	1	0.00255408	0.0119054	1	1	0.912067	GO:0050706	{'id': 'http://purl.obolibrary.org/obo/', 'class': 'NA', 'description': 'NA'}
442	GO:1904349	2	1	0.00255408	0.0119054	1	1	0.912067	GO:1904349	positive regulation of small intestine smooth muscle contraction	biological_process
443	GO:0006002	2	1	0.00255408	0.0119054	1	1	0.912067	GO:0006002	fructose 6-phosphate metabolic process	biological_process
444	GO:0010172	2	1	0.00255408	0.0119054	1	1	0.912067	GO:0010172	embryonic body morphogenesis	biological_process
445	GO:0031697	2	1	0.00255408	0.0119054	1	1	0.912067	GO:0031697	beta-1 adrenergic receptor binding	molecular_function
446	GO:0004360	2	1	0.00255408	0.0119054	1	1	0.912067	GO:0004360	glutamine-fructose-6-phosphate transaminase (isomerizing) activity	molecular_function
447	GO:0060159	2	1	0.00255408	0.0119054	1	1	0.912067	GO:0060159	regulation of dopamine receptor signaling pathway	biological_process
448	GO:0036309	2	1	0.00255408	0.0119054	1	1	0.912067	GO:0036309	protein localization to M-band	biological_process
449	GO:0030643	2	1	0.00255408	0.0119054	1	1	0.912067	GO:0030643	cellular phosphate ion homeostasis	biological_process
450	GO:0036371	2	1	0.00255408	0.0119054	1	1	0.912067	GO:0036371	protein localization to T-tubule	biological_process
451	GO:0031692	2	1	0.00255408	0.0119054	1	1	0.912067	GO:0031692	alpha-1B adrenergic receptor binding	molecular_function
452	GO:0044304	2	1	0.00255408	0.0119054	1	1	0.912067	GO:0044304	main axon	cellular_component
453	GO:0051668	2	1	0.00255408	0.0119054	1	1	0.912067	GO:0051668	localization within membrane	biological_process
454	GO:0031701	2	1	0.00255408	0.0119054	1	1	0.912067	GO:0031701	angiotensin receptor binding	molecular_function
455	GO:0004768	2	1	0.00255408	0.0119054	1	1	0.912067	GO:0004768	stearoyl-CoA 9-desaturase activity	molecular_function
456	GO:0031762	2	1	0.00255408	0.0119054	1	1	0.912067	GO:0031762	follicle-stimulating hormone receptor binding	molecular_function
457	GO:1990812	2	1	0.00255408	0.0119054	1	1	0.912067	GO:1990812	growth cone filopodium	cellular_component
458	GO:0034123	2	1	0.00255408	0.0119054	1	1	0.912067	GO:0034123	positive regulation of toll-like receptor signaling pathway	biological_process
459	GO:1905069	2	1	0.00255408	0.0119054	1	1	0.912067	GO:1905069	allantois development	biological_process
460	GO:0038109	2	1	0.00255408	0.0119054	1	1	0.912067	GO:0038109	Kit signaling pathway	biological_process
461	GO:0032717	2	1	0.00255408	0.0119054	1	1	0.912067	GO:0032717	negative regulation of interleukin-8 production	biological_process
462	GO:0070487	2	1	0.00255408	0.0119054	1	1	0.912067	GO:0070487	monocyte aggregation	biological_process
463	GO:0051654	2	1	0.00255408	0.0119054	1	1	0.912067	GO:0051654	establishment of mitochondrion localization	biological_process
464	GO:0097494	2	1	0.00255408	0.0119054	1	1	0.912067	GO:0097494	regulation of vesicle size	biological_process
465	GO:0071676	2	1	0.00255408	0.0119054	1	1	0.912067	GO:0071676	negative regulation of mononuclear cell migration	biological_process
466	GO:1901509	2	1	0.00255408	0.0119054	1	1	0.912067	GO:1901509	regulation of endothelial tube morphogenesis	biological_process
467	GO:0002866	2	1	0.00255408	0.0119054	1	1	0.912067	GO:0002866	positive regulation of acute inflammatory response to antigenic stimulus	biological_process
468	GO:0043569	2	1	0.00255408	0.0119054	1	1	0.912067	GO:0043569	negative regulation of insulin-like growth factor receptor signaling pathway	biological_process
469	GO:0031952	2	1	0.00255408	0.0119054	1	1	0.912067	GO:0031952	regulation of protein autophosphorylation	biological_process
470	GO:0099066	2	1	0.00255408	0.0119054	1	1	0.912067	GO:0099066	integral component of neuronal dense core vesicle membrane	cellular_component
471	GO:0017146	2	1	0.00255408	0.0119054	1	1	0.912067	GO:0017146	NMDA selective glutamate receptor complex	cellular_component
472	GO:0019885	2	1	0.00255408	0.0119054	1	1	0.912067	GO:0019885	antigen processing and presentation of endogenous peptide antigen via MHC class I	biological_process
473	GO:0007256	2	1	0.00255408	0.0119054	1	1	0.912067	GO:0007256	obsolete activation of JNKK activity	biological_process
474	GO:0045759	2	1	0.00255408	0.0119054	1	1	0.912067	GO:0045759	negative regulation of action potential	biological_process
475	GO:0099178	2	1	0.00255408	0.0119054	1	1	0.912067	GO:0099178	regulation of retrograde trans-synaptic signaling by endocanabinoid	biological_process
476	GO:0014063	2	1	0.00255408	0.0119054	1	1	0.912067	GO:0014063	negative regulation of serotonin secretion	biological_process
477	GO:0005138	2	1	0.00255408	0.0119054	1	1	0.912067	GO:0005138	interleukin-6 receptor binding	molecular_function
478	GO:0007497	2	1	0.00255408	0.0119054	1	1	0.912067	GO:0007497	posterior midgut development	biological_process
479	GO:1900028	2	1	0.00255408	0.0119054	1	1	0.912067	GO:1900028	negative regulation of ruffle assembly	biological_process
480	GO:0008296	2	1	0.00255408	0.0119054	1	1	0.912067	GO:0008296	3'-5'-exodeoxyribonuclease activity	molecular_function
481	GO:0031691	2	1	0.00255408	0.0119054	1	1	0.912067	GO:0031691	alpha-1A adrenergic receptor binding	molecular_function
482	GO:0016342	2	1	0.00255408	0.0119054	1	1	0.912067	GO:0016342	catenin complex	cellular_component
483	GO:0004949	2	1	0.00255408	0.0119054	1	1	0.912067	GO:0004949	cannabinoid receptor activity	molecular_function
484	GO:0060117	2	1	0.00255408	0.0119054	1	1	0.912067	GO:0060117	auditory receptor cell development	biological_process
485	GO:0031852	2	1	0.00255408	0.0119054	1	1	0.912067	GO:0031852	mu-type opioid receptor binding	molecular_function
486	GO:0042699	2	1	0.00255408	0.0119054	1	1	0.912067	GO:0042699	follicle-stimulating hormone signaling pathway	biological_process
487	GO:1901019	2	1	0.00255408	0.0119054	1	1	0.912067	GO:1901019	regulation of calcium ion transmembrane transporter activity	biological_process
488	GO:0140031	2	1	0.00255408	0.0119054	1	1	0.912067	GO:0140031	phosphorylation-dependent protein binding	molecular_function
489	GO:0098910	2	1	0.00255408	0.0119054	1	1	0.912067	GO:0098910	regulation of atrial cardiac muscle cell action potential	biological_process
490	GO:0098907	2	1	0.00255408	0.0119054	1	1	0.912067	GO:0098907	regulation of SA node cell action potential	biological_process
491	GO:0005499	2	1	0.00255408	0.0119054	1	1	0.912067	GO:0005499	vitamin D binding	molecular_function
492	GO:0006478	2	1	0.00255408	0.0119054	1	1	0.912067	GO:0006478	peptidyl-tyrosine sulfation	biological_process
493	GO:0061146	2	1	0.00255408	0.0119054	1	1	0.912067	GO:0061146	Peyer's patch morphogenesis	biological_process
494	GO:0003357	2	1	0.00255408	0.0119054	1	1	0.912067	GO:0003357	noradrenergic neuron differentiation	biological_process
495	GO:0031022	2	1	0.00255408	0.0119054	1	1	0.912067	GO:0031022	nuclear migration along microfilament	biological_process
496	GO:0098843	2	1	0.00255408	0.0119054	1	1	0.912067	GO:0098843	postsynaptic endocytic zone	cellular_component
497	GO:0033004	2	1	0.00255408	0.0119054	1	1	0.912067	GO:0033004	negative regulation of mast cell activation	biological_process
498	GO:0070296	2	1	0.00255408	0.0119054	1	1	0.912067	GO:0070296	sarcoplasmic reticulum calcium ion transport	biological_process
499	GO:1900424	2	1	0.00255408	0.0119054	1	1	0.912067	GO:1900424	regulation of defense response to bacterium	biological_process
500	GO:0051597	2	1	0.00255408	0.0119054	1	1	0.912067	GO:0051597	response to methylmercury	biological_process
501	GO:0008476	2	1	0.00255408	0.0119054	1	1	0.912067	GO:0008476	protein-tyrosine sulfotransferase activity	molecular_function
502	GO:0090148	2	1	0.00255408	0.0119054	1	1	0.912067	GO:0090148	membrane fission	biological_process
503	GO:0051586	2	1	0.00255408	0.0119054	1	1	0.912067	GO:0051586	positive regulation of dopamine uptake involved in synaptic transmission	biological_process
504	GO:0098691	2	1	0.00255408	0.0119054	1	1	0.912067	GO:0098691	dopaminergic synapse	cellular_component
505	GO:2000386	2	1	0.00255408	0.0119054	1	1	0.912067	GO:2000386	positive regulation of ovarian follicle development	biological_process
506	GO:2000641	2	1	0.00255408	0.0119054	1	1	0.912067	GO:2000641	regulation of early endosome to late endosome transport	biological_process
507	GO:0008354	2	1	0.00255408	0.0119054	1	1	0.912067	GO:0008354	germ cell migration	biological_process
508	GO:0001544	2	1	0.00255408	0.0119054	1	1	0.912067	GO:0001544	initiation of primordial ovarian follicle growth	biological_process
509	GO:0016036	2	1	0.00255408	0.0119054	1	1	0.912067	GO:0016036	cellular response to phosphate starvation	biological_process
510	GO:0001547	2	1	0.00255408	0.0119054	1	1	0.912067	GO:0001547	antral ovarian follicle growth	biological_process
511	GO:0015114	2	1	0.00255408	0.0119054	1	1	0.912067	GO:0015114	phosphate ion transmembrane transporter activity	molecular_function
512	GO:0045959	2	1	0.00255408	0.0119054	1	1	0.912067	GO:0045959	negative regulation of complement activation, classical pathway	biological_process
513	GO:0099612	2	1	0.00255408	0.0119054	1	1	0.912067	GO:0099612	protein localization to axon	biological_process
514	GO:0007606	2	1	0.00255408	0.0119054	1	1	0.912067	GO:0007606	sensory perception of chemical stimulus	biological_process
515	GO:0071709	2	1	0.00255408	0.0119054	1	1	0.912067	GO:0071709	membrane assembly	biological_process
516	GO:0071286	2	1	0.00255408	0.0119054	1	1	0.912067	GO:0071286	cellular response to magnesium ion	biological_process
517	GO:0045838	2	1	0.00255408	0.0119054	1	1	0.912067	GO:0045838	positive regulation of membrane potential	biological_process
518	GO:0043266	2	1	0.00255408	0.0119054	1	1	0.912067	GO:0043266	regulation of potassium ion transport	biological_process
519	GO:0030868	2	1	0.00255408	0.0119054	1	1	0.912067	GO:0030868	smooth endoplasmic reticulum membrane	cellular_component
520	GO:0008627	2	1	0.00255408	0.0119054	1	1	0.912067	GO:0008627	intrinsic apoptotic signaling pathway in response to osmotic stress	biological_process
521	GO:0098942	2	1	0.00255408	0.0119054	1	1	0.912067	GO:0098942	retrograde trans-synaptic signaling by trans-synaptic protein complex	biological_process
522	GO:0006686	2	1	0.00255408	0.0119054	1	1	0.912067	GO:0006686	sphingomyelin biosynthetic process	biological_process
523	GO:0098837	2	1	0.00255408	0.0119054	1	1	0.912067	GO:0098837	postsynaptic recycling endosome	cellular_component
524	GO:0015562	2	1	0.00255408	0.0119054	1	1	0.912067	GO:0015562	efflux transmembrane transporter activity	molecular_function
525	GO:0098971	2	1	0.00255408	0.0119054	1	1	0.912067	GO:0098971	anterograde dendritic transport of neurotransmitter receptor complex	biological_process
526	GO:0021524	2	1	0.00255408	0.0119054	1	1	0.912067	GO:0021524	visceral motor neuron differentiation	biological_process
527	GO:0023041	2	1	0.00255408	0.0119054	1	1	0.912067	GO:0023041	neuronal signal transduction	biological_process
528	GO:0036057	2	1	0.00255408	0.0119054	1	1	0.912067	GO:0036057	slit diaphragm	cellular_component
529	GO:0033364	2	1	0.00255408	0.0119054	1	1	0.912067	GO:0033364	mast cell secretory granule organization	biological_process
530	GO:0071209	2	1	0.00255408	0.0119054	1	1	0.912067	GO:0071209	U7 snRNA binding	molecular_function
531	GO:0002328	2	1	0.00255408	0.0119054	1	1	0.912067	GO:0002328	pro-B cell differentiation	biological_process
532	GO:0098698	2	1	0.00255408	0.0119054	1	1	0.912067	GO:0098698	postsynaptic specialization assembly	biological_process
533	GO:0035544	2	1	0.00255408	0.0119054	1	1	0.912067	GO:0035544	negative regulation of SNARE complex assembly	biological_process
534	GO:0005683	2	1	0.00255408	0.0119054	1	1	0.912067	GO:0005683	U7 snRNP	cellular_component
535	GO:1902474	2	1	0.00255408	0.0119054	1	1	0.912067	GO:1902474	positive regulation of protein localization to synapse	biological_process
536	GO:0016939	2	1	0.00255408	0.0119054	1	1	0.912067	GO:0016939	kinesin II complex	cellular_component
537	GO:0061355	2	1	0.00255408	0.0119054	1	1	0.912067	GO:0061355	Wnt protein secretion	biological_process
538	GO:0097151	2	1	0.00255408	0.0119054	1	1	0.912067	GO:0097151	positive regulation of inhibitory postsynaptic potential	biological_process
539	GO:2000331	2	1	0.00255408	0.0119054	1	1	0.912067	GO:2000331	regulation of terminal button organization	biological_process
540	GO:0007191	2	1	0.00255408	0.0119054	1	1	0.912067	GO:0007191	adenylate cyclase-activating dopamine receptor signaling pathway	biological_process
541	GO:0022840	2	1	0.00255408	0.0119054	1	1	0.912067	GO:0022840	leak channel activity	molecular_function
542	GO:0021520	2	1	0.00255408	0.0119054	1	1	0.912067	GO:0021520	spinal cord motor neuron cell fate specification	biological_process
543	GO:0021842	2	1	0.00255408	0.0119054	1	1	0.912067	GO:0021842	chemorepulsion involved in interneuron migration from the subpallium to the cortex	biological_process
544	GO:1904300	2	1	0.00255408	0.0119054	1	1	0.912067	GO:1904300	positive regulation of transcytosis	biological_process
545	GO:1904209	2	1	0.00255408	0.0119054	1	1	0.912067	GO:1904209	{'id': 'http://purl.obolibrary.org/obo/', 'class': 'NA', 'description': 'NA'}
546	GO:0015833	2	1	0.00255408	0.0119054	1	1	0.912067	GO:0015833	peptide transport	biological_process
547	GO:0044351	2	1	0.00255408	0.0119054	1	1	0.912067	GO:0044351	macropinocytosis	biological_process
548	GO:0006051	2	1	0.00255408	0.0119054	1	1	0.912067	GO:0006051	N-acetylmannosamine metabolic process	biological_process
549	GO:0034705	2	1	0.00255408	0.0119054	1	1	0.912067	GO:0034705	potassium channel complex	cellular_component
550	GO:0032252	2	1	0.00255408	0.0119054	1	1	0.912067	GO:0032252	secretory granule localization	biological_process
551	GO:0090027	2	1	0.00255408	0.0119054	1	1	0.912067	GO:0090027	negative regulation of monocyte chemotaxis	biological_process
552	GO:0033605	2	1	0.00255408	0.0119054	1	1	0.912067	GO:0033605	positive regulation of catecholamine secretion	biological_process
553	GO:2000394	2	1	0.00255408	0.0119054	1	1	0.912067	GO:2000394	positive regulation of lamellipodium morphogenesis	biological_process
554	GO:0045822	2	1	0.00255408	0.0119054	1	1	0.912067	GO:0045822	negative regulation of heart contraction	biological_process
555	GO:0033141	2	1	0.00255408	0.0119054	1	1	0.912067	GO:0033141	positive regulation of peptidyl-serine phosphorylation of STAT protein	biological_process
556	GO:0099699	2	1	0.00255408	0.0119054	1	1	0.912067	GO:0099699	integral component of synaptic membrane	cellular_component
557	GO:0055001	2	1	0.00255408	0.0119054	1	1	0.912067	GO:0055001	muscle cell development	biological_process
558	GO:0051640	2	1	0.00255408	0.0119054	1	1	0.912067	GO:0051640	organelle localization	biological_process
559	GO:0019800	2	1	0.00255408	0.0119054	1	1	0.912067	GO:0019800	peptide cross-linking via chondroitin 4-sulfate glycosaminoglycan	biological_process
560	GO:0102140	2	1	0.00255408	0.0119054	1	1	0.912067	GO:0102140	heparan sulfate N-deacetylase activity	molecular_function
561	GO:0072160	2	1	0.00255408	0.0119054	1	1	0.912067	GO:0072160	nephron tubule epithelial cell differentiation	biological_process
562	GO:0031698	2	1	0.00255408	0.0119054	1	1	0.912067	GO:0031698	beta-2 adrenergic receptor binding	molecular_function
563	GO:0044242	2	1	0.00255408	0.0119054	1	1	0.912067	GO:0044242	cellular lipid catabolic process	biological_process
564	GO:0150007	2	1	0.00255408	0.0119054	1	1	0.912067	GO:0150007	clathrin-dependent synaptic vesicle endocytosis	biological_process
565	GO:0072102	2	1	0.00255408	0.0119054	1	1	0.912067	GO:0072102	glomerulus morphogenesis	biological_process
566	GO:0061643	2	1	0.00255408	0.0119054	1	1	0.912067	GO:0061643	chemorepulsion of axon	biological_process
567	GO:0033270	2	1	0.00255408	0.0119054	1	1	0.912067	GO:0033270	paranode region of axon	cellular_component
568	GO:1904017	2	1	0.00255408	0.0119054	1	1	0.912067	GO:1904017	cellular response to Thyroglobulin triiodothyronine	biological_process
569	GO:0061368	2	1	0.00255408	0.0119054	1	1	0.912067	GO:0061368	behavioral response to formalin induced pain	biological_process
570	GO:0002551	2	1	0.00255408	0.0119054	1	1	0.912067	GO:0002551	mast cell chemotaxis	biological_process
571	GO:0032754	2	1	0.00255408	0.0119054	1	1	0.912067	GO:0032754	positive regulation of interleukin-5 production	biological_process
572	GO:0097243	2	1	0.00255408	0.0119054	1	1	0.912067	GO:0097243	flavonoid binding	molecular_function
573	GO:0060201	2	1	0.00255408	0.0119054	1	1	0.912067	GO:0060201	clathrin-sculpted acetylcholine transport vesicle membrane	cellular_component
574	GO:0060282	2	1	0.00255408	0.0119054	1	1	0.912067	GO:0060282	positive regulation of oocyte development	biological_process
575	GO:0006817	2	1	0.00255408	0.0119054	1	1	0.912067	GO:0006817	phosphate ion transport	biological_process
576	GO:0005891	2	1	0.00255408	0.0119054	1	1	0.912067	GO:0005891	voltage-gated calcium channel complex	cellular_component
577	GO:0032429	2	1	0.00255408	0.0119054	1	1	0.912067	GO:0032429	regulation of phospholipase A2 activity	biological_process
578	GO:0070820	2	1	0.00255408	0.0119054	1	1	0.912067	GO:0070820	tertiary granule	cellular_component
579	GO:0032374	2	1	0.00255408	0.0119054	1	1	0.912067	GO:0032374	regulation of cholesterol transport	biological_process
580	GO:0001838	2	1	0.00255408	0.0119054	1	1	0.912067	GO:0001838	embryonic epithelial tube formation	biological_process
581	GO:1904251	2	1	0.00255408	0.0119054	1	1	0.912067	GO:1904251	regulation of bile acid metabolic process	biological_process
582	GO:0031849	2	1	0.00255408	0.0119054	1	1	0.912067	GO:0031849	olfactory receptor binding	molecular_function
583	GO:0006505	2	1	0.00255408	0.0119054	1	1	0.912067	GO:0006505	GPI anchor metabolic process	biological_process
584	GO:0010749	2	1	0.00255408	0.0119054	1	1	0.912067	GO:0010749	regulation of nitric oxide mediated signal transduction	biological_process
585	GO:0033625	2	1	0.00255408	0.0119054	1	1	0.912067	GO:0033625	positive regulation of integrin activation	biological_process
586	GO:0140326	2	1	0.00255408	0.0119054	1	1	0.912067	GO:0140326	ATPase-coupled intramembrane lipid transporter activity	molecular_function
587	GO:1905167	2	1	0.00255408	0.0119054	1	1	0.912067	GO:1905167	positive regulation of lysosomal protein catabolic process	biological_process
588	GO:1900114	2	1	0.00255408	0.0119054	1	1	0.912067	GO:1900114	positive regulation of histone H3-K9 trimethylation	biological_process
589	GO:0097324	2	1	0.00255408	0.0119054	1	1	0.912067	GO:0097324	melanocyte migration	biological_process
590	GO:0061642	2	1	0.00255408	0.0119054	1	1	0.912067	GO:0061642	chemoattraction of axon	biological_process
591	GO:0010701	2	1	0.00255408	0.0119054	1	1	0.912067	GO:0010701	positive regulation of norepinephrine secretion	biological_process
592	GO:1990791	2	1	0.00255408	0.0119054	1	1	0.912067	GO:1990791	dorsal root ganglion development	biological_process
593	GO:0150051	2	1	0.00255408	0.0119054	1	1	0.912067	GO:0150051	postsynaptic Golgi apparatus	cellular_component
594	GO:1990456	2	1	0.00255408	0.0119054	1	1	0.912067	GO:1990456	mitochondrion-endoplasmic reticulum membrane tethering	biological_process
595	GO:0014054	2	1	0.00255408	0.0119054	1	1	0.912067	GO:0014054	positive regulation of gamma-aminobutyric acid secretion	biological_process
596	GO:0050673	2	1	0.00255408	0.0119054	1	1	0.912067	GO:0050673	epithelial cell proliferation	biological_process
597	GO:0050975	2	1	0.00255408	0.0119054	1	1	0.912067	GO:0050975	sensory perception of touch	biological_process
598	GO:0150093	2	1	0.00255408	0.0119054	1	1	0.912067	GO:0150093	amyloid-beta clearance by transcytosis	biological_process
599	GO:0014832	2	1	0.00255408	0.0119054	1	1	0.912067	GO:0014832	urinary bladder smooth muscle contraction	biological_process
600	GO:0070325	2	1	0.00255408	0.0119054	1	1	0.912067	GO:0070325	lipoprotein particle receptor binding	molecular_function
601	GO:0071787	2	1	0.00255408	0.0119054	1	1	0.912067	GO:0071787	endoplasmic reticulum tubular network formation	biological_process
602	GO:0050804	38	6	0.00265598	0.0102451	1	1	4.32927	GO:0050804	modulation of chemical synaptic transmission	biological_process
603	GO:0017156	20	4	0.00269468	0.0103772	1	1	3.12067	GO:0017156	calcium-ion regulated exocytosis	biological_process
604	GO:0030139	29	5	0.00288772	0.011093	1	1	3.72497	GO:0030139	endocytic vesicle	cellular_component
605	GO:0048666	29	5	0.00288772	0.011093	1	1	3.72497	GO:0048666	neuron development	biological_process
606	GO:1904754	13	3	0.0032244	0.0123152	1	1	2.42843	GO:1904754	positive regulation of vascular associated smooth muscle cell migration	biological_process
607	GO:0005248	13	3	0.0032244	0.0123152	1	1	2.42843	GO:0005248	voltage-gated sodium channel activity	molecular_function
608	GO:0090102	13	3	0.0032244	0.0123152	1	1	2.42843	GO:0090102	cochlea development	biological_process
609	GO:0017158	13	3	0.0032244	0.0123152	1	1	2.42843	GO:0017158	regulation of calcium ion-dependent exocytosis	biological_process
610	GO:0017075	13	3	0.0032244	0.0123152	1	1	2.42843	GO:0017075	syntaxin-1 binding	molecular_function
611	GO:0017124	50	7	0.00339682	0.0129101	1	1	4.80167	GO:0017124	SH3 domain binding	molecular_function
612	GO:0032587	40	6	0.0035932	0.0136342	1	1	4.24134	GO:0032587	ruffle membrane	cellular_component
613	GO:0005004	7	2	0.00387245	0.0144117	1	1	1.69223	GO:0005004	GPI-linked ephrin receptor activity	molecular_function
614	GO:0048671	7	2	0.00387245	0.0144117	1	1	1.69223	GO:0048671	negative regulation of collateral sprouting	biological_process
615	GO:1900181	7	2	0.00387245	0.0144117	1	1	1.69223	GO:1900181	negative regulation of protein localization to nucleus	biological_process
616	GO:0050910	7	2	0.00387245	0.0144117	1	1	1.69223	GO:0050910	detection of mechanical stimulus involved in sensory perception of sound	biological_process
617	GO:0045055	7	2	0.00387245	0.0144117	1	1	1.69223	GO:0045055	regulated exocytosis	biological_process
618	GO:0035723	7	2	0.00387245	0.0144117	1	1	1.69223	GO:0035723	interleukin-15-mediated signaling pathway	biological_process
619	GO:0016461	7	2	0.00387245	0.0144117	1	1	1.69223	GO:0016461	unconventional myosin complex	cellular_component
620	GO:0035612	7	2	0.00387245	0.0144117	1	1	1.69223	GO:0035612	AP-2 adaptor complex binding	molecular_function
621	GO:0044853	7	2	0.00387245	0.0144117	1	1	1.69223	GO:0044853	plasma membrane raft	cellular_component
622	GO:0098831	7	2	0.00387245	0.0144117	1	1	1.69223	GO:0098831	presynaptic active zone cytoplasmic component	cellular_component
623	GO:1900271	7	2	0.00387245	0.0144117	1	1	1.69223	GO:1900271	regulation of long-term synaptic potentiation	biological_process
624	GO:0035162	7	2	0.00387245	0.0144117	1	1	1.69223	GO:0035162	embryonic hemopoiesis	biological_process
625	GO:0045475	7	2	0.00387245	0.0144117	1	1	1.69223	GO:0045475	locomotor rhythm	biological_process
626	GO:0007009	7	2	0.00387245	0.0144117	1	1	1.69223	GO:0007009	plasma membrane organization	biological_process
627	GO:0004857	7	2	0.00387245	0.0144117	1	1	1.69223	GO:0004857	enzyme inhibitor activity	molecular_function
628	GO:0099092	7	2	0.00387245	0.0144117	1	1	1.69223	GO:0099092	postsynaptic density, intracellular component	cellular_component
629	GO:0048193	7	2	0.00387245	0.0144117	1	1	1.69223	GO:0048193	Golgi vesicle transport	biological_process
630	GO:0099151	7	2	0.00387245	0.0144117	1	1	1.69223	GO:0099151	regulation of postsynaptic density assembly	biological_process
631	GO:0043586	7	2	0.00387245	0.0144117	1	1	1.69223	GO:0043586	tongue development	biological_process
632	GO:0071498	7	2	0.00387245	0.0144117	1	1	1.69223	GO:0071498	cellular response to fluid shear stress	biological_process
633	GO:0047555	7	2	0.00387245	0.0144117	1	1	1.69223	GO:0047555	3',5'-cyclic-GMP phosphodiesterase activity	molecular_function
634	GO:0005521	7	2	0.00387245	0.0144117	1	1	1.69223	GO:0005521	lamin binding	molecular_function
635	GO:0008046	7	2	0.00387245	0.0144117	1	1	1.69223	GO:0008046	axon guidance receptor activity	molecular_function
636	GO:0043235	86	10	0.00403054	0.0147175	1	1	6.21887	GO:0043235	receptor complex	cellular_component
637	GO:0005244	22	4	0.00420747	0.0153395	1	1	3.03273	GO:0005244	voltage-gated ion channel activity	molecular_function
638	GO:0031012	63	8	0.00426801	0.0155358	1	1	5.2301	GO:0031012	extracellular matrix	cellular_component
639	GO:0030742	14	3	0.00433472	0.015754	1	1	2.38447	GO:0030742	GTP-dependent protein binding	molecular_function
640	GO:0005856	180	17	0.00467426	0.0169615	1	1	9.08601	GO:0005856	cytoskeleton	cellular_component
641	GO:0043621	23	4	0.00515511	0.0186772	1	1	2.98877	GO:0043621	protein self-association	molecular_function
642	GO:0048013	54	7	0.00550939	0.0199298	1	1	4.6258	GO:0048013	ephrin receptor signaling pathway	biological_process
643	GO:0045665	33	5	0.00566684	0.0204675	1	1	3.5491	GO:0045665	negative regulation of neuron differentiation	biological_process
644	GO:0006376	15	3	0.00567648	0.0204389	1	1	2.3405	GO:0006376	mRNA splice site selection	biological_process
645	GO:1904315	15	3	0.00567648	0.0204389	1	1	2.3405	GO:1904315	transmitter-gated ion channel activity involved in regulation of postsynaptic membrane potential	molecular_function
646	GO:0051480	15	3	0.00567648	0.0204389	1	1	2.3405	GO:0051480	regulation of cytosolic calcium ion concentration	biological_process
647	GO:0038023	78	9	0.00586448	0.0210506	1	1	5.5706	GO:0038023	signaling receptor activity	molecular_function
648	GO:0010001	8	2	0.00596366	0.0211617	1	1	1.64827	GO:0010001	glial cell differentiation	biological_process
649	GO:0086012	8	2	0.00596366	0.0211617	1	1	1.64827	GO:0086012	membrane depolarization during cardiac muscle cell action potential	biological_process
650	GO:0010863	8	2	0.00596366	0.0211617	1	1	1.64827	GO:0010863	positive regulation of phospholipase C activity	biological_process
651	GO:0043149	8	2	0.00596366	0.0211617	1	1	1.64827	GO:0043149	stress fiber assembly	biological_process
652	GO:0031105	8	2	0.00596366	0.0211617	1	1	1.64827	GO:0031105	septin complex	cellular_component
653	GO:0043495	8	2	0.00596366	0.0211617	1	1	1.64827	GO:0043495	protein-membrane adaptor activity	molecular_function
654	GO:0042043	8	2	0.00596366	0.0211617	1	1	1.64827	GO:0042043	neurexin family protein binding	molecular_function
655	GO:0035970	8	2	0.00596366	0.0211617	1	1	1.64827	GO:0035970	peptidyl-threonine dephosphorylation	biological_process
656	GO:0032153	8	2	0.00596366	0.0211617	1	1	1.64827	GO:0032153	cell division site	cellular_component
657	GO:0005940	8	2	0.00596366	0.0211617	1	1	1.64827	GO:0005940	septin ring	cellular_component
658	GO:0048738	8	2	0.00596366	0.0211617	1	1	1.64827	GO:0048738	cardiac muscle tissue development	biological_process
659	GO:0060314	8	2	0.00596366	0.0211617	1	1	1.64827	GO:0060314	regulation of ryanodine-sensitive calcium-release channel activity	biological_process
660	GO:0046628	8	2	0.00596366	0.0211617	1	1	1.64827	GO:0046628	positive regulation of insulin receptor signaling pathway	biological_process
661	GO:0050806	8	2	0.00596366	0.0211617	1	1	1.64827	GO:0050806	positive regulation of synaptic transmission	biological_process
662	GO:0098793	44	6	0.0061973	0.021742	1	1	4.06547	GO:0098793	presynapse	cellular_component
663	GO:0016328	24	4	0.0062443	0.0218739	1	1	2.9448	GO:0016328	lateral plasma membrane	cellular_component
664	GO:0005905	34	5	0.00659175	0.0230562	1	1	3.50513	GO:0005905	clathrin-coated pit	cellular_component
665	GO:0030027	80	9	0.00700879	0.0244782	1	1	5.48267	GO:0030027	lamellipodium	cellular_component
666	GO:0033674	45	6	0.0070248	0.0244973	1	1	4.0215	GO:0033674	positive regulation of kinase activity	biological_process
667	GO:0051219	16	3	0.00726896	0.0252919	1	1	2.29653	GO:0051219	phosphoprotein binding	molecular_function
668	GO:0007389	16	3	0.00726896	0.0252919	1	1	2.29653	GO:0007389	pattern specification process	biological_process
669	GO:0050790	3	1	0.00740413	0.0230549	1	1	0.8681	GO:0050790	regulation of catalytic activity	biological_process
670	GO:0097114	3	1	0.00740413	0.0230549	1	1	0.8681	GO:0097114	NMDA glutamate receptor clustering	biological_process
671	GO:2001288	3	1	0.00740413	0.0230549	1	1	0.8681	GO:2001288	positive regulation of caveolin-mediated endocytosis	biological_process
672	GO:0051001	3	1	0.00740413	0.0230549	1	1	0.8681	GO:0051001	negative regulation of nitric-oxide synthase activity	biological_process
673	GO:0097113	3	1	0.00740413	0.0230549	1	1	0.8681	GO:0097113	AMPA glutamate receptor clustering	biological_process
674	GO:0048935	3	1	0.00740413	0.0230549	1	1	0.8681	GO:0048935	peripheral nervous system neuron development	biological_process
675	GO:0007220	3	1	0.00740413	0.0230549	1	1	0.8681	GO:0007220	Notch receptor processing	biological_process
676	GO:0035502	3	1	0.00740413	0.0230549	1	1	0.8681	GO:0035502	metanephric part of ureteric bud development	biological_process
677	GO:0009447	3	1	0.00740413	0.0230549	1	1	0.8681	GO:0009447	putrescine catabolic process	biological_process
678	GO:0032050	3	1	0.00740413	0.0230549	1	1	0.8681	GO:0032050	clathrin heavy chain binding	molecular_function
679	GO:0043395	3	1	0.00740413	0.0230549	1	1	0.8681	GO:0043395	heparan sulfate proteoglycan binding	molecular_function
680	GO:0021871	3	1	0.00740413	0.0230549	1	1	0.8681	GO:0021871	forebrain regionalization	biological_process
681	GO:0071204	3	1	0.00740413	0.0230549	1	1	0.8681	GO:0071204	histone pre-mRNA 3'end processing complex	cellular_component
682	GO:0048170	3	1	0.00740413	0.0230549	1	1	0.8681	GO:0048170	positive regulation of long-term neuronal synaptic plasticity	biological_process
683	GO:0099509	3	1	0.00740413	0.0230549	1	1	0.8681	GO:0099509	regulation of presynaptic cytosolic calcium ion concentration	biological_process
684	GO:0150105	3	1	0.00740413	0.0230549	1	1	0.8681	GO:0150105	protein localization to cell-cell junction	biological_process
685	GO:0098871	3	1	0.00740413	0.0230549	1	1	0.8681	GO:0098871	postsynaptic actin cytoskeleton	cellular_component
686	GO:0021817	3	1	0.00740413	0.0230549	1	1	0.8681	GO:0021817	nucleokinesis involved in cell motility in cerebral cortex radial glia guided migration	biological_process
687	GO:0099558	3	1	0.00740413	0.0230549	1	1	0.8681	GO:0099558	maintenance of synapse structure	biological_process
688	GO:1990696	3	1	0.00740413	0.0230549	1	1	0.8681	GO:1990696	USH2 complex	cellular_component
689	GO:0050861	3	1	0.00740413	0.0230549	1	1	0.8681	GO:0050861	positive regulation of B cell receptor signaling pathway	biological_process
690	GO:0042030	3	1	0.00740413	0.0230549	1	1	0.8681	GO:0042030	ATPase inhibitor activity	molecular_function
691	GO:0002327	3	1	0.00740413	0.0230549	1	1	0.8681	GO:0002327	immature B cell differentiation	biological_process
692	GO:0018125	3	1	0.00740413	0.0230549	1	1	0.8681	GO:0018125	peptidyl-cysteine methylation	biological_process
693	GO:0070083	3	1	0.00740413	0.0230549	1	1	0.8681	GO:0070083	clathrin-sculpted monoamine transport vesicle membrane	cellular_component
694	GO:0010823	3	1	0.00740413	0.0230549	1	1	0.8681	GO:0010823	negative regulation of mitochondrion organization	biological_process
695	GO:0045428	3	1	0.00740413	0.0230549	1	1	0.8681	GO:0045428	regulation of nitric oxide biosynthetic process	biological_process
696	GO:0001920	3	1	0.00740413	0.0230549	1	1	0.8681	GO:0001920	negative regulation of receptor recycling	biological_process
697	GO:0031402	3	1	0.00740413	0.0230549	1	1	0.8681	GO:0031402	sodium ion binding	molecular_function
698	GO:0070053	3	1	0.00740413	0.0230549	1	1	0.8681	GO:0070053	thrombospondin receptor activity	molecular_function
699	GO:0048505	3	1	0.00740413	0.0230549	1	1	0.8681	GO:0048505	regulation of timing of cell differentiation	biological_process
700	GO:1902533	3	1	0.00740413	0.0230549	1	1	0.8681	GO:1902533	positive regulation of intracellular signal transduction	biological_process
701	GO:2000546	3	1	0.00740413	0.0230549	1	1	0.8681	GO:2000546	positive regulation of endothelial cell chemotaxis to fibroblast growth factor	biological_process
702	GO:0035635	3	1	0.00740413	0.0230549	1	1	0.8681	GO:0035635	entry of bacterium into host cell	biological_process
703	GO:0005111	3	1	0.00740413	0.0230549	1	1	0.8681	GO:0005111	type 2 fibroblast growth factor receptor binding	molecular_function
704	GO:0097708	3	1	0.00740413	0.0230549	1	1	0.8681	GO:0097708	intracellular vesicle	cellular_component
705	GO:0002177	3	1	0.00740413	0.0230549	1	1	0.8681	GO:0002177	manchette	cellular_component
706	GO:0032649	3	1	0.00740413	0.0230549	1	1	0.8681	GO:0032649	regulation of interferon-gamma production	biological_process
707	GO:0014816	3	1	0.00740413	0.0230549	1	1	0.8681	GO:0014816	skeletal muscle satellite cell differentiation	biological_process
708	GO:0061202	3	1	0.00740413	0.0230549	1	1	0.8681	GO:0061202	clathrin-sculpted gamma-aminobutyric acid transport vesicle membrane	cellular_component
709	GO:0097367	3	1	0.00740413	0.0230549	1	1	0.8681	GO:0097367	carbohydrate derivative binding	molecular_function
710	GO:1901018	3	1	0.00740413	0.0230549	1	1	0.8681	GO:1901018	positive regulation of potassium ion transmembrane transporter activity	biological_process
711	GO:0048643	3	1	0.00740413	0.0230549	1	1	0.8681	GO:0048643	positive regulation of skeletal muscle tissue development	biological_process
712	GO:0030375	3	1	0.00740413	0.0230549	1	1	0.8681	GO:0030375	obsolete thyroid hormone receptor coactivator activity	molecular_function
713	GO:0097433	3	1	0.00740413	0.0230549	1	1	0.8681	GO:0097433	dense body	cellular_component
714	GO:0071872	3	1	0.00740413	0.0230549	1	1	0.8681	GO:0071872	cellular response to epinephrine stimulus	biological_process
715	GO:0003955	3	1	0.00740413	0.0230549	1	1	0.8681	GO:0003955	NAD(P)H dehydrogenase (quinone) activity	molecular_function
716	GO:1900454	3	1	0.00740413	0.0230549	1	1	0.8681	GO:1900454	positive regulation of long-term synaptic depression	biological_process
717	GO:0060203	3	1	0.00740413	0.0230549	1	1	0.8681	GO:0060203	clathrin-sculpted glutamate transport vesicle membrane	cellular_component
718	GO:0003289	3	1	0.00740413	0.0230549	1	1	0.8681	GO:0003289	atrial septum primum morphogenesis	biological_process
719	GO:0021782	3	1	0.00740413	0.0230549	1	1	0.8681	GO:0021782	glial cell development	biological_process
720	GO:0072178	3	1	0.00740413	0.0230549	1	1	0.8681	GO:0072178	nephric duct morphogenesis	biological_process
721	GO:0005030	3	1	0.00740413	0.0230549	1	1	0.8681	GO:0005030	neurotrophin receptor activity	molecular_function
722	GO:0098850	3	1	0.00740413	0.0230549	1	1	0.8681	GO:0098850	extrinsic component of synaptic vesicle membrane	cellular_component
723	GO:0060259	3	1	0.00740413	0.0230549	1	1	0.8681	GO:0060259	regulation of feeding behavior	biological_process
724	GO:1904428	3	1	0.00740413	0.0230549	1	1	0.8681	GO:1904428	negative regulation of tubulin deacetylation	biological_process
725	GO:0061333	3	1	0.00740413	0.0230549	1	1	0.8681	GO:0061333	renal tubule morphogenesis	biological_process
726	GO:0032237	3	1	0.00740413	0.0230549	1	1	0.8681	GO:0032237	activation of store-operated calcium channel activity	biological_process
727	GO:1900244	3	1	0.00740413	0.0230549	1	1	0.8681	GO:1900244	positive regulation of synaptic vesicle endocytosis	biological_process
728	GO:0016013	3	1	0.00740413	0.0230549	1	1	0.8681	GO:0016013	syntrophin complex	cellular_component
729	GO:0022010	3	1	0.00740413	0.0230549	1	1	0.8681	GO:0022010	central nervous system myelination	biological_process
730	GO:0043114	3	1	0.00740413	0.0230549	1	1	0.8681	GO:0043114	regulation of vascular permeability	biological_process
731	GO:0099502	3	1	0.00740413	0.0230549	1	1	0.8681	GO:0099502	calcium-dependent activation of synaptic vesicle fusion	biological_process
732	GO:0098919	3	1	0.00740413	0.0230549	1	1	0.8681	GO:0098919	structural constituent of postsynaptic density	molecular_function
733	GO:0048019	3	1	0.00740413	0.0230549	1	1	0.8681	GO:0048019	receptor antagonist activity	molecular_function
734	GO:0050870	3	1	0.00740413	0.0230549	1	1	0.8681	GO:0050870	positive regulation of T cell activation	biological_process
735	GO:0002188	3	1	0.00740413	0.0230549	1	1	0.8681	GO:0002188	translation reinitiation	biological_process
736	GO:0030007	3	1	0.00740413	0.0230549	1	1	0.8681	GO:0030007	cellular potassium ion homeostasis	biological_process
737	GO:0050856	3	1	0.00740413	0.0230549	1	1	0.8681	GO:0050856	regulation of T cell receptor signaling pathway	biological_process
738	GO:0015721	3	1	0.00740413	0.0230549	1	1	0.8681	GO:0015721	bile acid and bile salt transport	biological_process
739	GO:1904058	3	1	0.00740413	0.0230549	1	1	0.8681	GO:1904058	positive regulation of sensory perception of pain	biological_process
740	GO:0042117	3	1	0.00740413	0.0230549	1	1	0.8681	GO:0042117	monocyte activation	biological_process
741	GO:0007172	3	1	0.00740413	0.0230549	1	1	0.8681	GO:0007172	signal complex assembly	biological_process
742	GO:0033119	3	1	0.00740413	0.0230549	1	1	0.8681	GO:0033119	negative regulation of RNA splicing	biological_process
743	GO:0007352	3	1	0.00740413	0.0230549	1	1	0.8681	GO:0007352	zygotic specification of dorsal/ventral axis	biological_process
744	GO:1905684	3	1	0.00740413	0.0230549	1	1	0.8681	GO:1905684	regulation of plasma membrane repair	biological_process
745	GO:0045577	3	1	0.00740413	0.0230549	1	1	0.8681	GO:0045577	regulation of B cell differentiation	biological_process
746	GO:1903829	3	1	0.00740413	0.0230549	1	1	0.8681	GO:1903829	positive regulation of cellular protein localization	biological_process
747	GO:0060244	3	1	0.00740413	0.0230549	1	1	0.8681	GO:0060244	negative regulation of cell proliferation involved in contact inhibition	biological_process
748	GO:0090292	3	1	0.00740413	0.0230549	1	1	0.8681	GO:0090292	nuclear matrix anchoring at nuclear membrane	biological_process
749	GO:0060025	3	1	0.00740413	0.0230549	1	1	0.8681	GO:0060025	regulation of synaptic activity	biological_process
750	GO:0043121	3	1	0.00740413	0.0230549	1	1	0.8681	GO:0043121	neurotrophin binding	molecular_function
751	GO:0097427	3	1	0.00740413	0.0230549	1	1	0.8681	GO:0097427	microtubule bundle	cellular_component
752	GO:0045162	3	1	0.00740413	0.0230549	1	1	0.8681	GO:0045162	clustering of voltage-gated sodium channels	biological_process
753	GO:2000969	3	1	0.00740413	0.0230549	1	1	0.8681	GO:2000969	positive regulation of AMPA receptor activity	biological_process
754	GO:0005003	3	1	0.00740413	0.0230549	1	1	0.8681	GO:0005003	ephrin receptor activity	molecular_function
755	GO:0051388	3	1	0.00740413	0.0230549	1	1	0.8681	GO:0051388	positive regulation of neurotrophin TRK receptor signaling pathway	biological_process
756	GO:0098693	3	1	0.00740413	0.0230549	1	1	0.8681	GO:0098693	regulation of synaptic vesicle cycle	biological_process
757	GO:0030951	3	1	0.00740413	0.0230549	1	1	0.8681	GO:0030951	establishment or maintenance of microtubule cytoskeleton polarity	biological_process
758	GO:0099557	3	1	0.00740413	0.0230549	1	1	0.8681	GO:0099557	trans-synaptic signaling by trans-synaptic complex, modulating synaptic transmission	biological_process
759	GO:0060539	3	1	0.00740413	0.0230549	1	1	0.8681	GO:0060539	diaphragm development	biological_process
760	GO:0035235	3	1	0.00740413	0.0230549	1	1	0.8681	GO:0035235	ionotropic glutamate receptor signaling pathway	biological_process
761	GO:0042461	3	1	0.00740413	0.0230549	1	1	0.8681	GO:0042461	photoreceptor cell development	biological_process
762	GO:0140058	3	1	0.00740413	0.0230549	1	1	0.8681	GO:0140058	neuron projection arborization	biological_process
763	GO:1905049	3	1	0.00740413	0.0230549	1	1	0.8681	GO:1905049	negative regulation of metallopeptidase activity	biological_process
764	GO:0097119	3	1	0.00740413	0.0230549	1	1	0.8681	GO:0097119	postsynaptic density protein 95 clustering	biological_process
765	GO:0045010	3	1	0.00740413	0.0230549	1	1	0.8681	GO:0045010	actin nucleation	biological_process
766	GO:0097065	3	1	0.00740413	0.0230549	1	1	0.8681	GO:0097065	anterior head development	biological_process
767	GO:0099091	3	1	0.00740413	0.0230549	1	1	0.8681	GO:0099091	postsynaptic specialization, intracellular component	cellular_component
768	GO:0032510	3	1	0.00740413	0.0230549	1	1	0.8681	GO:0032510	endosome to lysosome transport via multivesicular body sorting pathway	biological_process
769	GO:0034393	3	1	0.00740413	0.0230549	1	1	0.8681	GO:0034393	positive regulation of smooth muscle cell apoptotic process	biological_process
770	GO:0021502	3	1	0.00740413	0.0230549	1	1	0.8681	GO:0021502	neural fold elevation formation	biological_process
771	GO:0045581	3	1	0.00740413	0.0230549	1	1	0.8681	GO:0045581	negative regulation of T cell differentiation	biological_process
772	GO:0003402	3	1	0.00740413	0.0230549	1	1	0.8681	GO:0003402	planar cell polarity pathway involved in axis elongation	biological_process
773	GO:0060485	3	1	0.00740413	0.0230549	1	1	0.8681	GO:0060485	mesenchyme development	biological_process
774	GO:0010894	3	1	0.00740413	0.0230549	1	1	0.8681	GO:0010894	negative regulation of steroid biosynthetic process	biological_process
775	GO:0010807	3	1	0.00740413	0.0230549	1	1	0.8681	GO:0010807	regulation of synaptic vesicle priming	biological_process
776	GO:0051967	3	1	0.00740413	0.0230549	1	1	0.8681	GO:0051967	negative regulation of synaptic transmission, glutamatergic	biological_process
777	GO:0033602	3	1	0.00740413	0.0230549	1	1	0.8681	GO:0033602	negative regulation of dopamine secretion	biological_process
778	GO:0032541	3	1	0.00740413	0.0230549	1	1	0.8681	GO:0032541	cortical endoplasmic reticulum	cellular_component
779	GO:0004708	3	1	0.00740413	0.0230549	1	1	0.8681	GO:0004708	MAP kinase kinase activity	molecular_function
780	GO:0060285	3	1	0.00740413	0.0230549	1	1	0.8681	GO:0060285	cilium-dependent cell motility	biological_process
781	GO:0021860	3	1	0.00740413	0.0230549	1	1	0.8681	GO:0021860	pyramidal neuron development	biological_process
782	GO:0090240	3	1	0.00740413	0.0230549	1	1	0.8681	GO:0090240	positive regulation of histone H4 acetylation	biological_process
783	GO:0048639	3	1	0.00740413	0.0230549	1	1	0.8681	GO:0048639	positive regulation of developmental growth	biological_process
784	GO:0006047	3	1	0.00740413	0.0230549	1	1	0.8681	GO:0006047	UDP-N-acetylglucosamine metabolic process	biological_process
785	GO:0031821	3	1	0.00740413	0.0230549	1	1	0.8681	GO:0031821	G protein-coupled serotonin receptor binding	molecular_function
786	GO:0097067	3	1	0.00740413	0.0230549	1	1	0.8681	GO:0097067	cellular response to thyroid hormone stimulus	biological_process
787	GO:1905274	3	1	0.00740413	0.0230549	1	1	0.8681	GO:1905274	regulation of modification of postsynaptic actin cytoskeleton	biological_process
788	GO:0032184	3	1	0.00740413	0.0230549	1	1	0.8681	GO:0032184	SUMO polymer binding	molecular_function
789	GO:0038110	3	1	0.00740413	0.0230549	1	1	0.8681	GO:0038110	interleukin-2-mediated signaling pathway	biological_process
790	GO:0005250	3	1	0.00740413	0.0230549	1	1	0.8681	GO:0005250	A-type (transient outward) potassium channel activity	molecular_function
791	GO:0006694	3	1	0.00740413	0.0230549	1	1	0.8681	GO:0006694	steroid biosynthetic process	biological_process
792	GO:0030728	3	1	0.00740413	0.0230549	1	1	0.8681	GO:0030728	ovulation	biological_process
793	GO:0017081	3	1	0.00740413	0.0230549	1	1	0.8681	GO:0017081	chloride channel regulator activity	molecular_function
794	GO:0000822	3	1	0.00740413	0.0230549	1	1	0.8681	GO:0000822	inositol hexakisphosphate binding	molecular_function
795	GO:0032918	3	1	0.00740413	0.0230549	1	1	0.8681	GO:0032918	spermidine acetylation	biological_process
796	GO:0061470	3	1	0.00740413	0.0230549	1	1	0.8681	GO:0061470	T follicular helper cell differentiation	biological_process
797	GO:0002318	3	1	0.00740413	0.0230549	1	1	0.8681	GO:0002318	myeloid progenitor cell differentiation	biological_process
798	GO:0070972	3	1	0.00740413	0.0230549	1	1	0.8681	GO:0070972	protein localization to endoplasmic reticulum	biological_process
799	GO:0034983	3	1	0.00740413	0.0230549	1	1	0.8681	GO:0034983	peptidyl-lysine deacetylation	biological_process
800	GO:0019809	3	1	0.00740413	0.0230549	1	1	0.8681	GO:0019809	spermidine binding	molecular_function
801	GO:0070294	3	1	0.00740413	0.0230549	1	1	0.8681	GO:0070294	renal sodium ion absorption	biological_process
802	GO:0034316	3	1	0.00740413	0.0230549	1	1	0.8681	GO:0034316	negative regulation of Arp2/3 complex-mediated actin nucleation	biological_process
803	GO:0098719	3	1	0.00740413	0.0230549	1	1	0.8681	GO:0098719	sodium ion import across plasma membrane	biological_process
804	GO:0032012	3	1	0.00740413	0.0230549	1	1	0.8681	GO:0032012	regulation of ARF protein signal transduction	biological_process
805	GO:0048103	3	1	0.00740413	0.0230549	1	1	0.8681	GO:0048103	somatic stem cell division	biological_process
806	GO:0044393	3	1	0.00740413	0.0230549	1	1	0.8681	GO:0044393	microspike	cellular_component
807	GO:0032386	3	1	0.00740413	0.0230549	1	1	0.8681	GO:0032386	regulation of intracellular transport	biological_process
808	GO:0099566	3	1	0.00740413	0.0230549	1	1	0.8681	GO:0099566	regulation of postsynaptic cytosolic calcium ion concentration	biological_process
809	GO:0032703	3	1	0.00740413	0.0230549	1	1	0.8681	GO:0032703	negative regulation of interleukin-2 production	biological_process
810	GO:0048742	3	1	0.00740413	0.0230549	1	1	0.8681	GO:0048742	regulation of skeletal muscle fiber development	biological_process
811	GO:0060081	3	1	0.00740413	0.0230549	1	1	0.8681	GO:0060081	membrane hyperpolarization	biological_process
812	GO:0070139	3	1	0.00740413	0.0230549	1	1	0.8681	GO:0070139	SUMO-specific endopeptidase activity	molecular_function
813	GO:0019209	3	1	0.00740413	0.0230549	1	1	0.8681	GO:0019209	kinase activator activity	molecular_function
814	GO:0016339	3	1	0.00740413	0.0230549	1	1	0.8681	GO:0016339	calcium-dependent cell-cell adhesion via plasma membrane cell adhesion molecules	biological_process
815	GO:2000052	3	1	0.00740413	0.0230549	1	1	0.8681	GO:2000052	positive regulation of non-canonical Wnt signaling pathway	biological_process
816	GO:0045588	3	1	0.00740413	0.0230549	1	1	0.8681	GO:0045588	positive regulation of gamma-delta T cell differentiation	biological_process
817	GO:0044065	3	1	0.00740413	0.0230549	1	1	0.8681	GO:0044065	regulation of respiratory system process	biological_process
818	GO:0014050	3	1	0.00740413	0.0230549	1	1	0.8681	GO:0014050	negative regulation of glutamate secretion	biological_process
819	GO:0061042	3	1	0.00740413	0.0230549	1	1	0.8681	GO:0061042	vascular wound healing	biological_process
820	GO:0030913	3	1	0.00740413	0.0230549	1	1	0.8681	GO:0030913	paranodal junction assembly	biological_process
821	GO:0030595	3	1	0.00740413	0.0230549	1	1	0.8681	GO:0030595	leukocyte chemotaxis	biological_process
822	GO:1902414	3	1	0.00740413	0.0230549	1	1	0.8681	GO:1902414	protein localization to cell junction	biological_process
823	GO:0061734	3	1	0.00740413	0.0230549	1	1	0.8681	GO:0061734	parkin-mediated stimulation of mitophagy in response to mitochondrial depolarization	biological_process
824	GO:0048167	25	4	0.00748532	0.0211041	1	1	2.90083	GO:0048167	regulation of synaptic plasticity	biological_process
825	GO:0005249	35	5	0.00762135	0.0214616	1	1	3.46117	GO:0005249	voltage-gated potassium channel activity	molecular_function
826	GO:0005882	9	2	0.00861107	0.0240304	1	1	1.6043	GO:0005882	intermediate filament	cellular_component
827	GO:0050919	9	2	0.00861107	0.0240304	1	1	1.6043	GO:0050919	negative chemotaxis	biological_process
828	GO:0070266	9	2	0.00861107	0.0240304	1	1	1.6043	GO:0070266	necroptotic process	biological_process
829	GO:0030902	9	2	0.00861107	0.0240304	1	1	1.6043	GO:0030902	hindbrain development	biological_process
830	GO:0004177	9	2	0.00861107	0.0240304	1	1	1.6043	GO:0004177	aminopeptidase activity	molecular_function
831	GO:0060999	9	2	0.00861107	0.0240304	1	1	1.6043	GO:0060999	positive regulation of dendritic spine development	biological_process
832	GO:0009792	9	2	0.00861107	0.0240304	1	1	1.6043	GO:0009792	embryo development ending in birth or egg hatching	biological_process
833	GO:0014701	9	2	0.00861107	0.0240304	1	1	1.6043	GO:0014701	junctional sarcoplasmic reticulum membrane	cellular_component
834	GO:0070700	9	2	0.00861107	0.0240304	1	1	1.6043	GO:0070700	BMP receptor binding	molecular_function
835	GO:0009948	9	2	0.00861107	0.0240304	1	1	1.6043	GO:0009948	anterior/posterior axis specification	biological_process
836	GO:0070593	9	2	0.00861107	0.0240304	1	1	1.6043	GO:0070593	dendrite self-avoidance	biological_process
837	GO:0007274	9	2	0.00861107	0.0240304	1	1	1.6043	GO:0007274	neuromuscular synaptic transmission	biological_process
838	GO:0097120	9	2	0.00861107	0.0240304	1	1	1.6043	GO:0097120	receptor localization to synapse	biological_process
839	GO:0005523	9	2	0.00861107	0.0240304	1	1	1.6043	GO:0005523	tropomyosin binding	molecular_function
840	GO:0004714	36	5	0.00876188	0.0242188	1	1	3.4172	GO:0004714	transmembrane receptor protein tyrosine kinase activity	molecular_function
841	GO:0030165	36	5	0.00876188	0.0242188	1	1	3.4172	GO:0030165	PDZ domain binding	molecular_function
842	GO:0051496	26	4	0.0088881	0.0245095	1	1	2.85687	GO:0051496	positive regulation of stress fiber assembly	biological_process
843	GO:0006874	26	4	0.0088881	0.0245095	1	1	2.85687	GO:0006874	cellular calcium ion homeostasis	biological_process
844	GO:0007264	47	6	0.00892132	0.0245574	1	1	3.93357	GO:0007264	small GTPase mediated signal transduction	biological_process
845	GO:0008017	122	12	0.00892526	0.0245392	1	1	6.63607	GO:0008017	microtubule binding	molecular_function
846	GO:1903779	17	3	0.00912993	0.0250575	1	1	2.25257	GO:1903779	regulation of cardiac conduction	biological_process
847	GO:0002027	17	3	0.00912993	0.0250575	1	1	2.25257	GO:0002027	regulation of heart rate	biological_process
848	GO:0071805	48	6	0.00999881	0.0273937	1	1	3.8896	GO:0071805	potassium ion transmembrane transport	biological_process
849	GO:0030674	37	5	0.0100195	0.0274019	1	1	3.37323	GO:0030674	protein-macromolecule adaptor activity	molecular_function
850	GO:0000149	37	5	0.0100195	0.0274019	1	1	3.37323	GO:0000149	SNARE binding	molecular_function
851	GO:0007169	72	8	0.010249	0.0279803	1	1	4.8344	GO:0007169	transmembrane receptor protein tyrosine kinase signaling pathway	biological_process
852	GO:0031982	73	8	0.0111793	0.0304842	1	1	4.79044	GO:0031982	vesicle	cellular_component
853	GO:0031295	18	3	0.0112755	0.0306568	1	1	2.2086	GO:0031295	T cell costimulation	biological_process
854	GO:0019902	18	3	0.0112755	0.0306568	1	1	2.2086	GO:0019902	phosphatase binding	molecular_function
855	GO:0030285	18	3	0.0112755	0.0306568	1	1	2.2086	GO:0030285	integral component of synaptic vesicle membrane	cellular_component
856	GO:0005261	18	3	0.0112755	0.0306568	1	1	2.2086	GO:0005261	cation channel activity	molecular_function
857	GO:0035556	183	16	0.0118395	0.0320963	1	1	7.95411	GO:0035556	intracellular signal transduction	biological_process
858	GO:0007194	10	2	0.0118429	0.0319382	1	1	1.56033	GO:0007194	negative regulation of adenylate cyclase activity	biological_process
859	GO:0018095	10	2	0.0118429	0.0319382	1	1	1.56033	GO:0018095	protein polyglutamylation	biological_process
860	GO:0044305	10	2	0.0118429	0.0319382	1	1	1.56033	GO:0044305	calyx of Held	cellular_component
861	GO:0048268	10	2	0.0118429	0.0319382	1	1	1.56033	GO:0048268	clathrin coat assembly	biological_process
862	GO:0043034	10	2	0.0118429	0.0319382	1	1	1.56033	GO:0043034	costamere	cellular_component
863	GO:0030534	10	2	0.0118429	0.0319382	1	1	1.56033	GO:0030534	adult behavior	biological_process
864	GO:0050771	10	2	0.0118429	0.0319382	1	1	1.56033	GO:0050771	negative regulation of axonogenesis	biological_process
865	GO:0071786	10	2	0.0118429	0.0319382	1	1	1.56033	GO:0071786	endoplasmic reticulum tubular network organization	biological_process
866	GO:0035019	28	4	0.0122167	0.0327752	1	1	2.76893	GO:0035019	somatic stem cell population maintenance	biological_process
867	GO:0009887	62	7	0.0125631	0.0336658	1	1	4.27407	GO:0009887	animal organ morphogenesis	biological_process
868	GO:0071320	19	3	0.0137202	0.0366817	1	1	2.16463	GO:0071320	cellular response to cAMP	biological_process
869	GO:0070382	19	3	0.0137202	0.0366817	1	1	2.16463	GO:0070382	exocytic vesicle	cellular_component
870	GO:0031333	19	3	0.0137202	0.0366817	1	1	2.16463	GO:0031333	negative regulation of protein-containing complex assembly	biological_process
871	GO:0017137	51	6	0.0137981	0.0368055	1	1	3.7577	GO:0017137	{'id': 'http://purl.obolibrary.org/obo/', 'class': 'NA', 'description': 'NA'}
872	GO:0043406	29	4	0.0141603	0.0377282	1	1	2.72497	GO:0043406	positive regulation of MAP kinase activity	biological_process
873	GO:0099523	4	1	0.0143116	0.035546	1	1	0.824134	GO:0099523	presynaptic cytosol	cellular_component
874	GO:1990049	4	1	0.0143116	0.035546	1	1	0.824134	GO:1990049	retrograde neuronal dense core vesicle transport	biological_process
875	GO:0150011	4	1	0.0143116	0.035546	1	1	0.824134	GO:0150011	regulation of neuron projection arborization	biological_process
876	GO:0045654	4	1	0.0143116	0.035546	1	1	0.824134	GO:0045654	positive regulation of megakaryocyte differentiation	biological_process
877	GO:0072383	4	1	0.0143116	0.035546	1	1	0.824134	GO:0072383	plus-end-directed vesicle transport along microtubule	biological_process
878	GO:0035910	4	1	0.0143116	0.035546	1	1	0.824134	GO:0035910	ascending aorta morphogenesis	biological_process
879	GO:0042998	4	1	0.0143116	0.035546	1	1	0.824134	GO:0042998	positive regulation of Golgi to plasma membrane protein transport	biological_process
880	GO:0071625	4	1	0.0143116	0.035546	1	1	0.824134	GO:0071625	vocalization behavior	biological_process
881	GO:0060219	4	1	0.0143116	0.035546	1	1	0.824134	GO:0060219	camera-type eye photoreceptor cell differentiation	biological_process
882	GO:1990048	4	1	0.0143116	0.035546	1	1	0.824134	GO:1990048	anterograde neuronal dense core vesicle transport	biological_process
883	GO:0003211	4	1	0.0143116	0.035546	1	1	0.824134	GO:0003211	cardiac ventricle formation	biological_process
884	GO:0035517	4	1	0.0143116	0.035546	1	1	0.824134	GO:0035517	PR-DUB complex	cellular_component
885	GO:0030035	4	1	0.0143116	0.035546	1	1	0.824134	GO:0030035	microspike assembly	biological_process
886	GO:0010632	4	1	0.0143116	0.035546	1	1	0.824134	GO:0010632	regulation of epithelial cell migration	biological_process
887	GO:0060371	4	1	0.0143116	0.035546	1	1	0.824134	GO:0060371	regulation of atrial cardiac muscle cell membrane depolarization	biological_process
888	GO:0048755	4	1	0.0143116	0.035546	1	1	0.824134	GO:0048755	branching morphogenesis of a nerve	biological_process
889	GO:0032437	4	1	0.0143116	0.035546	1	1	0.824134	GO:0032437	cuticular plate	cellular_component
890	GO:0015467	4	1	0.0143116	0.035546	1	1	0.824134	GO:0015467	G-protein activated inward rectifier potassium channel activity	molecular_function
891	GO:0061669	4	1	0.0143116	0.035546	1	1	0.824134	GO:0061669	spontaneous neurotransmitter secretion	biological_process
892	GO:0071803	4	1	0.0143116	0.035546	1	1	0.824134	GO:0071803	positive regulation of podosome assembly	biological_process
893	GO:0050710	4	1	0.0143116	0.035546	1	1	0.824134	GO:0050710	{'id': 'http://purl.obolibrary.org/obo/', 'class': 'NA', 'description': 'NA'}
894	GO:0050715	4	1	0.0143116	0.035546	1	1	0.824134	GO:0050715	{'id': 'http://purl.obolibrary.org/obo/', 'class': 'NA', 'description': 'NA'}
895	GO:0002115	4	1	0.0143116	0.035546	1	1	0.824134	GO:0002115	store-operated calcium entry	biological_process
896	GO:0002726	4	1	0.0143116	0.035546	1	1	0.824134	GO:0002726	positive regulation of T cell cytokine production	biological_process
897	GO:0050927	4	1	0.0143116	0.035546	1	1	0.824134	GO:0050927	positive regulation of positive chemotaxis	biological_process
898	GO:1902842	4	1	0.0143116	0.035546	1	1	0.824134	GO:1902842	negative regulation of netrin-activated signaling pathway	biological_process
899	GO:0034499	4	1	0.0143116	0.035546	1	1	0.824134	GO:0034499	late endosome to Golgi transport	biological_process
900	GO:0061384	4	1	0.0143116	0.035546	1	1	0.824134	GO:0061384	heart trabecula morphogenesis	biological_process
901	GO:0060710	4	1	0.0143116	0.035546	1	1	0.824134	GO:0060710	chorio-allantoic fusion	biological_process
902	GO:0045124	4	1	0.0143116	0.035546	1	1	0.824134	GO:0045124	regulation of bone resorption	biological_process
903	GO:0003344	4	1	0.0143116	0.035546	1	1	0.824134	GO:0003344	pericardium morphogenesis	biological_process
904	GO:0003272	4	1	0.0143116	0.035546	1	1	0.824134	GO:0003272	endocardial cushion formation	biological_process
905	GO:0042116	4	1	0.0143116	0.035546	1	1	0.824134	GO:0042116	macrophage activation	biological_process
906	GO:0001655	4	1	0.0143116	0.035546	1	1	0.824134	GO:0001655	urogenital system development	biological_process
907	GO:0014042	4	1	0.0143116	0.035546	1	1	0.824134	GO:0014042	positive regulation of neuron maturation	biological_process
908	GO:0006398	4	1	0.0143116	0.035546	1	1	0.824134	GO:0006398	mRNA 3'-end processing by stem-loop binding and cleavage	biological_process
909	GO:0038113	4	1	0.0143116	0.035546	1	1	0.824134	GO:0038113	interleukin-9-mediated signaling pathway	biological_process
910	GO:0015016	4	1	0.0143116	0.035546	1	1	0.824134	GO:0015016	[heparan sulfate]-glucosamine N-sulfotransferase activity	molecular_function
911	GO:0004145	4	1	0.0143116	0.035546	1	1	0.824134	GO:0004145	diamine N-acetyltransferase activity	molecular_function
912	GO:0030427	4	1	0.0143116	0.035546	1	1	0.824134	GO:0030427	site of polarized growth	cellular_component
913	GO:1900029	4	1	0.0143116	0.035546	1	1	0.824134	GO:1900029	positive regulation of ruffle assembly	biological_process
914	GO:2000096	4	1	0.0143116	0.035546	1	1	0.824134	GO:2000096	positive regulation of Wnt signaling pathway, planar cell polarity pathway	biological_process
915	GO:0097449	4	1	0.0143116	0.035546	1	1	0.824134	GO:0097449	astrocyte projection	cellular_component
916	GO:0099026	4	1	0.0143116	0.035546	1	1	0.824134	GO:0099026	anchored component of presynaptic membrane	cellular_component
917	GO:0098909	4	1	0.0143116	0.035546	1	1	0.824134	GO:0098909	regulation of cardiac muscle cell action potential involved in regulation of contraction	biological_process
918	GO:0043281	4	1	0.0143116	0.035546	1	1	0.824134	GO:0043281	regulation of cysteine-type endopeptidase activity involved in apoptotic process	biological_process
919	GO:0031999	4	1	0.0143116	0.035546	1	1	0.824134	GO:0031999	negative regulation of fatty acid beta-oxidation	biological_process
920	GO:0048485	4	1	0.0143116	0.035546	1	1	0.824134	GO:0048485	sympathetic nervous system development	biological_process
921	GO:0071321	4	1	0.0143116	0.035546	1	1	0.824134	GO:0071321	cellular response to cGMP	biological_process
922	GO:0060544	4	1	0.0143116	0.035546	1	1	0.824134	GO:0060544	regulation of necroptotic process	biological_process
923	GO:0060074	4	1	0.0143116	0.035546	1	1	0.824134	GO:0060074	synapse maturation	biological_process
924	GO:0019871	4	1	0.0143116	0.035546	1	1	0.824134	GO:0019871	sodium channel inhibitor activity	molecular_function
925	GO:0099641	4	1	0.0143116	0.035546	1	1	0.824134	GO:0099641	anterograde axonal protein transport	biological_process
926	GO:0004971	4	1	0.0143116	0.035546	1	1	0.824134	GO:0004971	AMPA glutamate receptor activity	molecular_function
927	GO:0021516	4	1	0.0143116	0.035546	1	1	0.824134	GO:0021516	dorsal spinal cord development	biological_process
928	GO:0097016	4	1	0.0143116	0.035546	1	1	0.824134	GO:0097016	L27 domain binding	molecular_function
929	GO:0098882	4	1	0.0143116	0.035546	1	1	0.824134	GO:0098882	structural constituent of presynaptic active zone	molecular_function
930	GO:0009620	4	1	0.0143116	0.035546	1	1	0.824134	GO:0009620	response to fungus	biological_process
931	GO:0005149	4	1	0.0143116	0.035546	1	1	0.824134	GO:0005149	interleukin-1 receptor binding	molecular_function
932	GO:0035860	4	1	0.0143116	0.035546	1	1	0.824134	GO:0035860	glial cell-derived neurotrophic factor receptor signaling pathway	biological_process
933	GO:0030297	4	1	0.0143116	0.035546	1	1	0.824134	GO:0030297	transmembrane receptor protein tyrosine kinase activator activity	molecular_function
934	GO:1904153	4	1	0.0143116	0.035546	1	1	0.824134	GO:1904153	negative regulation of retrograde protein transport, ER to cytosol	biological_process
935	GO:0032790	4	1	0.0143116	0.035546	1	1	0.824134	GO:0032790	ribosome disassembly	biological_process
936	GO:0001731	4	1	0.0143116	0.035546	1	1	0.824134	GO:0001731	formation of translation preinitiation complex	biological_process
937	GO:0060993	4	1	0.0143116	0.035546	1	1	0.824134	GO:0060993	kidney morphogenesis	biological_process
938	GO:0010715	4	1	0.0143116	0.035546	1	1	0.824134	GO:0010715	regulation of extracellular matrix disassembly	biological_process
939	GO:1990380	4	1	0.0143116	0.035546	1	1	0.824134	GO:1990380	Lys48-specific deubiquitinase activity	molecular_function
940	GO:1904417	4	1	0.0143116	0.035546	1	1	0.824134	GO:1904417	positive regulation of xenophagy	biological_process
941	GO:0050427	4	1	0.0143116	0.035546	1	1	0.824134	GO:0050427	3'-phosphoadenosine 5'-phosphosulfate metabolic process	biological_process
942	GO:2000344	4	1	0.0143116	0.035546	1	1	0.824134	GO:2000344	positive regulation of acrosome reaction	biological_process
943	GO:0031987	4	1	0.0143116	0.035546	1	1	0.824134	GO:0031987	locomotion involved in locomotory behavior	biological_process
944	GO:0001957	4	1	0.0143116	0.035546	1	1	0.824134	GO:0001957	intramembranous ossification	biological_process
945	GO:0051645	4	1	0.0143116	0.035546	1	1	0.824134	GO:0051645	Golgi localization	biological_process
946	GO:0019262	4	1	0.0143116	0.035546	1	1	0.824134	GO:0019262	N-acetylneuraminate catabolic process	biological_process
947	GO:0036465	4	1	0.0143116	0.035546	1	1	0.824134	GO:0036465	synaptic vesicle recycling	biological_process
948	GO:0035234	4	1	0.0143116	0.035546	1	1	0.824134	GO:0035234	ectopic germ cell programmed cell death	biological_process
949	GO:0007494	4	1	0.0143116	0.035546	1	1	0.824134	GO:0007494	midgut development	biological_process
950	GO:0042118	4	1	0.0143116	0.035546	1	1	0.824134	GO:0042118	endothelial cell activation	biological_process
951	GO:0006333	4	1	0.0143116	0.035546	1	1	0.824134	GO:0006333	chromatin assembly or disassembly	biological_process
952	GO:0070989	4	1	0.0143116	0.035546	1	1	0.824134	GO:0070989	oxidative demethylation	biological_process
953	GO:0035542	4	1	0.0143116	0.035546	1	1	0.824134	GO:0035542	regulation of SNARE complex assembly	biological_process
954	GO:1903243	4	1	0.0143116	0.035546	1	1	0.824134	GO:1903243	negative regulation of cardiac muscle hypertrophy in response to stress	biological_process
955	GO:1904862	4	1	0.0143116	0.035546	1	1	0.824134	GO:1904862	inhibitory synapse assembly	biological_process
956	GO:0045295	4	1	0.0143116	0.035546	1	1	0.824134	GO:0045295	gamma-catenin binding	molecular_function
957	GO:0098742	4	1	0.0143116	0.035546	1	1	0.824134	GO:0098742	cell-cell adhesion via plasma-membrane adhesion molecules	biological_process
958	GO:0045332	4	1	0.0143116	0.035546	1	1	0.824134	GO:0045332	phospholipid translocation	biological_process
959	GO:0042953	4	1	0.0143116	0.035546	1	1	0.824134	GO:0042953	lipoprotein transport	biological_process
960	GO:0003254	4	1	0.0143116	0.035546	1	1	0.824134	GO:0003254	regulation of membrane depolarization	biological_process
961	GO:0032422	4	1	0.0143116	0.035546	1	1	0.824134	GO:0032422	purine-rich negative regulatory element binding	molecular_function
962	GO:2000369	4	1	0.0143116	0.035546	1	1	0.824134	GO:2000369	regulation of clathrin-dependent endocytosis	biological_process
963	GO:0010882	4	1	0.0143116	0.035546	1	1	0.824134	GO:0010882	regulation of cardiac muscle contraction by calcium ion signaling	biological_process
964	GO:0006266	4	1	0.0143116	0.035546	1	1	0.824134	GO:0006266	DNA ligation	biological_process
965	GO:0030033	4	1	0.0143116	0.035546	1	1	0.824134	GO:0030033	microvillus assembly	biological_process
966	GO:2000171	4	1	0.0143116	0.035546	1	1	0.824134	GO:2000171	negative regulation of dendrite development	biological_process
967	GO:1900180	4	1	0.0143116	0.035546	1	1	0.824134	GO:1900180	regulation of protein localization to nucleus	biological_process
968	GO:0046069	4	1	0.0143116	0.035546	1	1	0.824134	GO:0046069	cGMP catabolic process	biological_process
969	GO:0045762	4	1	0.0143116	0.035546	1	1	0.824134	GO:0045762	positive regulation of adenylate cyclase activity	biological_process
970	GO:0033292	4	1	0.0143116	0.035546	1	1	0.824134	GO:0033292	T-tubule organization	biological_process
971	GO:0050707	4	1	0.0143116	0.035546	1	1	0.824134	GO:0050707	{'id': 'http://purl.obolibrary.org/obo/', 'class': 'NA', 'description': 'NA'}
972	GO:0010469	4	1	0.0143116	0.035546	1	1	0.824134	GO:0010469	regulation of signaling receptor activity	biological_process
973	GO:0070309	4	1	0.0143116	0.035546	1	1	0.824134	GO:0070309	lens fiber cell morphogenesis	biological_process
974	GO:0060059	4	1	0.0143116	0.035546	1	1	0.824134	GO:0060059	embryonic retina morphogenesis in camera-type eye	biological_process
975	GO:0051045	4	1	0.0143116	0.035546	1	1	0.824134	GO:0051045	negative regulation of membrane protein ectodomain proteolysis	biological_process
976	GO:0016788	4	1	0.0143116	0.035546	1	1	0.824134	GO:0016788	hydrolase activity, acting on ester bonds	molecular_function
977	GO:0060065	4	1	0.0143116	0.035546	1	1	0.824134	GO:0060065	uterus development	biological_process
978	GO:0005105	4	1	0.0143116	0.035546	1	1	0.824134	GO:0005105	type 1 fibroblast growth factor receptor binding	molecular_function
979	GO:0051764	4	1	0.0143116	0.035546	1	1	0.824134	GO:0051764	actin crosslink formation	biological_process
980	GO:0002142	4	1	0.0143116	0.035546	1	1	0.824134	GO:0002142	stereocilia ankle link complex	cellular_component
981	GO:0048263	4	1	0.0143116	0.035546	1	1	0.824134	GO:0048263	determination of dorsal identity	biological_process
982	GO:0002031	4	1	0.0143116	0.035546	1	1	0.824134	GO:0002031	G protein-coupled receptor internalization	biological_process
983	GO:0035582	4	1	0.0143116	0.035546	1	1	0.824134	GO:0035582	sequestering of BMP in extracellular matrix	biological_process
984	GO:0033165	4	1	0.0143116	0.035546	1	1	0.824134	GO:0033165	interphotoreceptor matrix	cellular_component
985	GO:0002141	4	1	0.0143116	0.035546	1	1	0.824134	GO:0002141	stereocilia ankle link	cellular_component
986	GO:1901844	4	1	0.0143116	0.035546	1	1	0.824134	GO:1901844	regulation of cell communication by electrical coupling involved in cardiac conduction	biological_process
987	GO:2001013	4	1	0.0143116	0.035546	1	1	0.824134	GO:2001013	epithelial cell proliferation involved in renal tubule morphogenesis	biological_process
988	GO:0005638	4	1	0.0143116	0.035546	1	1	0.824134	GO:0005638	lamin filament	cellular_component
989	GO:0030897	4	1	0.0143116	0.035546	1	1	0.824134	GO:0030897	HOPS complex	cellular_component
990	GO:2001223	4	1	0.0143116	0.035546	1	1	0.824134	GO:2001223	negative regulation of neuron migration	biological_process
991	GO:0031672	4	1	0.0143116	0.035546	1	1	0.824134	GO:0031672	A band	cellular_component
992	GO:0001671	4	1	0.0143116	0.035546	1	1	0.824134	GO:0001671	ATPase activator activity	molecular_function
993	GO:0072201	4	1	0.0143116	0.035546	1	1	0.824134	GO:0072201	negative regulation of mesenchymal cell proliferation	biological_process
994	GO:0032051	4	1	0.0143116	0.035546	1	1	0.824134	GO:0032051	clathrin light chain binding	molecular_function
995	GO:1904885	4	1	0.0143116	0.035546	1	1	0.824134	GO:1904885	beta-catenin destruction complex assembly	biological_process
996	GO:0042582	4	1	0.0143116	0.035546	1	1	0.824134	GO:0042582	azurophil granule	cellular_component
997	GO:0010960	4	1	0.0143116	0.035546	1	1	0.824134	GO:0010960	magnesium ion homeostasis	biological_process
998	GO:0008228	4	1	0.0143116	0.035546	1	1	0.824134	GO:0008228	opsonization	biological_process
999	GO:0005911	76	8	0.0143498	0.0333776	1	1	4.65854	GO:0005911	cell-cell junction	cellular_component
1000	GO:0002020	40	5	0.0145538	0.0338183	1	1	3.24134	GO:0002020	protease binding	molecular_function
1001	GO:0045663	11	2	0.0156787	0.0361433	1	1	1.51637	GO:0045663	positive regulation of myoblast differentiation	biological_process
1002	GO:0051010	11	2	0.0156787	0.0361433	1	1	1.51637	GO:0051010	microtubule plus-end binding	molecular_function
1003	GO:0051924	11	2	0.0156787	0.0361433	1	1	1.51637	GO:0051924	regulation of calcium ion transport	biological_process
1004	GO:0099175	11	2	0.0156787	0.0361433	1	1	1.51637	GO:0099175	regulation of postsynapse organization	biological_process
1005	GO:0008574	11	2	0.0156787	0.0361433	1	1	1.51637	GO:0008574	plus-end-directed microtubule motor activity	molecular_function
1006	GO:0032590	11	2	0.0156787	0.0361433	1	1	1.51637	GO:0032590	dendrite membrane	cellular_component
1007	GO:1903561	11	2	0.0156787	0.0361433	1	1	1.51637	GO:1903561	extracellular vesicle	cellular_component
1008	GO:0055117	11	2	0.0156787	0.0361433	1	1	1.51637	GO:0055117	regulation of cardiac muscle contraction	biological_process
1009	GO:0007097	11	2	0.0156787	0.0361433	1	1	1.51637	GO:0007097	nuclear migration	biological_process
1010	GO:0035615	11	2	0.0156787	0.0361433	1	1	1.51637	GO:0035615	clathrin adaptor activity	molecular_function
1011	GO:0001708	11	2	0.0156787	0.0361433	1	1	1.51637	GO:0001708	cell fate specification	biological_process
1012	GO:0033268	11	2	0.0156787	0.0361433	1	1	1.51637	GO:0033268	node of Ranvier	cellular_component
1013	GO:0006998	11	2	0.0156787	0.0361433	1	1	1.51637	GO:0006998	nuclear envelope organization	biological_process
1014	GO:0046513	11	2	0.0156787	0.0361433	1	1	1.51637	GO:0046513	ceramide biosynthetic process	biological_process
1015	GO:0010765	11	2	0.0156787	0.0361433	1	1	1.51637	GO:0010765	positive regulation of sodium ion transport	biological_process
1016	GO:0000139	204	17	0.0159852	0.03656	1	1	8.03081	GO:0000139	Golgi membrane	cellular_component
1017	GO:0042391	30	4	0.0163009	0.0372272	1	1	2.681	GO:0042391	regulation of membrane potential	biological_process
1018	GO:0034446	30	4	0.0163009	0.0372272	1	1	2.681	GO:0034446	substrate adhesion-dependent cell spreading	biological_process
1019	GO:0048488	20	3	0.0164765	0.037573	1	1	2.12067	GO:0048488	synaptic vesicle endocytosis	biological_process
1020	GO:0006887	42	5	0.018267	0.0416152	1	1	3.1534	GO:0006887	exocytosis	biological_process
1021	GO:0005768	120	11	0.0186007	0.042334	1	1	5.72401	GO:0005768	endosome	cellular_component
1022	GO:0005080	31	4	0.0186461	0.042375	1	1	2.63703	GO:0005080	protein kinase C binding	molecular_function
1023	GO:0031594	31	4	0.0186461	0.042375	1	1	2.63703	GO:0031594	neuromuscular junction	cellular_component
1024	GO:0030178	21	3	0.0195555	0.0442903	1	1	2.0767	GO:0030178	negative regulation of Wnt signaling pathway	biological_process
1025	GO:0007269	21	3	0.0195555	0.0442903	1	1	2.0767	GO:0007269	neurotransmitter secretion	biological_process
1026	GO:0003774	21	3	0.0195555	0.0442903	1	1	2.0767	GO:0003774	motor activity	molecular_function
1027	GO:0086091	21	3	0.0195555	0.0442903	1	1	2.0767	GO:0086091	regulation of heart rate by cardiac conduction	biological_process
1028	GO:2000300	21	3	0.0195555	0.0442903	1	1	2.0767	GO:2000300	regulation of synaptic vesicle exocytosis	biological_process
1029	GO:0050775	12	2	0.0201299	0.045043	1	1	1.4724	GO:0050775	positive regulation of dendrite morphogenesis	biological_process
1030	GO:0007026	12	2	0.0201299	0.045043	1	1	1.4724	GO:0007026	negative regulation of microtubule depolymerization	biological_process
1031	GO:0030325	12	2	0.0201299	0.045043	1	1	1.4724	GO:0030325	adrenal gland development	biological_process
1032	GO:0005104	12	2	0.0201299	0.045043	1	1	1.4724	GO:0005104	fibroblast growth factor receptor binding	molecular_function
1033	GO:0048814	12	2	0.0201299	0.045043	1	1	1.4724	GO:0048814	regulation of dendrite morphogenesis	biological_process
1034	GO:0005005	12	2	0.0201299	0.045043	1	1	1.4724	GO:0005005	transmembrane-ephrin receptor activity	molecular_function
1035	GO:0030318	12	2	0.0201299	0.045043	1	1	1.4724	GO:0030318	melanocyte differentiation	biological_process
1036	GO:0019882	12	2	0.0201299	0.045043	1	1	1.4724	GO:0019882	antigen processing and presentation	biological_process
1037	GO:0005639	12	2	0.0201299	0.045043	1	1	1.4724	GO:0005639	integral component of nuclear inner membrane	cellular_component
1038	GO:0010842	12	2	0.0201299	0.045043	1	1	1.4724	GO:0010842	retina layer formation	biological_process
1039	GO:0007157	12	2	0.0201299	0.045043	1	1	1.4724	GO:0007157	heterophilic cell-cell adhesion via plasma membrane cell adhesion molecules	biological_process
1040	GO:0007162	12	2	0.0201299	0.045043	1	1	1.4724	GO:0007162	negative regulation of cell adhesion	biological_process
1041	GO:0033365	12	2	0.0201299	0.045043	1	1	1.4724	GO:0033365	protein localization to organelle	biological_process
1042	GO:0008045	12	2	0.0201299	0.045043	1	1	1.4724	GO:0008045	motor neuron axon guidance	biological_process
1043	GO:0010880	12	2	0.0201299	0.045043	1	1	1.4724	GO:0010880	regulation of release of sequestered calcium ion into cytosol by sarcoplasmic reticulum	biological_process
1044	GO:0010942	12	2	0.0201299	0.045043	1	1	1.4724	GO:0010942	positive regulation of cell death	biological_process
1045	GO:0008154	12	2	0.0201299	0.045043	1	1	1.4724	GO:0008154	actin polymerization or depolymerization	biological_process
1046	GO:0036002	12	2	0.0201299	0.045043	1	1	1.4724	GO:0036002	pre-mRNA binding	molecular_function
1047	GO:0045197	12	2	0.0201299	0.045043	1	1	1.4724	GO:0045197	establishment or maintenance of epithelial cell apical/basal polarity	biological_process
1048	GO:0086005	12	2	0.0201299	0.045043	1	1	1.4724	GO:0086005	ventricular cardiac muscle cell action potential	biological_process
1049	GO:0007613	32	4	0.0212027	0.046969	1	1	2.59307	GO:0007613	memory	biological_process
1050	GO:0004888	44	5	0.0225804	0.0499497	1	1	3.06547	GO:0004888	transmembrane signaling receptor activity	molecular_function
1051	GO:0098794	44	5	0.0225804	0.0499497	1	1	3.06547	GO:0098794	postsynapse	cellular_component
1052	GO:0048538	22	3	0.0229662	0.0506825	1	1	2.03273	GO:0048538	thymus development	biological_process
1053	GO:0045184	22	3	0.0229662	0.0506825	1	1	2.03273	GO:0045184	establishment of protein localization	biological_process
1054	GO:0007188	22	3	0.0229662	0.0506825	1	1	2.03273	GO:0007188	adenylate cyclase-modulating G protein-coupled receptor signaling pathway	biological_process
1055	GO:0042832	5	1	0.0230563	0.0487314	1	1	0.780167	GO:0042832	defense response to protozoan	biological_process
1056	GO:0048842	5	1	0.0230563	0.0487314	1	1	0.780167	GO:0048842	positive regulation of axon extension involved in axon guidance	biological_process
1057	GO:0036122	5	1	0.0230563	0.0487314	1	1	0.780167	GO:0036122	BMP binding	molecular_function
1058	GO:0021517	5	1	0.0230563	0.0487314	1	1	0.780167	GO:0021517	ventral spinal cord development	biological_process
1059	GO:0007548	5	1	0.0230563	0.0487314	1	1	0.780167	GO:0007548	sex differentiation	biological_process
1060	GO:0050909	5	1	0.0230563	0.0487314	1	1	0.780167	GO:0050909	sensory perception of taste	biological_process
1061	GO:0016255	5	1	0.0230563	0.0487314	1	1	0.780167	GO:0016255	attachment of GPI anchor to protein	biological_process
1062	GO:0048265	5	1	0.0230563	0.0487314	1	1	0.780167	GO:0048265	response to pain	biological_process
1063	GO:0048853	5	1	0.0230563	0.0487314	1	1	0.780167	GO:0048853	forebrain morphogenesis	biological_process
1064	GO:0051205	5	1	0.0230563	0.0487314	1	1	0.780167	GO:0051205	protein insertion into membrane	biological_process
1065	GO:0031017	5	1	0.0230563	0.0487314	1	1	0.780167	GO:0031017	exocrine pancreas development	biological_process
1066	GO:0051902	5	1	0.0230563	0.0487314	1	1	0.780167	GO:0051902	negative regulation of mitochondrial depolarization	biological_process
1067	GO:0060563	5	1	0.0230563	0.0487314	1	1	0.780167	GO:0060563	neuroepithelial cell differentiation	biological_process
1068	GO:0072205	5	1	0.0230563	0.0487314	1	1	0.780167	GO:0072205	metanephric collecting duct development	biological_process
1069	GO:0035253	5	1	0.0230563	0.0487314	1	1	0.780167	GO:0035253	ciliary rootlet	cellular_component
1070	GO:1904184	5	1	0.0230563	0.0487314	1	1	0.780167	GO:1904184	positive regulation of pyruvate dehydrogenase activity	biological_process
1071	GO:0070106	5	1	0.0230563	0.0487314	1	1	0.780167	GO:0070106	interleukin-27-mediated signaling pathway	biological_process
1072	GO:0051694	5	1	0.0230563	0.0487314	1	1	0.780167	GO:0051694	pointed-end actin filament capping	biological_process
1073	GO:1903361	5	1	0.0230563	0.0487314	1	1	0.780167	GO:1903361	protein localization to basolateral plasma membrane	biological_process
1074	GO:0003183	5	1	0.0230563	0.0487314	1	1	0.780167	GO:0003183	mitral valve morphogenesis	biological_process
1075	GO:0043256	5	1	0.0230563	0.0487314	1	1	0.780167	GO:0043256	laminin complex	cellular_component
1076	GO:0042490	5	1	0.0230563	0.0487314	1	1	0.780167	GO:0042490	mechanoreceptor differentiation	biological_process
1077	GO:1904861	5	1	0.0230563	0.0487314	1	1	0.780167	GO:1904861	excitatory synapse assembly	biological_process
1078	GO:0050862	5	1	0.0230563	0.0487314	1	1	0.780167	GO:0050862	positive regulation of T cell receptor signaling pathway	biological_process
1079	GO:0004741	5	1	0.0230563	0.0487314	1	1	0.780167	GO:0004741	[pyruvate dehydrogenase (lipoamide)] phosphatase activity	molecular_function
1080	GO:0048012	5	1	0.0230563	0.0487314	1	1	0.780167	GO:0048012	hepatocyte growth factor receptor signaling pathway	biological_process
1081	GO:0038024	5	1	0.0230563	0.0487314	1	1	0.780167	GO:0038024	cargo receptor activity	molecular_function
1082	GO:0032026	5	1	0.0230563	0.0487314	1	1	0.780167	GO:0032026	response to magnesium ion	biological_process
1083	GO:0097381	5	1	0.0230563	0.0487314	1	1	0.780167	GO:0097381	photoreceptor disc membrane	cellular_component
1084	GO:0004970	5	1	0.0230563	0.0487314	1	1	0.780167	GO:0004970	ionotropic glutamate receptor activity	molecular_function
1085	GO:0043268	5	1	0.0230563	0.0487314	1	1	0.780167	GO:0043268	positive regulation of potassium ion transport	biological_process
1086	GO:0001916	5	1	0.0230563	0.0487314	1	1	0.780167	GO:0001916	positive regulation of T cell mediated cytotoxicity	biological_process
1087	GO:0006621	5	1	0.0230563	0.0487314	1	1	0.780167	GO:0006621	protein retention in ER lumen	biological_process
1088	GO:0051988	5	1	0.0230563	0.0487314	1	1	0.780167	GO:0051988	regulation of attachment of spindle microtubules to kinetochore	biological_process
1089	GO:0006112	5	1	0.0230563	0.0487314	1	1	0.780167	GO:0006112	energy reserve metabolic process	biological_process
1090	GO:1904781	5	1	0.0230563	0.0487314	1	1	0.780167	GO:1904781	positive regulation of protein localization to centrosome	biological_process
1091	GO:0032592	5	1	0.0230563	0.0487314	1	1	0.780167	GO:0032592	integral component of mitochondrial membrane	cellular_component
1092	GO:0007597	5	1	0.0230563	0.0487314	1	1	0.780167	GO:0007597	blood coagulation, intrinsic pathway	biological_process
1093	GO:0033619	5	1	0.0230563	0.0487314	1	1	0.780167	GO:0033619	membrane protein proteolysis	biological_process
1094	GO:0035457	5	1	0.0230563	0.0487314	1	1	0.780167	GO:0035457	cellular response to interferon-alpha	biological_process
1095	GO:0060373	5	1	0.0230563	0.0487314	1	1	0.780167	GO:0060373	regulation of ventricular cardiac muscle cell membrane depolarization	biological_process
1096	GO:0010738	5	1	0.0230563	0.0487314	1	1	0.780167	GO:0010738	regulation of protein kinase A signaling	biological_process
1097	GO:0005086	5	1	0.0230563	0.0487314	1	1	0.780167	GO:0005086	{'id': 'http://purl.obolibrary.org/obo/', 'class': 'NA', 'description': 'NA'}
1098	GO:0006541	5	1	0.0230563	0.0487314	1	1	0.780167	GO:0006541	glutamine metabolic process	biological_process
1099	GO:1902018	5	1	0.0230563	0.0487314	1	1	0.780167	GO:1902018	negative regulation of cilium assembly	biological_process
1100	GO:0032926	5	1	0.0230563	0.0487314	1	1	0.780167	GO:0032926	negative regulation of activin receptor signaling pathway	biological_process
1101	GO:0019896	5	1	0.0230563	0.0487314	1	1	0.780167	GO:0019896	axonal transport of mitochondrion	biological_process
1102	GO:0007084	5	1	0.0230563	0.0487314	1	1	0.780167	GO:0007084	mitotic nuclear membrane reassembly	biological_process
1103	GO:0007270	5	1	0.0230563	0.0487314	1	1	0.780167	GO:0007270	neuron-neuron synaptic transmission	biological_process
1104	GO:0035360	5	1	0.0230563	0.0487314	1	1	0.780167	GO:0035360	positive regulation of peroxisome proliferator activated receptor signaling pathway	biological_process
1105	GO:0034058	5	1	0.0230563	0.0487314	1	1	0.780167	GO:0034058	endosomal vesicle fusion	biological_process
1106	GO:0050291	5	1	0.0230563	0.0487314	1	1	0.780167	GO:0050291	sphingosine N-acyltransferase activity	molecular_function
1107	GO:0045745	5	1	0.0230563	0.0487314	1	1	0.780167	GO:0045745	positive regulation of G protein-coupled receptor signaling pathway	biological_process
1108	GO:0016327	5	1	0.0230563	0.0487314	1	1	0.780167	GO:0016327	apicolateral plasma membrane	cellular_component
1109	GO:0086006	5	1	0.0230563	0.0487314	1	1	0.780167	GO:0086006	voltage-gated sodium channel activity involved in cardiac muscle cell action potential	molecular_function
1110	GO:0003215	5	1	0.0230563	0.0487314	1	1	0.780167	GO:0003215	cardiac right ventricle morphogenesis	biological_process
1111	GO:2000650	5	1	0.0230563	0.0487314	1	1	0.780167	GO:2000650	negative regulation of sodium ion transmembrane transporter activity	biological_process
1112	GO:0060124	5	1	0.0230563	0.0487314	1	1	0.780167	GO:0060124	positive regulation of growth hormone secretion	biological_process
1113	GO:0016015	5	1	0.0230563	0.0487314	1	1	0.780167	GO:0016015	morphogen activity	molecular_function
1114	GO:0021795	5	1	0.0230563	0.0487314	1	1	0.780167	GO:0021795	cerebral cortex cell migration	biological_process
1115	GO:0007398	5	1	0.0230563	0.0487314	1	1	0.780167	GO:0007398	ectoderm development	biological_process
1116	GO:0016410	5	1	0.0230563	0.0487314	1	1	0.780167	GO:0016410	N-acyltransferase activity	molecular_function
1117	GO:0008334	5	1	0.0230563	0.0487314	1	1	0.780167	GO:0008334	histone mRNA metabolic process	biological_process
1118	GO:0032479	5	1	0.0230563	0.0487314	1	1	0.780167	GO:0032479	regulation of type I interferon production	biological_process
1119	GO:0045793	5	1	0.0230563	0.0487314	1	1	0.780167	GO:0045793	positive regulation of cell size	biological_process
1120	GO:0048846	5	1	0.0230563	0.0487314	1	1	0.780167	GO:0048846	axon extension involved in axon guidance	biological_process
1121	GO:0060075	5	1	0.0230563	0.0487314	1	1	0.780167	GO:0060075	regulation of resting membrane potential	biological_process
1122	GO:0014009	5	1	0.0230563	0.0487314	1	1	0.780167	GO:0014009	glial cell proliferation	biological_process
1123	GO:0070536	5	1	0.0230563	0.0487314	1	1	0.780167	GO:0070536	protein K63-linked deubiquitination	biological_process
1124	GO:0030278	5	1	0.0230563	0.0487314	1	1	0.780167	GO:0030278	regulation of ossification	biological_process
1125	GO:0006636	5	1	0.0230563	0.0487314	1	1	0.780167	GO:0006636	unsaturated fatty acid biosynthetic process	biological_process
1126	GO:0051279	5	1	0.0230563	0.0487314	1	1	0.780167	GO:0051279	regulation of release of sequestered calcium ion into cytosol	biological_process
1127	GO:0008310	5	1	0.0230563	0.0487314	1	1	0.780167	GO:0008310	single-stranded DNA 3'-5' exodeoxyribonuclease activity	molecular_function
1128	GO:0061578	5	1	0.0230563	0.0487314	1	1	0.780167	GO:0061578	Lys63-specific deubiquitinase activity	molecular_function
1129	GO:0097386	5	1	0.0230563	0.0487314	1	1	0.780167	GO:0097386	glial cell projection	cellular_component
1130	GO:0032183	5	1	0.0230563	0.0487314	1	1	0.780167	GO:0032183	SUMO binding	molecular_function
1131	GO:0048820	5	1	0.0230563	0.0487314	1	1	0.780167	GO:0048820	hair follicle maturation	biological_process
1132	GO:0005859	5	1	0.0230563	0.0487314	1	1	0.780167	GO:0005859	muscle myosin complex	cellular_component
1133	GO:0071850	5	1	0.0230563	0.0487314	1	1	0.780167	GO:0071850	{'id': 'http://purl.obolibrary.org/obo/', 'class': 'NA', 'description': 'NA'}
1134	GO:0055119	5	1	0.0230563	0.0487314	1	1	0.780167	GO:0055119	relaxation of cardiac muscle	biological_process
1135	GO:0060174	5	1	0.0230563	0.0487314	1	1	0.780167	GO:0060174	limb bud formation	biological_process
1136	GO:0051055	5	1	0.0230563	0.0487314	1	1	0.780167	GO:0051055	negative regulation of lipid biosynthetic process	biological_process
1137	GO:0002903	5	1	0.0230563	0.0487314	1	1	0.780167	GO:0002903	negative regulation of B cell apoptotic process	biological_process
1138	GO:0030432	5	1	0.0230563	0.0487314	1	1	0.780167	GO:0030432	peristalsis	biological_process
1139	GO:1900223	5	1	0.0230563	0.0487314	1	1	0.780167	GO:1900223	positive regulation of amyloid-beta clearance	biological_process
1140	GO:0061051	5	1	0.0230563	0.0487314	1	1	0.780167	GO:0061051	positive regulation of cell growth involved in cardiac muscle cell development	biological_process
1141	GO:0097025	5	1	0.0230563	0.0487314	1	1	0.780167	GO:0097025	MPP7-DLG1-LIN7 complex	cellular_component
1142	GO:0045777	5	1	0.0230563	0.0487314	1	1	0.780167	GO:0045777	positive regulation of blood pressure	biological_process
1143	GO:0042157	5	1	0.0230563	0.0487314	1	1	0.780167	GO:0042157	lipoprotein metabolic process	biological_process
1144	GO:0043249	5	1	0.0230563	0.0487314	1	1	0.780167	GO:0043249	erythrocyte maturation	biological_process
1145	GO:0006898	33	4	0.023977	0.0485805	1	1	2.5491	GO:0006898	receptor-mediated endocytosis	biological_process
1146	GO:0043525	33	4	0.023977	0.0485805	1	1	2.5491	GO:0043525	positive regulation of neuron apoptotic process	biological_process
1147	GO:0009615	33	4	0.023977	0.0485805	1	1	2.5491	GO:0009615	response to virus	biological_process
1148	GO:0030136	33	4	0.023977	0.0485805	1	1	2.5491	GO:0030136	clathrin-coated vesicle	cellular_component
1149	GO:0021766	33	4	0.023977	0.0485805	1	1	2.5491	GO:0021766	hippocampus development	biological_process
1150	GO:0032482	45	5	0.0249736	0.0504679	1	1	3.0215	GO:0032482	Rab protein signal transduction	biological_process
1151	GO:0031683	13	2	0.0252016	0.0507303	1	1	1.42843	GO:0031683	G-protein beta/gamma-subunit complex binding	molecular_function
1152	GO:0034394	13	2	0.0252016	0.0507303	1	1	1.42843	GO:0034394	protein localization to cell surface	biological_process
1153	GO:0099560	13	2	0.0252016	0.0507303	1	1	1.42843	GO:0099560	synaptic membrane adhesion	biological_process
1154	GO:0048041	13	2	0.0252016	0.0507303	1	1	1.42843	GO:0048041	focal adhesion assembly	biological_process
1155	GO:0005834	13	2	0.0252016	0.0507303	1	1	1.42843	GO:0005834	heterotrimeric G-protein complex	cellular_component
1156	GO:0042113	13	2	0.0252016	0.0507303	1	1	1.42843	GO:0042113	B cell activation	biological_process
1157	GO:0030073	13	2	0.0252016	0.0507303	1	1	1.42843	GO:0030073	insulin secretion	biological_process
1158	GO:0051602	13	2	0.0252016	0.0507303	1	1	1.42843	GO:0051602	response to electrical stimulus	biological_process
1159	GO:0001618	23	3	0.0267159	0.0535469	1	1	1.98877	GO:0001618	virus receptor activity	molecular_function
1160	GO:0071333	23	3	0.0267159	0.0535469	1	1	1.98877	GO:0071333	cellular response to glucose stimulus	biological_process
1161	GO:0034220	46	5	0.0275299	0.0551072	1	1	2.97754	GO:0034220	ion transmembrane transport	biological_process
1162	GO:0055037	47	5	0.0302531	0.0605063	1	1	2.93357	GO:0055037	recycling endosome	cellular_component
1163	GO:0006906	24	3	0.0308102	0.0615675	1	1	1.9448	GO:0006906	vesicle fusion	biological_process
1164	GO:0060333	14	2	0.0308926	0.0614417	1	1	1.38447	GO:0060333	interferon-gamma-mediated signaling pathway	biological_process
1165	GO:0061640	14	2	0.0308926	0.0614417	1	1	1.38447	GO:0061640	cytoskeleton-dependent cytokinesis	biological_process
1166	GO:0030016	14	2	0.0308926	0.0614417	1	1	1.38447	GO:0030016	myofibril	cellular_component
1167	GO:0005112	14	2	0.0308926	0.0614417	1	1	1.38447	GO:0005112	Notch binding	molecular_function
1168	GO:0002224	14	2	0.0308926	0.0614417	1	1	1.38447	GO:0002224	toll-like receptor signaling pathway	biological_process
1169	GO:0031116	14	2	0.0308926	0.0614417	1	1	1.38447	GO:0031116	positive regulation of microtubule polymerization	biological_process
1170	GO:0004435	14	2	0.0308926	0.0614417	1	1	1.38447	GO:0004435	phosphatidylinositol phospholipase C activity	molecular_function
1171	GO:0043408	14	2	0.0308926	0.0614417	1	1	1.38447	GO:0043408	regulation of MAPK cascade	biological_process
1172	GO:0002092	14	2	0.0308926	0.0614417	1	1	1.38447	GO:0002092	positive regulation of receptor internalization	biological_process
1173	GO:0008327	14	2	0.0308926	0.0614417	1	1	1.38447	GO:0008327	methyl-CpG binding	molecular_function
1174	GO:0016055	101	9	0.031825	0.0629999	1	1	4.55937	GO:0016055	Wnt signaling pathway	biological_process
1175	GO:0006958	6	1	0.0334348	0.0640341	1	1	0.7362	GO:0006958	complement activation, classical pathway	biological_process
1176	GO:0006198	6	1	0.0334348	0.0640341	1	1	0.7362	GO:0006198	cAMP catabolic process	biological_process
1177	GO:0097242	6	1	0.0334348	0.0640341	1	1	0.7362	GO:0097242	amyloid-beta clearance	biological_process
1178	GO:0030314	6	1	0.0334348	0.0640341	1	1	0.7362	GO:0030314	junctional membrane complex	cellular_component
1179	GO:0003351	6	1	0.0334348	0.0640341	1	1	0.7362	GO:0003351	epithelial cilium movement involved in extracellular fluid movement	biological_process
1180	GO:0031435	6	1	0.0334348	0.0640341	1	1	0.7362	GO:0031435	mitogen-activated protein kinase kinase kinase binding	molecular_function
1181	GO:0048681	6	1	0.0334348	0.0640341	1	1	0.7362	GO:0048681	negative regulation of axon regeneration	biological_process
1182	GO:0006596	6	1	0.0334348	0.0640341	1	1	0.7362	GO:0006596	polyamine biosynthetic process	biological_process
1183	GO:0043303	6	1	0.0334348	0.0640341	1	1	0.7362	GO:0043303	mast cell degranulation	biological_process
1184	GO:0031629	6	1	0.0334348	0.0640341	1	1	0.7362	GO:0031629	synaptic vesicle fusion to presynaptic active zone membrane	biological_process
1185	GO:0070166	6	1	0.0334348	0.0640341	1	1	0.7362	GO:0070166	enamel mineralization	biological_process
1186	GO:0048788	6	1	0.0334348	0.0640341	1	1	0.7362	GO:0048788	cytoskeleton of presynaptic active zone	cellular_component
1187	GO:0033630	6	1	0.0334348	0.0640341	1	1	0.7362	GO:0033630	positive regulation of cell adhesion mediated by integrin	biological_process
1188	GO:0070757	6	1	0.0334348	0.0640341	1	1	0.7362	GO:0070757	interleukin-35-mediated signaling pathway	biological_process
1189	GO:0042267	6	1	0.0334348	0.0640341	1	1	0.7362	GO:0042267	natural killer cell mediated cytotoxicity	biological_process
1190	GO:0042641	6	1	0.0334348	0.0640341	1	1	0.7362	GO:0042641	actomyosin	cellular_component
1191	GO:0003416	6	1	0.0334348	0.0640341	1	1	0.7362	GO:0003416	endochondral bone growth	biological_process
1192	GO:0039706	6	1	0.0334348	0.0640341	1	1	0.7362	GO:0039706	co-receptor binding	molecular_function
1193	GO:1901381	6	1	0.0334348	0.0640341	1	1	0.7362	GO:1901381	positive regulation of potassium ion transmembrane transport	biological_process
1194	GO:0001841	6	1	0.0334348	0.0640341	1	1	0.7362	GO:0001841	neural tube formation	biological_process
1195	GO:2000601	6	1	0.0334348	0.0640341	1	1	0.7362	GO:2000601	positive regulation of Arp2/3 complex-mediated actin nucleation	biological_process
1196	GO:0060402	6	1	0.0334348	0.0640341	1	1	0.7362	GO:0060402	calcium ion transport into cytosol	biological_process
1197	GO:0031045	6	1	0.0334348	0.0640341	1	1	0.7362	GO:0031045	dense core granule	cellular_component
1198	GO:0038114	6	1	0.0334348	0.0640341	1	1	0.7362	GO:0038114	interleukin-21-mediated signaling pathway	biological_process
1199	GO:0002474	6	1	0.0334348	0.0640341	1	1	0.7362	GO:0002474	antigen processing and presentation of peptide antigen via MHC class I	biological_process
1200	GO:0048854	6	1	0.0334348	0.0640341	1	1	0.7362	GO:0048854	brain morphogenesis	biological_process
1201	GO:1901030	6	1	0.0334348	0.0640341	1	1	0.7362	GO:1901030	positive regulation of mitochondrial outer membrane permeabilization involved in apoptotic signaling pathway	biological_process
1202	GO:0048715	6	1	0.0334348	0.0640341	1	1	0.7362	GO:0048715	negative regulation of oligodendrocyte differentiation	biological_process
1203	GO:0045956	6	1	0.0334348	0.0640341	1	1	0.7362	GO:0045956	positive regulation of calcium ion-dependent exocytosis	biological_process
1204	GO:0007185	6	1	0.0334348	0.0640341	1	1	0.7362	GO:0007185	transmembrane receptor protein tyrosine phosphatase signaling pathway	biological_process
1205	GO:0005652	6	1	0.0334348	0.0640341	1	1	0.7362	GO:0005652	nuclear lamina	cellular_component
1206	GO:0060088	6	1	0.0334348	0.0640341	1	1	0.7362	GO:0060088	auditory receptor cell stereocilium organization	biological_process
1207	GO:0031404	6	1	0.0334348	0.0640341	1	1	0.7362	GO:0031404	chloride ion binding	molecular_function
1208	GO:0005272	6	1	0.0334348	0.0640341	1	1	0.7362	GO:0005272	sodium channel activity	molecular_function
1209	GO:2001241	6	1	0.0334348	0.0640341	1	1	0.7362	GO:2001241	positive regulation of extrinsic apoptotic signaling pathway in absence of ligand	biological_process
1210	GO:0043171	6	1	0.0334348	0.0640341	1	1	0.7362	GO:0043171	peptide catabolic process	biological_process
1211	GO:0015014	6	1	0.0334348	0.0640341	1	1	0.7362	GO:0015014	heparan sulfate proteoglycan biosynthetic process, polysaccharide chain biosynthetic process	biological_process
1212	GO:1902902	6	1	0.0334348	0.0640341	1	1	0.7362	GO:1902902	negative regulation of autophagosome assembly	biological_process
1213	GO:0048747	6	1	0.0334348	0.0640341	1	1	0.7362	GO:0048747	{'id': 'http://purl.obolibrary.org/obo/', 'class': 'NA', 'description': 'NA'}
1214	GO:0007603	6	1	0.0334348	0.0640341	1	1	0.7362	GO:0007603	phototransduction, visible light	biological_process
1215	GO:0009954	6	1	0.0334348	0.0640341	1	1	0.7362	GO:0009954	proximal/distal pattern formation	biological_process
1216	GO:0030210	6	1	0.0334348	0.0640341	1	1	0.7362	GO:0030210	heparin biosynthetic process	biological_process
1217	GO:0150094	6	1	0.0334348	0.0640341	1	1	0.7362	GO:0150094	amyloid-beta clearance by cellular catabolic process	biological_process
1218	GO:0072015	6	1	0.0334348	0.0640341	1	1	0.7362	GO:0072015	glomerular visceral epithelial cell development	biological_process
1219	GO:0070050	6	1	0.0334348	0.0640341	1	1	0.7362	GO:0070050	neuron cellular homeostasis	biological_process
1220	GO:0019887	6	1	0.0334348	0.0640341	1	1	0.7362	GO:0019887	protein kinase regulator activity	molecular_function
1221	GO:0030877	6	1	0.0334348	0.0640341	1	1	0.7362	GO:0030877	beta-catenin destruction complex	cellular_component
1222	GO:0080111	6	1	0.0334348	0.0640341	1	1	0.7362	GO:0080111	DNA demethylation	biological_process
1223	GO:1990909	6	1	0.0334348	0.0640341	1	1	0.7362	GO:1990909	Wnt signalosome	cellular_component
1224	GO:0050884	6	1	0.0334348	0.0640341	1	1	0.7362	GO:0050884	neuromuscular process controlling posture	biological_process
1225	GO:0042438	6	1	0.0334348	0.0640341	1	1	0.7362	GO:0042438	melanin biosynthetic process	biological_process
1226	GO:0032958	6	1	0.0334348	0.0640341	1	1	0.7362	GO:0032958	inositol phosphate biosynthetic process	biological_process
1227	GO:0042759	6	1	0.0334348	0.0640341	1	1	0.7362	GO:0042759	long-chain fatty acid biosynthetic process	biological_process
1228	GO:0071437	6	1	0.0334348	0.0640341	1	1	0.7362	GO:0071437	obsolete invadopodium	cellular_component
1229	GO:0048495	6	1	0.0334348	0.0640341	1	1	0.7362	GO:0048495	Roundabout binding	molecular_function
1230	GO:2000651	6	1	0.0334348	0.0640341	1	1	0.7362	GO:2000651	positive regulation of sodium ion transmembrane transporter activity	biological_process
1231	GO:1902260	6	1	0.0334348	0.0640341	1	1	0.7362	GO:1902260	negative regulation of delayed rectifier potassium channel activity	biological_process
1232	GO:0010763	6	1	0.0334348	0.0640341	1	1	0.7362	GO:0010763	positive regulation of fibroblast migration	biological_process
1233	GO:0038180	6	1	0.0334348	0.0640341	1	1	0.7362	GO:0038180	nerve growth factor signaling pathway	biological_process
1234	GO:0030949	6	1	0.0334348	0.0640341	1	1	0.7362	GO:0030949	positive regulation of vascular endothelial growth factor receptor signaling pathway	biological_process
1235	GO:0048484	6	1	0.0334348	0.0640341	1	1	0.7362	GO:0048484	enteric nervous system development	biological_process
1236	GO:0007216	6	1	0.0334348	0.0640341	1	1	0.7362	GO:0007216	G protein-coupled glutamate receptor signaling pathway	biological_process
1237	GO:0043583	6	1	0.0334348	0.0640341	1	1	0.7362	GO:0043583	ear development	biological_process
1238	GO:0006939	6	1	0.0334348	0.0640341	1	1	0.7362	GO:0006939	smooth muscle contraction	biological_process
1239	GO:0016012	6	1	0.0334348	0.0640341	1	1	0.7362	GO:0016012	sarcoglycan complex	cellular_component
1240	GO:0002320	6	1	0.0334348	0.0640341	1	1	0.7362	GO:0002320	lymphoid progenitor cell differentiation	biological_process
1241	GO:0030506	6	1	0.0334348	0.0640341	1	1	0.7362	GO:0030506	ankyrin binding	molecular_function
1242	GO:0032886	6	1	0.0334348	0.0640341	1	1	0.7362	GO:0032886	regulation of microtubule-based process	biological_process
1243	GO:0040019	6	1	0.0334348	0.0640341	1	1	0.7362	GO:0040019	positive regulation of embryonic development	biological_process
1244	GO:0016331	6	1	0.0334348	0.0640341	1	1	0.7362	GO:0016331	morphogenesis of embryonic epithelium	biological_process
1245	GO:0070851	6	1	0.0334348	0.0640341	1	1	0.7362	GO:0070851	growth factor receptor binding	molecular_function
1246	GO:0046949	6	1	0.0334348	0.0640341	1	1	0.7362	GO:0046949	fatty-acyl-CoA biosynthetic process	biological_process
1247	GO:0060670	6	1	0.0334348	0.0640341	1	1	0.7362	GO:0060670	branching involved in labyrinthine layer morphogenesis	biological_process
1248	GO:0046488	6	1	0.0334348	0.0640341	1	1	0.7362	GO:0046488	phosphatidylinositol metabolic process	biological_process
1249	GO:0051481	6	1	0.0334348	0.0640341	1	1	0.7362	GO:0051481	negative regulation of cytosolic calcium ion concentration	biological_process
1250	GO:0005131	6	1	0.0334348	0.0640341	1	1	0.7362	GO:0005131	growth hormone receptor binding	molecular_function
1251	GO:0007405	6	1	0.0334348	0.0640341	1	1	0.7362	GO:0007405	neuroblast proliferation	biological_process
1252	GO:1990763	6	1	0.0334348	0.0640341	1	1	0.7362	GO:1990763	arrestin family protein binding	molecular_function
1253	GO:0061024	61	6	0.0337544	0.0626098	1	1	3.31804	GO:0061024	membrane organization	biological_process
1254	GO:0070373	25	3	0.0352531	0.0652855	1	1	1.90083	GO:0070373	negative regulation of ERK1 and ERK2 cascade	biological_process
1255	GO:0001786	25	3	0.0352531	0.0652855	1	1	1.90083	GO:0001786	phosphatidylserine binding	molecular_function
1256	GO:0030666	25	3	0.0352531	0.0652855	1	1	1.90083	GO:0030666	endocytic vesicle membrane	cellular_component
1257	GO:0005096	89	8	0.03598	0.0665258	1	1	4.08697	GO:0005096	GTPase activator activity	molecular_function
1258	GO:0007608	15	2	0.0371966	0.0683406	1	1	1.3405	GO:0007608	sensory perception of smell	biological_process
1259	GO:0010811	15	2	0.0371966	0.0683406	1	1	1.3405	GO:0010811	positive regulation of cell-substrate adhesion	biological_process
1260	GO:0048025	15	2	0.0371966	0.0683406	1	1	1.3405	GO:0048025	negative regulation of mRNA splicing, via spliceosome	biological_process
1261	GO:0050890	15	2	0.0371966	0.0683406	1	1	1.3405	GO:0050890	cognition	biological_process
1262	GO:0043473	15	2	0.0371966	0.0683406	1	1	1.3405	GO:0043473	pigmentation	biological_process
1263	GO:0005790	15	2	0.0371966	0.0683406	1	1	1.3405	GO:0005790	smooth endoplasmic reticulum	cellular_component
1264	GO:0043001	15	2	0.0371966	0.0683406	1	1	1.3405	GO:0043001	Golgi to plasma membrane protein transport	biological_process
1265	GO:0042169	15	2	0.0371966	0.0683406	1	1	1.3405	GO:0042169	SH2 domain binding	molecular_function
1266	GO:0030217	15	2	0.0371966	0.0683406	1	1	1.3405	GO:0030217	T cell differentiation	biological_process
1267	GO:0030316	15	2	0.0371966	0.0683406	1	1	1.3405	GO:0030316	osteoclast differentiation	biological_process
1268	GO:0051966	15	2	0.0371966	0.0683406	1	1	1.3405	GO:0051966	regulation of synaptic transmission, glutamatergic	biological_process
1269	GO:0050766	15	2	0.0371966	0.0683406	1	1	1.3405	GO:0050766	positive regulation of phagocytosis	biological_process
1270	GO:0034704	15	2	0.0371966	0.0683406	1	1	1.3405	GO:0034704	calcium channel complex	cellular_component
1271	GO:0010634	15	2	0.0371966	0.0683406	1	1	1.3405	GO:0010634	positive regulation of epithelial cell migration	biological_process
1272	GO:1990573	15	2	0.0371966	0.0683406	1	1	1.3405	GO:1990573	potassium ion import across plasma membrane	biological_process
1273	GO:0045444	37	4	0.0373511	0.0681669	1	1	2.37323	GO:0045444	fat cell differentiation	biological_process
1274	GO:0098685	37	4	0.0373511	0.0681669	1	1	2.37323	GO:0098685	Schaffer collateral - CA1 synapse	cellular_component
1275	GO:0016477	105	9	0.0399914	0.0728997	1	1	4.3835	GO:0016477	cell migration	biological_process
1276	GO:0004715	26	3	0.0400467	0.0728293	1	1	1.85687	GO:0004715	non-membrane spanning protein tyrosine kinase activity	molecular_function
1277	GO:0001664	26	3	0.0400467	0.0728293	1	1	1.85687	GO:0001664	G protein-coupled receptor binding	molecular_function
1278	GO:0031532	26	3	0.0400467	0.0728293	1	1	1.85687	GO:0031532	actin cytoskeleton reorganization	biological_process
1279	GO:0008092	26	3	0.0400467	0.0728293	1	1	1.85687	GO:0008092	cytoskeletal protein binding	molecular_function
1280	GO:0019905	26	3	0.0400467	0.0728293	1	1	1.85687	GO:0019905	syntaxin binding	molecular_function
1281	GO:0042802	576	38	0.0412092	0.074768	1	1	12.6752	GO:0042802	identical protein binding	molecular_function
1282	GO:0007605	51	5	0.0428772	0.0777338	1	1	2.7577	GO:0007605	sensory perception of sound	biological_process
1283	GO:0060291	16	2	0.0441029	0.0796765	1	1	1.29653	GO:0060291	long-term synaptic potentiation	biological_process
1284	GO:0032024	16	2	0.0441029	0.0796765	1	1	1.29653	GO:0032024	positive regulation of insulin secretion	biological_process
1285	GO:0043552	16	2	0.0441029	0.0796765	1	1	1.29653	GO:0043552	positive regulation of phosphatidylinositol 3-kinase activity	biological_process
1286	GO:0032148	16	2	0.0441029	0.0796765	1	1	1.29653	GO:0032148	activation of protein kinase B activity	biological_process
1287	GO:0016079	16	2	0.0441029	0.0796765	1	1	1.29653	GO:0016079	synaptic vesicle exocytosis	biological_process
1288	GO:0004197	16	2	0.0441029	0.0796765	1	1	1.29653	GO:0004197	cysteine-type endopeptidase activity	molecular_function
1289	GO:0035176	16	2	0.0441029	0.0796765	1	1	1.29653	GO:0035176	social behavior	biological_process
1290	GO:0048278	16	2	0.0441029	0.0796765	1	1	1.29653	GO:0048278	vesicle docking	biological_process
1291	GO:0009617	27	3	0.0451918	0.0813593	1	1	1.8129	GO:0009617	response to bacterium	biological_process
1292	GO:0030239	7	1	0.0452598	0.0792728	1	1	0.692234	GO:0030239	myofibril assembly	biological_process
1293	GO:0046328	7	1	0.0452598	0.0792728	1	1	0.692234	GO:0046328	regulation of JNK cascade	biological_process
1294	GO:0007288	7	1	0.0452598	0.0792728	1	1	0.692234	GO:0007288	sperm axoneme assembly	biological_process
1295	GO:0031669	7	1	0.0452598	0.0792728	1	1	0.692234	GO:0031669	cellular response to nutrient levels	biological_process
1296	GO:0046686	7	1	0.0452598	0.0792728	1	1	0.692234	GO:0046686	response to cadmium ion	biological_process
1297	GO:0044183	7	1	0.0452598	0.0792728	1	1	0.692234	GO:0044183	protein folding chaperone	molecular_function
1298	GO:0035845	7	1	0.0452598	0.0792728	1	1	0.692234	GO:0035845	photoreceptor cell outer segment organization	biological_process
1299	GO:0008198	7	1	0.0452598	0.0792728	1	1	0.692234	GO:0008198	ferrous iron binding	molecular_function
1300	GO:0005522	7	1	0.0452598	0.0792728	1	1	0.692234	GO:0005522	profilin binding	molecular_function
1301	GO:0034185	7	1	0.0452598	0.0792728	1	1	0.692234	GO:0034185	apolipoprotein binding	molecular_function
1302	GO:0061001	7	1	0.0452598	0.0792728	1	1	0.692234	GO:0061001	regulation of dendritic spine morphogenesis	biological_process
1303	GO:0014912	7	1	0.0452598	0.0792728	1	1	0.692234	GO:0014912	negative regulation of smooth muscle cell migration	biological_process
1304	GO:0061028	7	1	0.0452598	0.0792728	1	1	0.692234	GO:0061028	establishment of endothelial barrier	biological_process
1305	GO:0006509	7	1	0.0452598	0.0792728	1	1	0.692234	GO:0006509	membrane protein ectodomain proteolysis	biological_process
1306	GO:0003283	7	1	0.0452598	0.0792728	1	1	0.692234	GO:0003283	atrial septum development	biological_process
1307	GO:0010510	7	1	0.0452598	0.0792728	1	1	0.692234	GO:0010510	regulation of acetyl-CoA biosynthetic process from pyruvate	biological_process
1308	GO:0000900	7	1	0.0452598	0.0792728	1	1	0.692234	GO:0000900	translation repressor activity, mRNA regulatory element binding	molecular_function
1309	GO:0006970	7	1	0.0452598	0.0792728	1	1	0.692234	GO:0006970	response to osmotic stress	biological_process
1310	GO:0045199	7	1	0.0452598	0.0792728	1	1	0.692234	GO:0045199	maintenance of epithelial cell apical/basal polarity	biological_process
1311	GO:0007154	7	1	0.0452598	0.0792728	1	1	0.692234	GO:0007154	cell communication	biological_process
1312	GO:0010039	7	1	0.0452598	0.0792728	1	1	0.692234	GO:0010039	response to iron ion	biological_process
1313	GO:0006623	7	1	0.0452598	0.0792728	1	1	0.692234	GO:0006623	protein targeting to vacuole	biological_process
1314	GO:0061052	7	1	0.0452598	0.0792728	1	1	0.692234	GO:0061052	negative regulation of cell growth involved in cardiac muscle cell development	biological_process
1315	GO:0031209	7	1	0.0452598	0.0792728	1	1	0.692234	GO:0031209	SCAR complex	cellular_component
1316	GO:0048266	7	1	0.0452598	0.0792728	1	1	0.692234	GO:0048266	behavioral response to pain	biological_process
1317	GO:0017162	7	1	0.0452598	0.0792728	1	1	0.692234	GO:0017162	aryl hydrocarbon receptor binding	molecular_function
1318	GO:0007520	7	1	0.0452598	0.0792728	1	1	0.692234	GO:0007520	myoblast fusion	biological_process
1319	GO:0003016	7	1	0.0452598	0.0792728	1	1	0.692234	GO:0003016	respiratory system process	biological_process
1320	GO:0019222	7	1	0.0452598	0.0792728	1	1	0.692234	GO:0019222	regulation of metabolic process	biological_process
1321	GO:0055015	7	1	0.0452598	0.0792728	1	1	0.692234	GO:0055015	ventricular cardiac muscle cell development	biological_process
1322	GO:0007271	7	1	0.0452598	0.0792728	1	1	0.692234	GO:0007271	synaptic transmission, cholinergic	biological_process
1323	GO:0007250	7	1	0.0452598	0.0792728	1	1	0.692234	GO:0007250	activation of NF-kappaB-inducing kinase activity	biological_process
1324	GO:0042975	7	1	0.0452598	0.0792728	1	1	0.692234	GO:0042975	peroxisome proliferator activated receptor binding	molecular_function
1325	GO:0008015	7	1	0.0452598	0.0792728	1	1	0.692234	GO:0008015	blood circulation	biological_process
[truncated: 1,000 more rows]

## Sheet: cluster4
	Unnamed: 0	total_counts	observed_counts	pvalue	FDR	Bonferroni	Holm-Bonferroni	Obs-Exp	GOID	GO_description	class
[truncated: 396 more rows]

[truncated: 12 more sheets: cluster5, cluster8, cluster10, cluster11, cluster13, cluster14, cluster15, cluster17, cluster18, cluster22, cluster29, clusters+degs]
